# Supplementary material for: De novo transcriptome analysis of high-salinity stress-induced antioxidant activity and plant phytohormone alterations in Sesuvium portulacastrum
Source: Front Plant Sci. 2022 Sep 23;13:995855. doi: 10.3389/fpls.2022.995855 (PMC9540214; doi:10.3389/fpls.2022.995855)
Supplement: Supplementary file 6 [file Table_6.XLSX]

## Sheet: Sheet1
Supplementary Dataset 2. Gene co-expression clusters of the down regulated DEGs in S. portulacastrum under 600mM NaCl stress.
gene_id	Clusters	nr_description	Control_vs_600mM NaCl_fc	Control_vs_600mM NaCl_log2fc	Control_vs_600mM NaCl_pvalue	Control_vs_600mM NaCl_padjust	Control_vs_600mM NaCl_significant	Control_vs_600mM NaCl_regulate	go	KO_id	KO_name	paths	cog	cog_description	swissprot	pfam
TRINITY_DN720_c0_g1	Cluster 2	hypothetical protein AXG93_4188s1070 [Marchantia polymorpha subsp. ruderalis]	0.123689	-3.01521	4.33923e-97	1.53298e-92	yes	down	GO:0046872(molecular_function:metal ion binding); GO:0004722(molecular_function:protein serine/threonine phosphatase activity)	K17506	PPM1L, PP2CE		COG0631(T:Signal transduction mechanisms)	COG0631(Phosphatase)	sp|O80871|P2C25_ARATH(Probable protein phosphatase 2C 25 OS=Arabidopsis thaliana OX=3702 GN=At2g30020 PE=1 SV=1)	PF00481(PP2C:Protein phosphatase 2C)
TRINITY_DN723_c0_g1	Cluster 2	hypothetical protein SELMODRAFT_26604, partial [Selaginella moellendorffii]	0.0529935	-4.23804	2.46953e-73	3.4898e-69	yes	down	GO:0003700(molecular_function:transcription factor activity, sequence-specific DNA binding); GO:0005634(cellular_component:nucleus); GO:0003677(molecular_function:DNA binding)	K09286	EREBP		ENOG410YK37(K:Transcription)	ENOG410YK37(dehydration-responsive element-binding protein)	sp|Q9FJ93|DRE1D_ARATH(Dehydration-responsive element-binding protein 1D OS=Arabidopsis thaliana OX=3702 GN=DREB1D PE=2 SV=1)	PF00847(AP2:AP2 domain)
TRINITY_DN322_c0_g1	Cluster 2	protein BPS1, chloroplastic-like [Physcomitrella patens]	0.149035	-2.74628	4.3742e-68	5.15113e-64	yes	down					ENOG410YFZ5(S:Function unknown)	ENOG410YFZ5(Protein of unknown function (DUF793))	sp|Q9CAK4|ROH1_ARATH(Protein ROH1 OS=Arabidopsis thaliana OX=3702 GN=ROH1 PE=1 SV=1)	PF05633(BPS1:Protein BYPASS1-related)
TRINITY_DN14734_c0_g1	Cluster 2	EID1-like F-box protein 2 [Physcomitrella patens]	0.0605022	-4.04687	3.10372e-65	2.19299e-61	yes	down					ENOG410YC43(S:Function unknown)	ENOG410YC43(EID1-like F-box protein)	sp|Q93ZT5|EDL3_ARATH(EID1-like F-box protein 3 OS=Arabidopsis thaliana OX=3702 GN=EDL3 PE=2 SV=1)
TRINITY_DN15620_c0_g1	Cluster 2	uncharacterized protein LOC112282101 [Physcomitrella patens]	0.0231563	-5.43245	4.2178e-59	2.48347e-55	yes	down	GO:0003700(molecular_function:transcription factor activity, sequence-specific DNA binding); GO:0005634(cellular_component:nucleus); GO:0003677(molecular_function:DNA binding)				ENOG410YN6X(K:Transcription)	ENOG410YN6X(transcription factor)	sp|Q9SZ06|EF109_ARATH(Ethylene-responsive transcription factor ERF109 OS=Arabidopsis thaliana OX=3702 GN=ERF109 PE=1 SV=1)	PF00847(AP2:AP2 domain)
TRINITY_DN13709_c0_g1	Cluster 2	hypothetical protein SELMODRAFT_49554, partial [Selaginella moellendorffii]	0.128633	-2.95867	1.48612e-58	8.07729e-55	yes	down	GO:0016021(cellular_component:integral component of membrane); GO:0008270(molecular_function:zinc ion binding)	K16285	XERICO		ENOG41121N2(O:Posttranslational modification, protein turnover, chaperones)	ENOG41121N2(zinc ion binding)	sp|Q9SI09|XERIC_ARATH(Probable E3 ubiquitin-protein ligase XERICO OS=Arabidopsis thaliana OX=3702 GN=XERICO PE=1 SV=1)	PF13639(zf-RING_2:Ring finger domain); PF12678(zf-rbx1:RING-H2 zinc finger domain); PF17123(zf-RING_11:RING-like zinc finger); PF00097(zf-C3HC4:Zinc finger, C3HC4 type (RING finger)); PF14634(zf-RING_5:zinc-RING finger domain); PF13923(zf-C3HC4_2:Zinc finger, C3HC4 type (RING finger))
TRINITY_DN1574_c0_g1	Cluster 2		0.114692	-3.12416	3.32201e-58	1.67659e-54	yes	down					ENOG410YJ5T(S:Function unknown)	ENOG410YJ5T(-)
TRINITY_DN7131_c0_g1	Cluster 2	nematode resistance protein-like HSPRO2 [Physcomitrella patens]	0.273948	-1.86802	1.05623e-57	4.66438e-54	yes	down					ENOG410YA6B(S:Function unknown)	ENOG410YA6B(arabidopsis ortholog of sugar beet hs1 pro-1 2)	sp|O04203|HSPR2_ARATH(Nematode resistance protein-like HSPRO2 OS=Arabidopsis thaliana OX=3702 GN=HSPRO2 PE=1 SV=1)	PF07014(Hs1pro-1_C:Hs1pro-1 protein C-terminus); PF07231(Hs1pro-1_N:Hs1pro-1 N-terminus)
TRINITY_DN2500_c0_g1	Cluster 2	protein phosphtase 2C [Marchantia polymorpha]	0.0788444	-3.66485	8.01389e-57	3.14576e-53	yes	down	GO:0005634(cellular_component:nucleus); GO:0005829(cellular_component:cytosol); GO:0046872(molecular_function:metal ion binding); GO:0004722(molecular_function:protein serine/threonine phosphatase activity); GO:0004724(molecular_function:magnesium-dependent protein serine/threonine phosphatase activity)	K14497	PP2C	map04016(MAPK signaling pathway - plant); map04075(Plant hormone signal transduction)	COG0631(T:Signal transduction mechanisms)	COG0631(Phosphatase)	sp|Q9LNW3|P2C03_ARATH(Protein phosphatase 2C 3 OS=Arabidopsis thaliana OX=3702 GN=AIP1 PE=1 SV=1)	PF00481(PP2C:Protein phosphatase 2C)
TRINITY_DN84041_c0_g1	Cluster 2	U-box armadillo repeat ubiquitin E3 ligase [Pohlia nutans]	0.187839	-2.41243	1.73229e-48	5.09993e-45	yes	down	GO:0005737(cellular_component:cytoplasm); GO:0004842(molecular_function:ubiquitin-protein transferase activity); GO:0005634(cellular_component:nucleus); GO:0016874(molecular_function:ligase activity); GO:0007166(biological_process:cell surface receptor signaling pathway)				ENOG410YCUS(O:Posttranslational modification, protein turnover, chaperones); ENOG410YFDU(S:Function unknown)	ENOG410YCUS(Ubox domain-containing protein); ENOG410YFDU(Ubox domain-containing protein)	sp|O80742|PUB19_ARATH(U-box domain-containing protein 19 OS=Arabidopsis thaliana OX=3702 GN=PUB19 PE=2 SV=1)	PF04564(U-box:U-box domain); PF00514(Arm:Armadillo/beta-catenin-like repeat); PF13646(HEAT_2:HEAT repeats); PF11789(zf-Nse:Zinc-finger of the MIZ type in Nse subunit)
TRINITY_DN3443_c0_g1	Cluster 2	galactinol synthase 3 [Selaginella moellendorffii]	0.0823321	-3.6024	1.56938e-47	4.26492e-44	yes	down	GO:0005794(cellular_component:Golgi apparatus); GO:0009834(biological_process:plant-type secondary cell wall biogenesis); GO:0016021(cellular_component:integral component of membrane); GO:0016757(molecular_function:transferase activity, transferring glycosyl groups); GO:0045492(biological_process:xylan biosynthetic process); GO:0015020(molecular_function:glucuronosyltransferase activity)	K18819	GOLS	map00052(Galactose metabolism)	COG5597(O:Posttranslational modification, protein turnover, chaperones)	COG5597(Glycosyl Transferase)	sp|Q9FXB2|GOLS2_ARATH(Galactinol synthase 2 OS=Arabidopsis thaliana OX=3702 GN=GOLS2 PE=1 SV=1)	PF01501(Glyco_transf_8:Glycosyl transferase family 8)
TRINITY_DN39592_c0_g1	Cluster 2	hypothetical protein AXG93_1544s1170 [Marchantia polymorpha subsp. ruderalis]	0.209768	-2.25313	2.62755e-46	6.63054e-43	yes	down					ENOG41118FA(S:Function unknown)	ENOG41118FA(-)	sp|Q9C534|FB19_ARATH(F-box protein At1g30200 OS=Arabidopsis thaliana OX=3702 GN=At1g30200 PE=2 SV=1)	PF12937(F-box-like:F-box-like)
TRINITY_DN19472_c0_g1	Cluster 2		0.131091	-2.93136	1.19472e-44	2.91088e-41	yes	down					COG5048(O:Posttranslational modification, protein turnover, chaperones)	COG5048(SPX domain)	sp|Q9SLD4|ZAT11_ARATH(Zinc finger protein ZAT11 OS=Arabidopsis thaliana OX=3702 GN=ZAT11 PE=2 SV=1)	PF13912(zf-C2H2_6:C2H2-type zinc finger); PF13894(zf-C2H2_4:C2H2-type zinc finger)
TRINITY_DN1130_c0_g1	Cluster 2		0.265606	-1.91264	2.9826e-44	7.02472e-41	yes	down
TRINITY_DN10241_c0_g1	Cluster 2	scarecrow-like transcription factor PAT1 [Physcomitrella patens]	0.228511	-2.12966	3.38726e-43	7.72045e-40	yes	down					ENOG4111JS8(K:Transcription)	ENOG4111JS8(chitin-inducible gibberellin-responsive protein)	sp|Q9LDL7|PAT1_ARATH(Scarecrow-like transcription factor PAT1 OS=Arabidopsis thaliana OX=3702 GN=PAT1 PE=2 SV=1)	PF03514(GRAS:GRAS domain family)
TRINITY_DN6715_c0_g1	Cluster 2	hypothetical protein SELMODRAFT_233990 [Selaginella moellendorffii]	0.219114	-2.19025	4.83945e-43	1.06856e-39	yes	down	GO:0005509(molecular_function:calcium ion binding)				COG5126(D:Cell cycle control, cell division, chromosome partitioning); COG5126(T:Signal transduction mechanisms); COG5126(Z:Cytoskeleton)	COG5126(Calcium-binding protein); COG5126(Calcium-binding protein); COG5126(Calcium-binding protein)	sp|Q9SRR7|CML3_ARATH(Calmodulin-like protein 3 OS=Arabidopsis thaliana OX=3702 GN=CML3 PE=2 SV=1)	PF00036(EF-hand_1:EF hand); PF13499(EF-hand_7:EF-hand domain pair); PF13202(EF-hand_5:EF hand); PF13405(EF-hand_6:EF-hand domain); PF13833(EF-hand_8:EF-hand domain pair); PF14658(EF-hand_9:EF-hand domain); PF12763(EF-hand_4:Cytoskeletal-regulatory complex EF hand)
TRINITY_DN42705_c0_g1	Cluster 2		0.0948815	-3.39773	2.24139e-42	4.79909e-39	yes	down					ENOG410YVPM(S:Function unknown)	ENOG410YVPM(-)		PF14009(DUF4228:Domain of unknown function (DUF4228))
TRINITY_DN5659_c0_g1	Cluster 2		0.268734	-1.89575	5.00562e-41	1.01052e-37	yes	down					ENOG410ZPSX(S:Function unknown)	ENOG410ZPSX(-)	sp|Q9ZQ80|NDRP1_ARATH(Nodulin-related protein 1 OS=Arabidopsis thaliana OX=3702 GN=NRP1 PE=1 SV=1)
TRINITY_DN52288_c0_g2	Cluster 2		0.109599	-3.18969	1.29196e-40	2.46719e-37	yes	down
TRINITY_DN20783_c0_g1	Cluster 2	putative serine/threonine-protein kinase-like protein CCR3 [Selaginella moellendorffii]	0.0968424	-3.36822	2.2249e-40	4.13696e-37	yes	down	GO:0010311(biological_process:lateral root formation); GO:0090627(biological_process:plant epidermal cell differentiation); GO:0016021(cellular_component:integral component of membrane); GO:0005886(cellular_component:plasma membrane); GO:0048829(biological_process:root cap development); GO:0030139(cellular_component:endocytic vesicle); GO:0004674(molecular_function:protein serine/threonine kinase…				COG0515(L:Replication, recombination and repair)	COG0515(helicase)	sp|Q9FIJ6|ACCR4_ARATH(Serine/threonine-protein kinase-like protein CCR4 OS=Arabidopsis thaliana OX=3702 GN=CCR4 PE=1 SV=1)	PF00069(Pkinase:Protein kinase domain); PF07714(PK_Tyr_Ser-Thr:Protein tyrosine and serine/threonine kinase); PF03109(ABC1:ABC1 family)
TRINITY_DN2878_c10_g3	Cluster 2		0.0764057	-3.71018	2.84576e-40	5.09658e-37	yes	down
TRINITY_DN31502_c0_g2	Cluster 2	hypothetical protein SELMODRAFT_78793, partial [Selaginella moellendorffii]	0.0276406	-5.17707	1.7815e-39	2.99703e-36	yes	down	GO:0016021(cellular_component:integral component of membrane); GO:0030247(molecular_function:polysaccharide binding); GO:0004674(molecular_function:protein serine/threonine kinase activity); GO:0005509(molecular_function:calcium ion binding); GO:0004672(molecular_function:protein kinase activity); GO:0005524(molecular_function:ATP binding)				COG0515(T:Signal transduction mechanisms)	COG0515(Serine Threonine protein kinase)	sp|Q9LMP1|WAK2_ARATH(Wall-associated receptor kinase 2 OS=Arabidopsis thaliana OX=3702 GN=WAK2 PE=1 SV=1)	PF07714(PK_Tyr_Ser-Thr:Protein tyrosine and serine/threonine kinase); PF00069(Pkinase:Protein kinase domain)
TRINITY_DN1726_c0_g1	Cluster 2		0.22128	-2.17605	1.93356e-39	3.17721e-36	yes	down		K23488	RAPH1		ENOG410ZEZ6(S:Function unknown)	ENOG410ZEZ6(-)		PF05553(DUF761:Cotton fibre expressed protein)
TRINITY_DN1117_c0_g1	Cluster 2		0.305104	-1.71263	1.90822e-37	3.06429e-34	yes	down
TRINITY_DN11709_c0_g1	Cluster 2	hypothetical protein MARPO_0007s0205 [Marchantia polymorpha]	0.254924	-1.97186	9.01225e-37	1.29955e-33	yes	down	GO:0016021(cellular_component:integral component of membrane)				ENOG410YGQV(S:Function unknown)	ENOG410YGQV(harpin-induced protein 1 domain containing protein, expressed)	sp|Q9FNH6|NHL3_ARATH(NDR1/HIN1-like protein 3 OS=Arabidopsis thaliana OX=3702 GN=NHL3 PE=1 SV=1)	PF03168(LEA_2:Late embryogenesis abundant protein)
TRINITY_DN622_c1_g1	Cluster 2	probable protein phosphatase 2C 51 isoform X1 [Physcomitrella patens]	0.247392	-2.01513	2.88258e-36	3.84291e-33	yes	down	GO:0005634(cellular_component:nucleus); GO:0046872(molecular_function:metal ion binding); GO:0005829(cellular_component:cytosol); GO:0004724(molecular_function:magnesium-dependent protein serine/threonine phosphatase activity); GO:0004722(molecular_function:protein serine/threonine phosphatase activity)	K14497	PP2C	map04016(MAPK signaling pathway - plant); map04075(Plant hormone signal transduction)	COG0631(T:Signal transduction mechanisms)	COG0631(Phosphatase)	sp|P49598|P2C37_ARATH(Protein phosphatase 2C 37 OS=Arabidopsis thaliana OX=3702 GN=PP2CA PE=1 SV=1)	PF00481(PP2C:Protein phosphatase 2C); PF13672(PP2C_2:Protein phosphatase 2C)
TRINITY_DN3172_c0_g1	Cluster 2		0.219757	-2.18602	3.00846e-36	3.93646e-33	yes	down					ENOG410ZDRM(S:Function unknown); ENOG4111DBN(S:Function unknown)	ENOG410ZDRM(-); ENOG4111DBN(-)
TRINITY_DN1132_c0_g1	Cluster 2		0.2966	-1.75341	3.54949e-36	4.55994e-33	yes	down
TRINITY_DN3476_c0_g1	Cluster 2	uncharacterized protein LOC112295637 [Physcomitrella patens]	0.306504	-1.70602	4.89346e-36	6.17424e-33	yes	down	GO:0003676(molecular_function:nucleic acid binding)				COG5048(S:Function unknown)	COG5048(Zinc finger protein)	sp|O22533|ZAT6_ARATH(Zinc finger protein ZAT6 OS=Arabidopsis thaliana OX=3702 GN=ZAT6 PE=2 SV=1)	PF13912(zf-C2H2_6:C2H2-type zinc finger); PF13894(zf-C2H2_4:C2H2-type zinc finger)
TRINITY_DN1194_c0_g1	Cluster 2	glutaredoxin-C1 [Selaginella moellendorffii]	0.3212	-1.63846	7.27577e-36	9.01902e-33	yes	down	GO:0045454(biological_process:cell redox homeostasis); GO:0015035(molecular_function:protein disulfide oxidoreductase activity); GO:0005623(cellular_component:cell); GO:0009055(molecular_function:electron carrier activity)	K03676	grxC, GLRX, GLRX2		COG0695(S:Function unknown)	COG0695(Core-2/I-Branching enzyme)	sp|Q8L9S3|GRXC6_ARATH(Glutaredoxin-C6 OS=Arabidopsis thaliana OX=3702 GN=GRXC6 PE=2 SV=2)	PF00462(Glutaredoxin:Glutaredoxin)
TRINITY_DN17_c0_g1	Cluster 2		0.250142	-1.99918	1.18428e-34	1.34964e-31	yes	down					ENOG410YN0G(S:Function unknown)	ENOG410YN0G(VQ motif-containing protein)	sp|O80683|CAB25_ARATH(Calmodulin-binding protein 25 OS=Arabidopsis thaliana OX=3702 GN=CAMBP25 PE=1 SV=1)	PF05678(VQ:VQ motif)
TRINITY_DN16022_c0_g1	Cluster 2		0.296641	-1.75321	4.02635e-33	4.37676e-30	yes	down
TRINITY_DN31836_c0_g3	Cluster 2		0.166968	-2.58236	9.2294e-33	9.88063e-30	yes	down
TRINITY_DN1122_c0_g1	Cluster 2	hypothetical protein SELMODRAFT_113788 [Selaginella moellendorffii]	0.218157	-2.19656	5.98578e-32	6.04196e-29	yes	down	GO:0046872(molecular_function:metal ion binding); GO:0016702(molecular_function:oxidoreductase activity, acting on single donors with incorporation of molecular oxygen, incorporation of two atoms of oxygen)	K09840	NCED	map00906(Carotenoid biosynthesis)	COG3670(S:Function unknown)	COG3670(Retrotransposon protein)	sp|O24023|NCED1_SOLLC(9-cis-epoxycarotenoid dioxygenase NCED1, chloroplastic OS=Solanum lycopersicum OX=4081 GN=NCED1 PE=1 SV=2)	PF03055(RPE65:Retinal pigment epithelial membrane protein)
TRINITY_DN1256_c0_g1	Cluster 2	phosphoinositide phosphatase SAC1 [Selaginella moellendorffii]	0.362672	-1.46326	1.04495e-30	1.0399e-27	yes	down	GO:0042578(molecular_function:phosphoric ester hydrolase activity); GO:0016021(cellular_component:integral component of membrane)	K22913	FIG4	map00562(Inositol phosphate metabolism)	COG5329(T:Signal transduction mechanisms)	COG5329(Phosphatase)	sp|Q7XZU3|SAC1_ARATH(Phosphatidylinositol-3-phosphatase SAC1 OS=Arabidopsis thaliana OX=3702 GN=SAC1 PE=1 SV=1)	PF02383(Syja_N:SacI homology domain)
TRINITY_DN3665_c0_g1	Cluster 2		0.225187	-2.1508	3.03295e-30	2.9356e-27	yes	down
TRINITY_DN11605_c0_g1	Cluster 2	protein LYK5-like isoform X1 [Physcomitrella patens]	0.329728	-1.60065	6.36224e-30	5.99382e-27	yes	down	GO:0016021(cellular_component:integral component of membrane); GO:0005524(molecular_function:ATP binding); GO:0004672(molecular_function:protein kinase activity)				COG0515(S:Function unknown)	COG0515(synthase)	sp|O22808|LYK5_ARATH(Protein LYK5 OS=Arabidopsis thaliana OX=3702 GN=LYK5 PE=2 SV=1)	PF07714(PK_Tyr_Ser-Thr:Protein tyrosine and serine/threonine kinase); PF00069(Pkinase:Protein kinase domain); PF01476(LysM:LysM domain)
TRINITY_DN9344_c0_g1	Cluster 2	uncharacterized protein LOC112341518 [Selaginella moellendorffii]	0.358867	-1.47848	8.25423e-30	7.62638e-27	yes	down	GO:0003700(molecular_function:transcription factor activity, sequence-specific DNA binding); GO:0005634(cellular_component:nucleus); GO:0003677(molecular_function:DNA binding); GO:0006351(biological_process:transcription, DNA-templated); GO:0032549(molecular_function:ribonucleoside binding); GO:0003899(molecular_function:DNA-directed RNA polymerase activity)	K09286	EREBP		ENOG410YQ8J(K:Transcription)	ENOG410YQ8J(Transcription factor)	sp|O80340|ERF78_ARATH(Ethylene-responsive transcription factor 4 OS=Arabidopsis thaliana OX=3702 GN=ERF4 PE=1 SV=1)	PF00847(AP2:AP2 domain)
TRINITY_DN9530_c0_g1	Cluster 2		0.275288	-1.86099	8.31102e-30	7.62638e-27	yes	down
TRINITY_DN468_c0_g1	Cluster 2	uncharacterized protein LOC9648412 isoform X1 [Selaginella moellendorffii]	0.244389	-2.03275	1.26913e-29	1.14965e-26	yes	down	GO:0004523(molecular_function:RNA-DNA hybrid ribonuclease activity); GO:0003676(molecular_function:nucleic acid binding)						sp|O81865|P2A01_ARATH(Protein PHLOEM PROTEIN 2-LIKE A1 OS=Arabidopsis thaliana OX=3702 GN=PP2A1 PE=2 SV=1)	PF13456(RVT_3:Reverse transcriptase-like); PF00075(RNase_H:RNase H)
TRINITY_DN1298_c0_g1	Cluster 2		0.224066	-2.158	2.20073e-29	1.96832e-26	yes	down					ENOG410ZDRM(S:Function unknown)	ENOG410ZDRM(-)
TRINITY_DN37576_c0_g1	Cluster 2		0.050581	-4.30526	1.48337e-27	1.20472e-24	yes	down
TRINITY_DN1298_c1_g1	Cluster 2		0.180559	-2.46946	1.02852e-26	7.98591e-24	yes	down					ENOG41112XY(S:Function unknown); ENOG410ZDRM(S:Function unknown)	ENOG41112XY(-); ENOG410ZDRM(-)
TRINITY_DN522_c0_g1	Cluster 2		0.287248	-1.79963	2.5999e-26	1.97528e-23	yes	down
TRINITY_DN954_c0_g1	Cluster 2	heat stress transcription factor A-2e-like [Physcomitrella patens]	0.274647	-1.86435	1.25826e-25	9.16543e-23	yes	down	GO:0003700(molecular_function:transcription factor activity, sequence-specific DNA binding); GO:0043565(molecular_function:sequence-specific DNA binding); GO:0005634(cellular_component:nucleus); GO:0042025(cellular_component:host cell nucleus)	K09419	HSFF		COG5169(K:Transcription)	COG5169(Transcription factor)	sp|Q9LV52|HSFC1_ARATH(Heat stress transcription factor C-1 OS=Arabidopsis thaliana OX=3702 GN=HSFC1 PE=1 SV=1)	PF00447(HSF_DNA-bind:HSF-type DNA-binding)
TRINITY_DN600_c0_g2	Cluster 2	hypothetical protein AXG93_1275s1350 [Marchantia polymorpha subsp. ruderalis]	0.44448	-1.16981	1.56197e-24	1.07149e-21	yes	down	GO:0019901(molecular_function:protein kinase binding); GO:0006417(biological_process:regulation of translation); GO:0043022(molecular_function:ribosome binding); GO:0033674(biological_process:positive regulation of kinase activity); GO:0019887(molecular_function:protein kinase regulator activity)				ENOG410XPSD(U:Intracellular trafficking, secretion, and vesicular transport)	ENOG410XPSD(GCN1 general control of amino-acid synthesis 1-like 1 (Yeast))	sp|F4I893|ILA_ARATH(Protein ILITYHIA OS=Arabidopsis thaliana OX=3702 GN=ILA PE=1 SV=1)
TRINITY_DN477_c0_g1	Cluster 2	abscisic acid-insensitive 5 [Pohlia nutans]	0.291093	-1.78045	2.09383e-24	1.42254e-21	yes	down	GO:0003700(molecular_function:transcription factor activity, sequence-specific DNA binding)	K14432	ABF	map04075(Plant hormone signal transduction)	ENOG410YB2M(K:Transcription)	ENOG410YB2M(Transcription factor)	sp|Q9M7Q4|AI5L5_ARATH(ABSCISIC ACID-INSENSITIVE 5-like protein 5 OS=Arabidopsis thaliana OX=3702 GN=ABF2 PE=1 SV=1)	PF00170(bZIP_1:bZIP transcription factor)
TRINITY_DN4171_c0_g1	Cluster 2		0.383366	-1.38321	3.20858e-24	2.13876e-21	yes	down					ENOG410Z1R9(S:Function unknown)	ENOG410Z1R9(-)
TRINITY_DN1696_c0_g1	Cluster 2	EPF-type Cis2-His2 zinc finger transcription factor [Selaginella moellendorffii]	0.17303	-2.5309	4.87243e-24	3.1877e-21	yes	down	GO:0003676(molecular_function:nucleic acid binding)				COG5048(S:Function unknown)	COG5048(Zinc finger protein)	sp|O22533|ZAT6_ARATH(Zinc finger protein ZAT6 OS=Arabidopsis thaliana OX=3702 GN=ZAT6 PE=2 SV=1)	PF13912(zf-C2H2_6:C2H2-type zinc finger); PF13894(zf-C2H2_4:C2H2-type zinc finger)
TRINITY_DN36543_c1_g1	Cluster 2		0.0359566	-4.7976	6.15253e-24	3.98825e-21	yes	down					ENOG410Z8N2(S:Function unknown)	ENOG410Z8N2(-)
TRINITY_DN7_c1_g1	Cluster 2	TATA-binding protein-associated factor 2N isoform X1 [Selaginella moellendorffii]	0.200336	-2.3195	7.29522e-24	4.60231e-21	yes	down					ENOG410Z0MC(S:Function unknown)	ENOG410Z0MC(abscisic stress-ripening)	sp|P37219|ASR2_SOLLC(Abscisic stress-ripening protein 2 OS=Solanum lycopersicum OX=4081 GN=ASR2 PE=3 SV=1)	PF02496(ABA_WDS:ABA/WDS induced protein)
TRINITY_DN9499_c0_g1	Cluster 2	MAP7 domain-containing protein 1 [Selaginella moellendorffii]	0.269255	-1.89295	1.49975e-23	9.21458e-21	yes	down	GO:0007165(biological_process:signal transduction)				ENOG410YGKS(S:Function unknown)	ENOG410YGKS(ninja-family protein)	sp|Q9LQ98|AFP1_ARATH(Ninja-family protein AFP1 OS=Arabidopsis thaliana OX=3702 GN=AFP1 PE=1 SV=1)	PF16135(TDBD:Tify domain binding domain)
TRINITY_DN8996_c0_g1	Cluster 2		0.00495004	-7.65835	2.15448e-23	1.31232e-20	yes	down
TRINITY_DN30542_c0_g1	Cluster 2	NAC domain-containing protein 2-like [Physcomitrella patens]	0.163181	-2.61546	6.54736e-23	3.82328e-20	yes	down	GO:0006355(biological_process:regulation of transcription, DNA-templated); GO:0003677(molecular_function:DNA binding)				ENOG4111FG3(K:Transcription)	ENOG4111FG3(nac domain)	sp|A0A3Q7HH64|JA2L_SOLLC(NAC domain-containing protein JA2L OS=Solanum lycopersicum OX=4081 GN=JA2L PE=2 SV=1)	PF02365(NAM:No apical meristem (NAM) protein)
TRINITY_DN20227_c0_g1	Cluster 2		0.0534468	-4.22575	1.1847e-22	6.8055e-20	yes	down					ENOG410ZG4Y(S:Function unknown)	ENOG410ZG4Y(low-temperature-induced 65)	sp|Q04980|LTI65_ARATH(Low-temperature-induced 65 kDa protein OS=Arabidopsis thaliana OX=3702 GN=LTI65 PE=2 SV=2)	PF07918(CAP160:CAP160 repeat)
TRINITY_DN1750_c0_g1	Cluster 2	RING-H2 finger protein ATL2-like [Selaginella moellendorffii]	0.35531	-1.49285	5.56727e-22	3.0028e-19	yes	down	GO:0016021(cellular_component:integral component of membrane); GO:0008270(molecular_function:zinc ion binding)				ENOG41121N2(O:Posttranslational modification, protein turnover, chaperones)	ENOG41121N2(zinc ion binding)	sp|Q8L9T5|ATL2_ARATH(RING-H2 finger protein ATL2 OS=Arabidopsis thaliana OX=3702 GN=ATL2 PE=2 SV=2)	PF13639(zf-RING_2:Ring finger domain); PF17123(zf-RING_11:RING-like zinc finger); PF13923(zf-C3HC4_2:Zinc finger, C3HC4 type (RING finger)); PF12678(zf-rbx1:RING-H2 zinc finger domain); PF00097(zf-C3HC4:Zinc finger, C3HC4 type (RING finger)); PF13445(zf-RING_UBOX:RING-type zinc-finger); PF14634(zf-RING_5:zinc-RING finger domain); PF12861(zf-ANAPC11:Anaphase-promoting complex subunit 11 RING-H2 fi…
TRINITY_DN16090_c0_g2	Cluster 2	long-chain-alcohol oxidase FAO4A-like [Physcomitrella patens]	0.172749	-2.53325	5.8521e-22	3.13251e-19	yes	down	GO:0046577(molecular_function:long-chain-alcohol oxidase activity); GO:0016020(cellular_component:membrane); GO:0016021(cellular_component:integral component of membrane); GO:0050660(molecular_function:flavin adenine dinucleotide binding)	K17756	FAO3		COG2303(E:Amino acid transport and metabolism)	COG2303(oxidoreductase)	sp|O65709|FAO4A_ARATH(Long-chain-alcohol oxidase FAO4A OS=Arabidopsis thaliana OX=3702 GN=FAO4A PE=3 SV=2)	PF00732(GMC_oxred_N:GMC oxidoreductase); PF05199(GMC_oxred_C:GMC oxidoreductase); PF00890(FAD_binding_2:FAD binding domain)
TRINITY_DN31836_c0_g2	Cluster 2		0.23213	-2.10699	2.09324e-21	1.07176e-18	yes	down
TRINITY_DN17307_c0_g2	Cluster 2	2-isopropylmalate synthase A-like [Physcomitrella patens]	0.323152	-1.62972	3.31404e-21	1.68461e-18	yes	down	GO:0046912(molecular_function:transferase activity, transferring acyl groups, acyl groups converted into alkyl on transfer); GO:0019752(biological_process:carboxylic acid metabolic process); GO:0009098(biological_process:leucine biosynthetic process); GO:0003852(molecular_function:2-isopropylmalate synthase activity)	K01649	leuA, IMS	map00620(Pyruvate metabolism); map00290(Valine, leucine and isoleucine biosynthesis)	COG0119(E:Amino acid transport and metabolism)	COG0119(Catalyzes the condensation of the acetyl group of acetyl-CoA with 3-methyl-2-oxobutanoate (2-oxoisovalerate) to form 3-carboxy-3-hydroxy-4-methylpentanoate (2-isopropylmalate) (By similarity))	sp|Q9LPR4|LEU11_ARATH(2-isopropylmalate synthase 1, chloroplastic OS=Arabidopsis thaliana OX=3702 GN=IPMS1 PE=1 SV=2)
TRINITY_DN10466_c0_g1	Cluster 2		0.0317678	-4.97629	8.28521e-21	4.06533e-18	yes	down								PF00257(Dehydrin:Dehydrin)
TRINITY_DN266_c0_g1	Cluster 2	probable cellulose synthase A catalytic subunit 5 [UDP-forming] isoform X2 [Selaginella moellendorffii]	0.406615	-1.29827	9.06737e-21	4.38817e-18	yes	down	GO:0016021(cellular_component:integral component of membrane); GO:0030244(biological_process:cellulose biosynthetic process); GO:0071555(biological_process:cell wall organization); GO:0016760(molecular_function:cellulose synthase (UDP-forming) activity); GO:0005886(cellular_component:plasma membrane); GO:0046872(molecular_function:metal ion binding)	K10999	CESA		COG1215(M:Cell wall/membrane/envelope biogenesis)	COG1215(Glycosyl transferase, family 2)	sp|Q84JA6|CESA4_ARATH(Cellulose synthase A catalytic subunit 4 [UDP-forming] OS=Arabidopsis thaliana OX=3702 GN=CESA4 PE=1 SV=1)	PF03552(Cellulose_synt:Cellulose synthase); PF13632(Glyco_trans_2_3:Glycosyl transferase family group 2)
TRINITY_DN7627_c0_g1	Cluster 2	hypothetical protein AXG93_1480s1060 [Marchantia polymorpha subsp. ruderalis]	0.168198	-2.57177	2.5425e-20	1.1897e-17	yes	down	GO:0016021(cellular_component:integral component of membrane)				ENOG410YFHZ(M:Cell wall/membrane/envelope biogenesis)	ENOG410YFHZ(Arabinogalactan protein)	sp|Q8LEJ6|FLA11_ARATH(Fasciclin-like arabinogalactan protein 11 OS=Arabidopsis thaliana OX=3702 GN=FLA11 PE=2 SV=2)	PF02469(Fasciclin:Fasciclin domain)
TRINITY_DN16845_c0_g1	Cluster 2		0.137926	-2.85804	2.95471e-20	1.36452e-17	yes	down							sp|Q6JN46|EIX2_SOLLC(Receptor-like protein EIX2 OS=Solanum lycopersicum OX=4081 GN=EIX2 PE=1 SV=2)	PF12799(LRR_4:Leucine Rich repeats (2 copies)); PF13855(LRR_8:Leucine rich repeat); PF00560(LRR_1:Leucine Rich Repeat)
TRINITY_DN21936_c0_g1	Cluster 2	ascorbate peroxidase [Pohlia nutans]	0.24705	-2.01713	5.88343e-20	2.63105e-17	yes	down	GO:0016021(cellular_component:integral component of membrane); GO:0004601(molecular_function:peroxidase activity); GO:0020037(molecular_function:heme binding); GO:0006979(biological_process:response to oxidative stress)	K00434	E1.11.1.11	map00480(Glutathione metabolism); map00053(Ascorbate and aldarate metabolism)	COG0376(S:Function unknown)	COG0376(prolyl 4-hydroxylase)	sp|Q42564|APX3_ARATH(L-ascorbate peroxidase 3 OS=Arabidopsis thaliana OX=3702 GN=APX3 PE=1 SV=1)	PF00141(peroxidase:Peroxidase)
TRINITY_DN1187_c0_g1	Cluster 2	uncharacterized protein LOC112288759 [Physcomitrella patens]	0.399355	-1.32426	9.34084e-20	4.12497e-17	yes	down					ENOG410XZNN(S:Function unknown); ENOG411134I(S:Function unknown)	ENOG410XZNN(-); ENOG411134I(-)		PF07939(DUF1685:Protein of unknown function (DUF1685))
TRINITY_DN29672_c0_g1	Cluster 2		0.207847	-2.26641	1.84501e-19	7.99771e-17	yes	down					ENOG410ZR6V(S:Function unknown); ENOG410Z9TF(S:Function unknown)	ENOG410ZR6V(-); ENOG410Z9TF(-)
TRINITY_DN532_c0_g1	Cluster 2	mitochondrial uncoupling protein 4 [Selaginella moellendorffii]	0.333151	-1.58575	2.80123e-19	1.17814e-16	yes	down	GO:0015729(biological_process:oxaloacetate transport); GO:0015297(molecular_function:antiporter activity); GO:0071423(biological_process:malate transmembrane transport); GO:0015709(biological_process:thiosulfate transport); GO:0015117(molecular_function:thiosulfate transmembrane transporter activity); GO:0015131(molecular_function:oxaloacetate transmembrane transporter activity); GO:0016021(cellu…	K15104	SLC25A11, OGC		ENOG410XQHU(S:Function unknown)	ENOG410XQHU(Mitochondrial)	sp|Q9SJY5|PUMP5_ARATH(Mitochondrial uncoupling protein 5 OS=Arabidopsis thaliana OX=3702 GN=PUMP5 PE=2 SV=1)	PF00153(Mito_carr:Mitochondrial carrier protein)
TRINITY_DN534_c0_g1	Cluster 2		0.328679	-1.60525	3.11329e-19	1.30163e-16	yes	down					ENOG41114YV(S:Function unknown); ENOG4111C37(S:Function unknown)	ENOG41114YV(Bet_v_1); ENOG4111C37(response to biotic stimulus)	sp|Q9SSK7|MLP34_ARATH(MLP-like protein 34 OS=Arabidopsis thaliana OX=3702 GN=MLP34 PE=2 SV=1)
TRINITY_DN49_c0_g1	Cluster 2		0.444606	-1.1694	3.40257e-19	1.40594e-16	yes	down								PF01498(HTH_Tnp_Tc3_2:Transposase)
TRINITY_DN62_c0_g1	Cluster 2		0.489236	-1.0314	3.57391e-19	1.45966e-16	yes	down					ENOG410YZ0W(S:Function unknown)	ENOG410YZ0W(Dormancy auxin associated)	sp|Q8LD26|DRMH3_ARATH(Dormancy-associated protein homolog 3 OS=Arabidopsis thaliana OX=3702 GN=At1g56220 PE=1 SV=1)	PF05564(Auxin_repressed:Dormancy/auxin associated protein)
TRINITY_DN535_c0_g3	Cluster 2		0.364124	-1.4575	4.33882e-19	1.76188e-16	yes	down								PF10551(MULE:MULE transposase domain); PF03108(DBD_Tnp_Mut:MuDR family transposase); PF00872(Transposase_mut:Transposase, Mutator family)
TRINITY_DN22517_c0_g1	Cluster 2	GDSL esterase/lipase At4g01130-like [Physcomitrella patens]	0.22966	-2.12243	4.86117e-19	1.95157e-16	yes	down	GO:0016788(molecular_function:hydrolase activity, acting on ester bonds)						sp|Q9LZB2|GDL74_ARATH(GDSL esterase/lipase At5g03980 OS=Arabidopsis thaliana OX=3702 GN=At5g03980 PE=2 SV=1)	PF00657(Lipase_GDSL:GDSL-like Lipase/Acylhydrolase)
TRINITY_DN20949_c0_g1	Cluster 2	protein MALE DISCOVERER 1 [Selaginella moellendorffii]	0.304528	-1.71535	6.43814e-19	2.55562e-16	yes	down	GO:0016021(cellular_component:integral component of membrane); GO:0005524(molecular_function:ATP binding); GO:0004672(molecular_function:protein kinase activity)				ENOG410ZQU1(T:Signal transduction mechanisms)	ENOG410ZQU1(LRR receptor-like serine threonine-protein kinase)	sp|C0LGQ4|MDIS2_ARATH(Protein MALE DISCOVERER 2 OS=Arabidopsis thaliana OX=3702 GN=MDIS2 PE=1 SV=1)	PF07714(PK_Tyr_Ser-Thr:Protein tyrosine and serine/threonine kinase); PF08263(LRRNT_2:Leucine rich repeat N-terminal domain); PF00069(Pkinase:Protein kinase domain); PF13855(LRR_8:Leucine rich repeat); PF12799(LRR_4:Leucine Rich repeats (2 copies))
TRINITY_DN19940_c0_g1	Cluster 2		0.0964437	-3.37417	6.58752e-19	2.58586e-16	yes	down
TRINITY_DN118_c0_g1	Cluster 2	hypothetical protein SELMODRAFT_97239, partial [Selaginella moellendorffii]	0.223811	-2.15965	1.22655e-18	4.71003e-16	yes	down	GO:0006857(biological_process:oligopeptide transport); GO:0022857(molecular_function:transmembrane transporter activity); GO:0016021(cellular_component:integral component of membrane)	K14638	SLC15A3_4, PHT		COG3104(E:Amino acid transport and metabolism)	COG3104(transporter)	sp|P46032|PTR2_ARATH(Protein NRT1/ PTR FAMILY 8.3 OS=Arabidopsis thaliana OX=3702 GN=NPF8.3 PE=1 SV=1)	PF00854(PTR2:POT family)
TRINITY_DN3149_c0_g1	Cluster 2		0.175258	-2.51245	1.77659e-18	6.74886e-16	yes	down
TRINITY_DN11154_c0_g1	Cluster 2	endoglucanase 1 isoform X1 [Selaginella moellendorffii]	0.239016	-2.06482	2.01393e-18	7.60952e-16	yes	down	GO:0016021(cellular_component:integral component of membrane); GO:0008810(molecular_function:cellulase activity); GO:0030245(biological_process:cellulose catabolic process)				ENOG410XPC9(G:Carbohydrate transport and metabolism)	ENOG410XPC9(hydrolase family)	sp|P05522|GUN1_PERAE(Endoglucanase 1 OS=Persea americana OX=3435 GN=CEL1 PE=2 SV=1)	PF00759(Glyco_hydro_9:Glycosyl hydrolase family 9)
TRINITY_DN7237_c0_g1	Cluster 2	hypothetical protein AXG93_1615s1300 [Marchantia polymorpha subsp. ruderalis]	0.230837	-2.11506	2.15565e-18	8.05881e-16	yes	down	GO:0005506(molecular_function:iron ion binding); GO:0008610(biological_process:lipid biosynthetic process); GO:0016021(cellular_component:integral component of membrane); GO:0016491(molecular_function:oxidoreductase activity)	K15404	K15404, CER1	map00073(Cutin, suberine and wax biosynthesis)	ENOG4111G66(S:Function unknown)	ENOG4111G66(WAX2-like)	sp|F4HVY0|CER1_ARATH(Very-long-chain aldehyde decarbonylase CER1 OS=Arabidopsis thaliana OX=3702 GN=CER1 PE=1 SV=1)	PF12076(Wax2_C:WAX2 C-terminal domain); PF04116(FA_hydroxylase:Fatty acid hydroxylase superfamily)
TRINITY_DN6424_c0_g1	Cluster 2	LRR receptor-like serine/threonine-protein kinase GSO1 isoform X2 [Physcomitrella patens]	0.196391	-2.3482	4.29878e-18	1.54969e-15	yes	down	GO:0016021(cellular_component:integral component of membrane); GO:0005524(molecular_function:ATP binding); GO:0004672(molecular_function:protein kinase activity)				COG4886(S:Function unknown)	COG4886(leucine Rich Repeat)	sp|F4JGB6|RLP46_ARATH(Receptor-like protein 46 OS=Arabidopsis thaliana OX=3702 GN=RLP46 PE=3 SV=1)	PF13855(LRR_8:Leucine rich repeat); PF12799(LRR_4:Leucine Rich repeats (2 copies))
TRINITY_DN15_c0_g1	Cluster 2	cysteine-rich receptor-like protein kinase 15 [Selaginella moellendorffii]	0.11675	-3.09851	4.6866e-18	1.67243e-15	yes	down	GO:0016021(cellular_component:integral component of membrane); GO:0005524(molecular_function:ATP binding); GO:0004672(molecular_function:protein kinase activity)				COG0515(T:Signal transduction mechanisms)	COG0515(Serine Threonine protein kinase)	sp|Q8GYA4|CRK10_ARATH(Cysteine-rich receptor-like protein kinase 10 OS=Arabidopsis thaliana OX=3702 GN=CRK10 PE=1 SV=3)	PF07714(PK_Tyr_Ser-Thr:Protein tyrosine and serine/threonine kinase); PF00069(Pkinase:Protein kinase domain); PF01657(Stress-antifung:Salt stress response/antifungal); PF11883(DUF3403:Domain of unknown function (DUF3403))
TRINITY_DN9736_c1_g2	Cluster 2		0.0580084	-4.10759	5.57063e-18	1.95823e-15	yes	down
TRINITY_DN11726_c0_g1	Cluster 2		0.0882373	-3.50247	1.10758e-17	3.87418e-15	yes	down
TRINITY_DN39144_c0_g1	Cluster 2		0.254055	-1.97679	1.19881e-17	4.17264e-15	yes	down
TRINITY_DN9602_c0_g2	Cluster 2	hypothetical protein SELMODRAFT_104642 [Selaginella moellendorffii]	0.137925	-2.85804	1.31843e-17	4.5442e-15	yes	down	GO:0005506(molecular_function:iron ion binding); GO:0016705(molecular_function:oxidoreductase activity, acting on paired donors, with incorporation or reduction of molecular oxygen); GO:0016021(cellular_component:integral component of membrane); GO:0004497(molecular_function:monooxygenase activity); GO:0020037(molecular_function:heme binding)	K09843	CYP707A	map00906(Carotenoid biosynthesis)	COG2124(Q:Secondary metabolites biosynthesis, transport and catabolism)	COG2124(Cytochrome p450)	sp|O81077|ABAH2_ARATH(Abscisic acid 8'-hydroxylase 2 OS=Arabidopsis thaliana OX=3702 GN=CYP707A2 PE=2 SV=1)	PF00067(p450:Cytochrome P450)
TRINITY_DN2816_c0_g1	Cluster 2		0.417981	-1.25849	2.96226e-17	9.91965e-15	yes	down		K07466;bna	RFA1, RPA1, rpa;	map03430(Mismatch repair); map03440(Homologous recombination); map03420(Nucleotide excision repair); map03030(DNA replication)				PF02721(DUF223:Domain of unknown function DUF223)
TRINITY_DN643_c0_g1	Cluster 2	probable mediator of RNA polymerase II transcription subunit 26b [Physcomitrella patens]	0.418205	-1.25772	3.52003e-17	1.16768e-14	yes	down	GO:0005634(cellular_component:nucleus)				ENOG4111IDE(S:Function unknown)	ENOG4111IDE(expressed protein)	sp|Q9FHK9|MD26B_ARATH(Probable mediator of RNA polymerase II transcription subunit 26b OS=Arabidopsis thaliana OX=3702 GN=MED26B PE=2 SV=1)	PF08711(Med26:TFIIS helical bundle-like domain)
TRINITY_DN1879_c1_g1	Cluster 2	heat stress transcription factor A-2e-like [Physcomitrella patens]	0.236174	-2.08208	4.65797e-17	1.5237e-14	yes	down	GO:0003700(molecular_function:transcription factor activity, sequence-specific DNA binding); GO:0043565(molecular_function:sequence-specific DNA binding); GO:0005634(cellular_component:nucleus); GO:0042025(cellular_component:host cell nucleus)	K09419	HSFF		COG5169(K:Transcription)	COG5169(Transcription factor)	sp|Q9LV52|HSFC1_ARATH(Heat stress transcription factor C-1 OS=Arabidopsis thaliana OX=3702 GN=HSFC1 PE=1 SV=1)
TRINITY_DN6633_c0_g1	Cluster 2	kinesin 12-Ia protein [Marsilea vestita]	0.461216	-1.11648	1.21206e-16	3.7727e-14	yes	down	GO:0008017(molecular_function:microtubule binding); GO:0007018(biological_process:microtubule-based movement); GO:0003777(molecular_function:microtubule motor activity); GO:0005524(molecular_function:ATP binding)	K10400	KIF15		COG5059(Z:Cytoskeleton)	COG5059(Kinesin family member)	sp|F4J1U4|KN12E_ARATH(Kinesin-like protein KIN-12E OS=Arabidopsis thaliana OX=3702 GN=KIN12E PE=3 SV=1)	PF00225(Kinesin:Kinesin motor domain); PF13921(Myb_DNA-bind_6:Myb-like DNA-binding domain); PF00249(Myb_DNA-binding:Myb-like DNA-binding domain)
TRINITY_DN6650_c0_g1	Cluster 2	hypothetical protein MARPO_0007s0221 [Marchantia polymorpha]	0.262916	-1.92732	1.73526e-16	5.23967e-14	yes	down	GO:0043565(molecular_function:sequence-specific DNA binding); GO:0005634(cellular_component:nucleus); GO:0006355(biological_process:regulation of transcription, DNA-templated)	K09338	HD-ZIP		ENOG410Z2UE(K:Transcription)	ENOG410Z2UE(homeobox-leucine zipper protein)	sp|P46897|ATHB7_ARATH(Homeobox-leucine zipper protein ATHB-7 OS=Arabidopsis thaliana OX=3702 GN=ATHB-7 PE=1 SV=2)	PF02183(HALZ:Homeobox associated leucine zipper); PF00046(Homeodomain:Homeodomain); PF05920(Homeobox_KN:Homeobox KN domain)
TRINITY_DN22765_c0_g4	Cluster 2		0.235668	-2.08517	2.04294e-16	6.09064e-14	yes	down
TRINITY_DN9325_c0_g1	Cluster 2	triacylglycerol lipase 2 [Selaginella moellendorffii]	0.338088	-1.56453	2.82945e-16	8.25059e-14	yes	down	GO:0002213(biological_process:defense response to insect); GO:0016298(molecular_function:lipase activity); GO:0016788(molecular_function:hydrolase activity, acting on ester bonds); GO:0016042(biological_process:lipid catabolic process)	K01052;K14452	LIPA;LIPF	map00561(Glycerolipid metabolism); map00100(Steroid biosynthesis)	COG0596(S:Function unknown)	COG0596(-)	sp|Q67ZU1|LIP2_ARATH(Triacylglycerol lipase 2 OS=Arabidopsis thaliana OX=3702 GN=LIP2 PE=2 SV=1)	PF04083(Abhydro_lipase:Partial alpha/beta-hydrolase lipase region); PF00561(Abhydrolase_1:alpha/beta hydrolase fold); PF12146(Hydrolase_4:Serine aminopeptidase, S33)
TRINITY_DN4409_c0_g1	Cluster 2	probable nucleoredoxin 1 [Selaginella moellendorffii]	0.180443	-2.47038	2.8375e-16	8.25059e-14	yes	down	GO:0045454(biological_process:cell redox homeostasis); GO:0005623(cellular_component:cell)	K17609	NXN		ENOG410ZIWC(O:Posttranslational modification, protein turnover, chaperones)	ENOG410ZIWC(nucleoredoxin-like)	sp|Q0JIL1|NRX2_ORYSJ(Probable nucleoredoxin 2 OS=Oryza sativa subsp. japonica OX=39947 GN=Os01g0794400 PE=2 SV=1)	PF13905(Thioredoxin_8:Thioredoxin-like); PF03107(C1_2:C1 domain); PF00085(Thioredoxin:Thioredoxin); PF00130(C1_1:Phorbol esters/diacylglycerol binding domain (C1 domain)); PF13098(Thioredoxin_2:Thioredoxin-like domain)
TRINITY_DN1439_c0_g1	Cluster 2	probable serine/threonine-protein kinase At1g01540 [Physcomitrella patens]	0.440503	-1.18278	7.36747e-16	2.08225e-13	yes	down	GO:0004674(molecular_function:protein serine/threonine kinase activity); GO:0016021(cellular_component:integral component of membrane); GO:0005524(molecular_function:ATP binding); GO:0004672(molecular_function:protein kinase activity)				COG0515(T:Signal transduction mechanisms)	COG0515(Serine Threonine protein kinase)	sp|Q6NKZ9|Y4345_ARATH(Probable receptor-like serine/threonine-protein kinase At4g34500 OS=Arabidopsis thaliana OX=3702 GN=At4g34500 PE=2 SV=1)	PF00069(Pkinase:Protein kinase domain); PF07714(PK_Tyr_Ser-Thr:Protein tyrosine and serine/threonine kinase)
TRINITY_DN25901_c0_g1	Cluster 2	heat stress transcription factor A-2e-like [Physcomitrella patens]	0.178179	-2.4886	7.48897e-16	2.10816e-13	yes	down	GO:0003700(molecular_function:transcription factor activity, sequence-specific DNA binding); GO:0043565(molecular_function:sequence-specific DNA binding); GO:0005634(cellular_component:nucleus); GO:0042025(cellular_component:host cell nucleus)	K09419	HSFF		COG5169(E:Amino acid transport and metabolism); COG0496(E:Amino acid transport and metabolism)	COG5169(transporter); COG0496(transporter)	sp|Q6VBB2|HFA2B_ORYSJ(Heat stress transcription factor A-2b OS=Oryza sativa subsp. japonica OX=39947 GN=HSFA2B PE=2 SV=1)	PF00447(HSF_DNA-bind:HSF-type DNA-binding)
TRINITY_DN49354_c0_g1	Cluster 2	MAP7 domain-containing protein 1 [Selaginella moellendorffii]	0.124503	-3.00575	9.05896e-16	2.52e-13	yes	down	GO:0007165(biological_process:signal transduction)				ENOG4111DUH(S:Function unknown)	ENOG4111DUH(Protein of unknown function (DUF1675))	sp|Q94F39|AFP3_ARATH(Ninja-family protein AFP3 OS=Arabidopsis thaliana OX=3702 GN=AFP3 PE=1 SV=1)	PF16135(TDBD:Tify domain binding domain)
TRINITY_DN32234_c0_g1	Cluster 2		0.00797356	-6.97056	3.17221e-15	8.36338e-13	yes	down					ENOG410XS6Y(S:Function unknown)	ENOG410XS6Y(protein Hydra magnipapillata)	sp|Q58A42|DD3_DICDI(Protein DD3-3 OS=Dictyostelium discoideum OX=44689 GN=DD3-3 PE=2 SV=1)
TRINITY_DN10504_c0_g1	Cluster 2	homeobox-leucine zipper protein HAT5-like [Physcomitrella patens]	0.482432	-1.0516	3.27081e-15	8.56139e-13	yes	down	GO:0043565(molecular_function:sequence-specific DNA binding); GO:0005634(cellular_component:nucleus); GO:0045893(biological_process:positive regulation of transcription, DNA-templated); GO:0006355(biological_process:regulation of transcription, DNA-templated)	K09338	HD-ZIP		ENOG410Z2UE(K:Transcription)	ENOG410Z2UE(homeobox-leucine zipper protein)	sp|Q02283|HAT5_ARATH(Homeobox-leucine zipper protein HAT5 OS=Arabidopsis thaliana OX=3702 GN=HAT5 PE=1 SV=1)	PF00046(Homeodomain:Homeodomain); PF02183(HALZ:Homeobox associated leucine zipper); PF05920(Homeobox_KN:Homeobox KN domain)
TRINITY_DN20374_c1_g1	Cluster 2	hypothetical protein AXG93_312s1050 [Marchantia polymorpha subsp. ruderalis]	0.248473	-2.00884	3.36199e-15	8.76562e-13	yes	down	GO:0016787(molecular_function:hydrolase activity); GO:0005524(molecular_function:ATP binding)	K14571	RIX7, NVL	map03008(Ribosome biogenesis in eukaryotes)	COG0464(O:Posttranslational modification, protein turnover, chaperones)	COG0464(Aaa atpase)	sp|Q9SS94|CD48C_ARATH(Cell division control protein 48 homolog C OS=Arabidopsis thaliana OX=3702 GN=CDC48C PE=2 SV=2)	PF00004(AAA:ATPase family associated with various cellular activities (AAA)); PF17862(AAA_lid_3:AAA+ lid domain)
TRINITY_DN25201_c0_g1	Cluster 2	hypothetical protein SELMODRAFT_26594, partial [Selaginella moellendorffii]	0.250615	-1.99645	3.51737e-15	9.13701e-13	yes	down	GO:0003700(molecular_function:transcription factor activity, sequence-specific DNA binding); GO:0005634(cellular_component:nucleus); GO:0003677(molecular_function:DNA binding)				ENOG410YMJJ(K:Transcription)	ENOG410YMJJ(Transcription factor)	sp|Q9FJ90|ERF25_ARATH(Ethylene-responsive transcription factor ERF025 OS=Arabidopsis thaliana OX=3702 GN=ERF025 PE=2 SV=1)	PF00847(AP2:AP2 domain)
TRINITY_DN1591_c0_g1	Cluster 2	hypothetical protein MARPO_0074s0005 [Marchantia polymorpha]	0.278218	-1.84571	3.6207e-15	9.34216e-13	yes	down	GO:0005975(biological_process:carbohydrate metabolic process); GO:0004553(molecular_function:hydrolase activity, hydrolyzing O-glycosyl compounds)				ENOG410YAHP(G:Carbohydrate transport and metabolism)	ENOG410YAHP(glucan endo-1-3-beta-glucosidase)	sp|A7PQW3|E13B_VITVI(Glucan endo-1,3-beta-glucosidase OS=Vitis vinifera OX=29760 GN=VIT_06s0061g00120 PE=1 SV=2)	PF00332(Glyco_hydro_17:Glycosyl hydrolases family 17)
TRINITY_DN27379_c0_g1	Cluster 2	hypothetical protein AXG93_4773s1670 [Marchantia polymorpha subsp. ruderalis]	0.412219	-1.27852	3.62279e-15	9.34216e-13	yes	down	GO:0004674(molecular_function:protein serine/threonine kinase activity); GO:0005524(molecular_function:ATP binding); GO:0004672(molecular_function:protein kinase activity)				COG0515(T:Signal transduction mechanisms)	COG0515(Serine Threonine protein kinase)	sp|Q8H1D6|RBK1_ARATH(Receptor-like cytosolic serine/threonine-protein kinase RBK1 OS=Arabidopsis thaliana OX=3702 GN=RBK1 PE=1 SV=1)	PF00069(Pkinase:Protein kinase domain); PF07714(PK_Tyr_Ser-Thr:Protein tyrosine and serine/threonine kinase)
TRINITY_DN1070_c0_g2	Cluster 2		0.464749	-1.10548	3.63774e-15	9.34661e-13	yes	down					ENOG410YBST(S:Function unknown)	ENOG410YBST(Mariner sub-class)		PF01498(HTH_Tnp_Tc3_2:Transposase)
TRINITY_DN3958_c0_g1	Cluster 2	uncharacterized protein LOC112278930 isoform X2 [Physcomitrella patens]	0.229738	-2.12194	3.82529e-15	9.79288e-13	yes	down					ENOG410ZJN0(S:Function unknown)	ENOG410ZJN0(BRO1-like domain)		PF03097(BRO1:BRO1-like domain)
TRINITY_DN1935_c0_g1	Cluster 2	hypothetical protein AXG93_1544s1250 [Marchantia polymorpha subsp. ruderalis]	0.396248	-1.33552	4.58573e-15	1.16134e-12	yes	down	GO:0016021(cellular_component:integral component of membrane); GO:0005524(molecular_function:ATP binding); GO:0004672(molecular_function:protein kinase activity)				COG0515(T:Signal transduction mechanisms)	COG0515(Serine Threonine protein kinase)	sp|Q9SKB2|SBIR1_ARATH(Leucine-rich repeat receptor-like serine/threonine/tyrosine-protein kinase SOBIR1 OS=Arabidopsis thaliana OX=3702 GN=SOBIR1 PE=1 SV=1)	PF00069(Pkinase:Protein kinase domain); PF07714(PK_Tyr_Ser-Thr:Protein tyrosine and serine/threonine kinase); PF12799(LRR_4:Leucine Rich repeats (2 copies)); PF13855(LRR_8:Leucine rich repeat)
TRINITY_DN32142_c0_g2	Cluster 2	ribonuclease 1 [Selaginella moellendorffii]	0.201845	-2.30868	6.70307e-15	1.65601e-12	yes	down	GO:0033897(molecular_function:ribonuclease T2 activity); GO:0006401(biological_process:RNA catabolic process); GO:0005576(cellular_component:extracellular region); GO:0004521(molecular_function:endoribonuclease activity); GO:0003723(molecular_function:RNA binding)	K01166	RNASET2		ENOG4111M7G(S:Function unknown)	ENOG4111M7G(ribonuclease T2 activity)	sp|P42813|RNS1_ARATH(Ribonuclease 1 OS=Arabidopsis thaliana OX=3702 GN=RNS1 PE=1 SV=1)	PF00445(Ribonuclease_T2:Ribonuclease T2 family)
TRINITY_DN1381_c0_g3	Cluster 2		0.467252	-1.09773	7.48186e-15	1.82292e-12	yes	down
TRINITY_DN66595_c0_g1	Cluster 2	hypothetical protein AXG93_815s1540 [Marchantia polymorpha subsp. ruderalis]	0.37586	-1.41173	2.19572e-14	5.12022e-12	yes	down							sp|P0C2F6|RNHX1_ARATH(Putative ribonuclease H protein At1g65750 OS=Arabidopsis thaliana OX=3702 GN=At1g65750 PE=3 SV=1)	PF13456(RVT_3:Reverse transcriptase-like); PF13966(zf-RVT:zinc-binding in reverse transcriptase)
TRINITY_DN2617_c0_g1	Cluster 2	transcription factor TCP8 [Selaginella moellendorffii]	0.328176	-1.60746	2.41943e-14	5.60491e-12	yes	down	GO:0003700(molecular_function:transcription factor activity, sequence-specific DNA binding)				ENOG4111D9R(K:Transcription); ENOG410YJS2(K:Transcription)	ENOG4111D9R(TCP family transcription factor); ENOG410YJS2(transcription factor)	sp|O64647|TCP9_ARATH(Transcription factor TCP9 OS=Arabidopsis thaliana OX=3702 GN=TCP9 PE=1 SV=1)	PF03634(TCP:TCP family transcription factor)
TRINITY_DN48599_c0_g1	Cluster 2	hypothetical protein AXG93_4421s1210 [Marchantia polymorpha subsp. ruderalis]	0.11194	-3.1592	2.94656e-14	6.73772e-12	yes	down	GO:0004842(molecular_function:ubiquitin-protein transferase activity)				ENOG410Y3P9(O:Posttranslational modification, protein turnover, chaperones)	ENOG410Y3P9(Ubox domain-containing protein)	sp|Q5PNY6|PUB21_ARATH(U-box domain-containing protein 21 OS=Arabidopsis thaliana OX=3702 GN=PUB21 PE=2 SV=1)	PF04564(U-box:U-box domain); PF11789(zf-Nse:Zinc-finger of the MIZ type in Nse subunit); PF13445(zf-RING_UBOX:RING-type zinc-finger)
TRINITY_DN42305_c1_g1	Cluster 2		0.479217	-1.06125	2.9587e-14	6.74364e-12	yes	down
TRINITY_DN13042_c0_g5	Cluster 2		0.064486	-3.95487	3.01916e-14	6.85933e-12	yes	down
TRINITY_DN3010_c0_g1	Cluster 2		0.325418	-1.61964	3.7405e-14	8.44385e-12	yes	down					ENOG4111ANP(S:Function unknown)	ENOG4111ANP(-)
TRINITY_DN1_c0_g3	Cluster 2		0.360188	-1.47318	4.15299e-14	9.31548e-12	yes	down
TRINITY_DN10559_c0_g1	Cluster 2	hypothetical protein MARPO_0003s0114 [Marchantia polymorpha]	0.31938	-1.64665	4.92966e-14	1.09533e-11	yes	down	GO:0004842(molecular_function:ubiquitin-protein transferase activity)				ENOG410YC1Z(S:Function unknown)	ENOG410YC1Z(Telomerase activating protein Est1)	sp|Q84TG3|PUB23_ARATH(E3 ubiquitin-protein ligase PUB23 OS=Arabidopsis thaliana OX=3702 GN=PUB23 PE=1 SV=1)	PF04564(U-box:U-box domain); PF11701(UNC45-central:Myosin-binding striated muscle assembly central); PF11789(zf-Nse:Zinc-finger of the MIZ type in Nse subunit)
TRINITY_DN5400_c0_g1	Cluster 2		0.349364	-1.5172	5.79242e-14	1.26319e-11	yes	down
TRINITY_DN10228_c1_g1	Cluster 2	microtubule-associated protein 70-1 [Selaginella moellendorffii]	0.22225	-2.16975	6.59261e-14	1.42451e-11	yes	down	GO:0008017(molecular_function:microtubule binding); GO:0007010(biological_process:cytoskeleton organization)				ENOG41113GC(S:Function unknown)	ENOG41113GC(Myosin II heavy chain-like)	sp|Q8GYX3|MP705_ARATH(Microtubule-associated protein 70-5 OS=Arabidopsis thaliana OX=3702 GN=MAP70.5 PE=1 SV=1)	PF07058(MAP70:Microtubule-associated protein 70)
TRINITY_DN15679_c0_g1	Cluster 2	transcription factor SRM1-like isoform X2 [Physcomitrella patens]	0.477103	-1.06763	7.50997e-14	1.60312e-11	yes	down	GO:0009739(biological_process:response to gibberellin); GO:0008270(molecular_function:zinc ion binding); GO:0009751(biological_process:response to salicylic acid); GO:0005634(cellular_component:nucleus); GO:0003677(molecular_function:DNA binding)				COG5269(K:Transcription)	COG5269(Transcription factor)	sp|Q9FNN6|SRM1_ARATH(Transcription factor SRM1 OS=Arabidopsis thaliana OX=3702 GN=SRM1 PE=1 SV=1)	PF00249(Myb_DNA-binding:Myb-like DNA-binding domain)
TRINITY_DN44773_c0_g1	Cluster 2		0.116112	-3.10642	1.34623e-13	2.74915e-11	yes	down
TRINITY_DN18743_c0_g1	Cluster 2	hypothetical protein AXG93_4360s1290 [Marchantia polymorpha subsp. ruderalis]	0.433747	-1.20507	1.76781e-13	3.55864e-11	yes	down					ENOG410YKZJ(S:Function unknown)	ENOG410YKZJ(Protein of unknown function (DUF506))		PF04720(PDDEXK_6:PDDEXK-like family of unknown function)
TRINITY_DN10627_c0_g1	Cluster 2		0.426899	-1.22803	2.06507e-13	4.13347e-11	yes	down
TRINITY_DN4179_c0_g2	Cluster 2	protein NRT1/ PTR FAMILY 6.2 [Selaginella moellendorffii]	0.32062	-1.64106	2.18029e-13	4.35177e-11	yes	down	GO:0006857(biological_process:oligopeptide transport); GO:0022857(molecular_function:transmembrane transporter activity); GO:0016021(cellular_component:integral component of membrane)	K14638	SLC15A3_4, PHT		COG3104(S:Function unknown)	COG3104(Thyroid hormone receptor interactor 4)	sp|Q9LVE0|PTR33_ARATH(Protein NRT1/ PTR FAMILY 6.4 OS=Arabidopsis thaliana OX=3702 GN=NPF6.4 PE=1 SV=1)	PF00854(PTR2:POT family); PF07690(MFS_1:Major Facilitator Superfamily)
TRINITY_DN680_c0_g1	Cluster 2		0.479186	-1.06134	2.35174e-13	4.66287e-11	yes	down					ENOG41114PQ(S:Function unknown); ENOG41104YN(S:Function unknown); ENOG4111ECQ(S:Function unknown)	ENOG41114PQ(-); ENOG41104YN(-); ENOG4111ECQ(-)		PF15365(PNRC:Proline-rich nuclear receptor coactivator motif)
TRINITY_DN10709_c0_g1	Cluster 2		0.181486	-2.46207	2.35595e-13	4.66287e-11	yes	down					ENOG4111CM5(S:Function unknown)	ENOG4111CM5(-)
TRINITY_DN8458_c0_g1	Cluster 2		0.298942	-1.74206	2.43464e-13	4.80515e-11	yes	down
TRINITY_DN39204_c0_g1	Cluster 2	hypothetical protein PHYPA_010449 [Physcomitrella patens]	0.264892	-1.91652	2.71416e-13	5.32706e-11	yes	down	GO:0015074(biological_process:DNA integration); GO:0003676(molecular_function:nucleic acid binding)				COG2801(L:Replication, recombination and repair); ENOG410XS4D(S:Function unknown)	COG2801(Retrotransposon protein); ENOG410XS4D(Retrotransposon protein)	sp|Q94HW2|POLR1_ARATH(Retrovirus-related Pol polyprotein from transposon RE1 OS=Arabidopsis thaliana OX=3702 GN=RE1 PE=2 SV=1)	PF07727(RVT_2:Reverse transcriptase (RNA-dependent DNA polymerase))
TRINITY_DN6224_c0_g3	Cluster 2		0.217302	-2.20223	3.00559e-13	5.83423e-11	yes	down
TRINITY_DN25390_c0_g1	Cluster 2		0.416477	-1.26369	3.1376e-13	6.05719e-11	yes	down					ENOG410Z2X5(S:Function unknown)	ENOG410Z2X5(CACTA, En Spm sub-class)		PF02992(Transposase_21:Transposase family tnp2); PF13960(DUF4218:Domain of unknown function (DUF4218)); PF13952(DUF4216:Domain of unknown function (DUF4216)); PF13963(Transpos_assoc:Transposase-associated domain)
TRINITY_DN427_c0_g1	Cluster 2	probable WRKY transcription factor 31 [Selaginella moellendorffii]	0.406732	-1.29785	3.23801e-13	6.21289e-11	yes	down	GO:0003700(molecular_function:transcription factor activity, sequence-specific DNA binding); GO:0043565(molecular_function:sequence-specific DNA binding); GO:0005634(cellular_component:nucleus)				ENOG410YBEV(K:Transcription); ENOG410YZU1(K:Transcription)	ENOG410YBEV(Transcription factor); ENOG410YZU1(Transcription factor)	sp|Q9SUP6|WRK53_ARATH(Probable WRKY transcription factor 53 OS=Arabidopsis thaliana OX=3702 GN=WRKY53 PE=1 SV=1)	PF03106(WRKY:WRKY DNA -binding domain)
TRINITY_DN16651_c0_g1	Cluster 2	hypothetical protein AXG93_93s1160 [Marchantia polymorpha subsp. ruderalis]	0.0046019	-7.76356	3.24463e-13	6.21289e-11	yes	down	GO:0005524(molecular_function:ATP binding); GO:0004672(molecular_function:protein kinase activity)	K08770	UBC		COG5272(O:Posttranslational modification, protein turnover, chaperones)	COG5272(ubiquitin)	sp|P0CG53|UBB_BOVIN(Polyubiquitin-B OS=Bos taurus OX=9913 GN=UBB PE=1 SV=1)	PF00240(ubiquitin:Ubiquitin family); PF11976(Rad60-SLD:Ubiquitin-2 like Rad60 SUMO-like); PF14560(Ubiquitin_2:Ubiquitin-like domain); PF18396(TBK1_ULD:TANK binding kinase 1 ubiquitin-like domain)
TRINITY_DN23328_c0_g2	Cluster 2	NDR1/HIN1-like protein 10 isoform X2 [Physcomitrella patens]	0.104641	-3.25647	3.8551e-13	7.30267e-11	yes	down	GO:0016021(cellular_component:integral component of membrane)				ENOG410YPRU(S:Function unknown)	ENOG410YPRU(harpin-induced protein-related HIN1-related harpin-responsive protein-related)	sp|Q8VZ13|Y1816_ARATH(Uncharacterized protein At1g08160 OS=Arabidopsis thaliana OX=3702 GN=At1g08160 PE=2 SV=1)
TRINITY_DN5109_c0_g1	Cluster 2	uncharacterized protein LOC112346790 [Selaginella moellendorffii]	0.388078	-1.36558	4.52284e-13	8.43194e-11	yes	down	GO:0003700(molecular_function:transcription factor activity, sequence-specific DNA binding); GO:0005634(cellular_component:nucleus); GO:0003677(molecular_function:DNA binding)				ENOG410YGYW(K:Transcription)	ENOG410YGYW(Transcription factor)	sp|Q9SKT1|ERF53_ARATH(Ethylene-responsive transcription factor ERF053 OS=Arabidopsis thaliana OX=3702 GN=ERF053 PE=1 SV=1)	PF00847(AP2:AP2 domain)
TRINITY_DN26462_c0_g3	Cluster 2		0.347523	-1.52482	4.97318e-13	9.22283e-11	yes	down
TRINITY_DN2934_c0_g1	Cluster 2	hypothetical protein AXG93_2717s1100 [Marchantia polymorpha subsp. ruderalis]	0.467079	-1.09826	5.12813e-13	9.48529e-11	yes	down	GO:0005634(cellular_component:nucleus); GO:0003677(molecular_function:DNA binding)						sp|Q9ZQ85|EFM_ARATH(Myb family transcription factor EFM OS=Arabidopsis thaliana OX=3702 GN=EFM PE=1 SV=2)	PF00249(Myb_DNA-binding:Myb-like DNA-binding domain)
TRINITY_DN16642_c0_g1	Cluster 2	hypothetical protein AXG93_2752s1770 [Marchantia polymorpha subsp. ruderalis]	0.472708	-1.08098	8.27634e-13	1.46562e-10	yes	down	GO:0015074(biological_process:DNA integration); GO:0003676(molecular_function:nucleic acid binding)						sp|Q7LHG5|YI31B_YEAST(Transposon Ty3-I Gag-Pol polyprotein OS=Saccharomyces cerevisiae (strain ATCC 204508 / S288c) OX=559292 GN=TY3B-I PE=1 SV=2)	PF00078(RVT_1:Reverse transcriptase (RNA-dependent DNA polymerase))
TRINITY_DN19340_c0_g1	Cluster 2		0.00238581	-8.71131	1.54093e-12	2.60472e-10	yes	down
TRINITY_DN17062_c0_g1	Cluster 2		0.199176	-2.32788	1.6279e-12	2.72566e-10	yes	down		K08486	STX1B_2_3	map04130(SNARE interactions in vesicular transport)
TRINITY_DN7800_c0_g1	Cluster 2	hypothetical protein MARPO_0035s0054 [Marchantia polymorpha]	0.356208	-1.48921	1.65027e-12	2.75658e-10	yes	down	GO:0006355(biological_process:regulation of transcription, DNA-templated); GO:0003677(molecular_function:DNA binding)				ENOG410Y9QS(O:Posttranslational modification, protein turnover, chaperones)	ENOG410Y9QS(Prevents misfolding and promotes the refolding and proper assembly of unfolded polypeptides generated under stress conditions (By similarity))	sp|Q10S65|NAC22_ORYSJ(NAC domain-containing protein 22 OS=Oryza sativa subsp. japonica OX=39947 GN=NAC022 PE=2 SV=1)	PF02365(NAM:No apical meristem (NAM) protein)
TRINITY_DN20598_c0_g1	Cluster 2	hypothetical protein AXG93_3217s1730 [Marchantia polymorpha subsp. ruderalis]	0.0949914	-3.39606	1.74687e-12	2.9042e-10	yes	down		K23222	HARBI1		ENOG411206Y(G:Carbohydrate transport and metabolism)	ENOG411206Y(solute carrier family 17)
TRINITY_DN598_c0_g1	Cluster 2		0.489846	-1.0296	1.88935e-12	3.11907e-10	yes	down
TRINITY_DN4704_c0_g1	Cluster 2	probable WRKY transcription factor 31 [Selaginella moellendorffii]	0.314104	-1.67068	1.93428e-12	3.17838e-10	yes	down	GO:0003700(molecular_function:transcription factor activity, sequence-specific DNA binding); GO:0043565(molecular_function:sequence-specific DNA binding); GO:0005634(cellular_component:nucleus)				ENOG410YHES(K:Transcription)	ENOG410YHES(WRKY transcription factor)	sp|Q6EPZ2|WRK76_ORYSJ(WRKY transcription factor WRKY76 OS=Oryza sativa subsp. japonica OX=39947 GN=WRKY76 PE=2 SV=1)	PF03106(WRKY:WRKY DNA -binding domain)
TRINITY_DN11908_c0_g1	Cluster 2		0.0784593	-3.67191	1.96311e-12	3.21083e-10	yes	down					ENOG410YXZ3(S:Function unknown); ENOG41104C1(S:Function unknown)	ENOG410YXZ3(DC1 domain-containing protein); ENOG41104C1(C1-like domain)		PF03107(C1_2:C1 domain)
TRINITY_DN47_c0_g1	Cluster 2	hypothetical protein AXG93_2836s1010 [Marchantia polymorpha subsp. ruderalis]	0.39499	-1.34011	1.98092e-12	3.23246e-10	yes	down	GO:0005634(cellular_component:nucleus); GO:0005829(cellular_component:cytosol); GO:0046872(molecular_function:metal ion binding); GO:0004722(molecular_function:protein serine/threonine phosphatase activity); GO:0004724(molecular_function:magnesium-dependent protein serine/threonine phosphatase activity)	K14497	PP2C	map04016(MAPK signaling pathway - plant); map04075(Plant hormone signal transduction)	COG0631(T:Signal transduction mechanisms)	COG0631(Phosphatase)	sp|Q5SN75|P2C08_ORYSJ(Probable protein phosphatase 2C 8 OS=Oryza sativa subsp. japonica OX=39947 GN=Os01g0656200 PE=2 SV=1)	PF00481(PP2C:Protein phosphatase 2C)
TRINITY_DN4135_c0_g1	Cluster 2	nuclear transcription factor Y subunit B-3-like [Physcomitrella patens]	0.411886	-1.27968	2.0173e-12	3.2617e-10	yes	down	GO:0043565(molecular_function:sequence-specific DNA binding); GO:0005634(cellular_component:nucleus); GO:0046982(molecular_function:protein heterodimerization activity); GO:0006355(biological_process:regulation of transcription, DNA-templated)	K08065	NFYB		COG2036(B:Chromatin structure and dynamics)	COG2036(Core component of nucleosome. Nucleosomes wrap and compact DNA into chromatin, limiting DNA accessibility to the cellular machineries which require DNA as a template. Histones thereby play a central role in transcription regulation, DNA repair, DNA replication and chromosomal stability. DNA accessibility is regulated via a complex set of post-translational modifications of histones, also …	sp|Q9FGJ3|NFYB2_ARATH(Nuclear transcription factor Y subunit B-2 OS=Arabidopsis thaliana OX=3702 GN=NFYB2 PE=1 SV=1)	PF00808(CBFD_NFYB_HMF:Histone-like transcription factor (CBF/NF-Y) and archaeal histone); PF00125(Histone:Core histone H2A/H2B/H3/H4)
TRINITY_DN20334_c0_g1	Cluster 2		0.00252576	-8.62907	2.22812e-12	3.57898e-10	yes	down		K06252;K10104;pdam	TN;FCN;		ENOG410ZYS4(S:Function unknown)	ENOG410ZYS4(whole genome shotgun sequence)	sp|P55083|MFAP4_HUMAN(Microfibril-associated glycoprotein 4 OS=Homo sapiens OX=9606 GN=MFAP4 PE=1 SV=2)	PF13385(Laminin_G_3:Concanavalin A-like lectin/glucanases superfamily); PF00147(Fibrinogen_C:Fibrinogen beta and gamma chains, C-terminal globular domain)
TRINITY_DN58609_c0_g1	Cluster 2		0.155878	-2.68151	2.22872e-12	3.57898e-10	yes	down					ENOG410YZKG(S:Function unknown)	ENOG410YZKG(wound induced protein)
TRINITY_DN31902_c0_g1	Cluster 2	LOW QUALITY PROTEIN: probable galactinol--sucrose galactosyltransferase 2 [Selaginella moellendorffii]	0.369325	-1.43704	2.26341e-12	3.61824e-10	yes	down	GO:0003824(molecular_function:catalytic activity)	bvg;K06617	;E2.4.1.82	map00052(Galactose metabolism)	ENOG410YBUA(S:Function unknown)	ENOG410YBUA(galactinol--sucrose)	sp|Q8VWN6|RFS_PEA(Galactinol--sucrose galactosyltransferase OS=Pisum sativum OX=3888 GN=RFS PE=1 SV=1)	PF05691(Raffinose_syn:Raffinose synthase or seed imbibition protein Sip1)
TRINITY_DN76063_c0_g1	Cluster 2	putative clathrin assembly protein At5g57200 [Selaginella moellendorffii]	0.25022	-1.99873	2.56639e-12	4.05667e-10	yes	down	GO:0048268(biological_process:clathrin coat assembly); GO:0030276(molecular_function:clathrin binding); GO:0005545(molecular_function:1-phosphatidylinositol binding); GO:0030136(cellular_component:clathrin-coated vesicle)				ENOG410XQ90(U:Intracellular trafficking, secretion, and vesicular transport)	ENOG410XQ90(Clathrin assembly protein)	sp|Q8L936|CAP16_ARATH(Putative clathrin assembly protein At4g40080 OS=Arabidopsis thaliana OX=3702 GN=At4g40080 PE=2 SV=2)	PF07651(ANTH:ANTH domain); PF01417(ENTH:ENTH domain)
TRINITY_DN7363_c0_g1	Cluster 2	hypothetical protein SELMODRAFT_427364 [Selaginella moellendorffii]	0.32273	-1.6316	2.64796e-12	4.17141e-10	yes	down	GO:0016021(cellular_component:integral component of membrane)						sp|Q6JN46|EIX2_SOLLC(Receptor-like protein EIX2 OS=Solanum lycopersicum OX=4081 GN=EIX2 PE=1 SV=2)	PF13855(LRR_8:Leucine rich repeat); PF12799(LRR_4:Leucine Rich repeats (2 copies)); PF08263(LRRNT_2:Leucine rich repeat N-terminal domain)
TRINITY_DN15193_c0_g1	Cluster 2		0.00258179	-8.59741	2.99315e-12	4.68929e-10	yes	down
TRINITY_DN3290_c0_g4	Cluster 2		0.26501	-1.91588	3.47464e-12	5.37216e-10	yes	down
TRINITY_DN14080_c0_g1	Cluster 2		0.00266593	-8.55114	4.82526e-12	7.30475e-10	yes	down					ENOG410YDAH(O:Posttranslational modification, protein turnover, chaperones); ENOG41125ZR(S:Function unknown)	ENOG410YDAH(AMine oXidase); ENOG41125ZR(HI0933-like protein)	sp|Q5UR19|YR656_MIMIV(Uncharacterized protein R656 OS=Acanthamoeba polyphaga mimivirus OX=212035 GN=MIMI_R656 PE=3 SV=1)	PF13450(NAD_binding_8:NAD(P)-binding Rossmann-like domain); PF12831(FAD_oxidored:FAD dependent oxidoreductase); PF00890(FAD_binding_2:FAD binding domain); PF01266(DAO:FAD dependent oxidoreductase); PF07992(Pyr_redox_2:Pyridine nucleotide-disulphide oxidoreductase); PF01494(FAD_binding_3:FAD binding domain); PF03486(HI0933_like:HI0933-like protein)
TRINITY_DN16057_c0_g2	Cluster 2	probable galactinol--sucrose galactosyltransferase 2 isoform X1 [Physcomitrella patens]	0.268172	-1.89877	4.828e-12	7.30475e-10	yes	down	GO:0003824(molecular_function:catalytic activity)	K06611	E2.4.1.67	map00052(Galactose metabolism)	ENOG410YCZ1(S:Function unknown)	ENOG410YCZ1(Stachyose)	sp|Q93XK2|STSYN_PEA(Stachyose synthase OS=Pisum sativum OX=3888 GN=STS1 PE=1 SV=1)	PF05691(Raffinose_syn:Raffinose synthase or seed imbibition protein Sip1)
TRINITY_DN152_c0_g2	Cluster 2		0.353788	-1.49904	4.87799e-12	7.36462e-10	yes	down					ENOG410YTUU(S:Function unknown); ENOG410XPAX(S:Function unknown)	ENOG410YTUU(-); ENOG410XPAX(-)
TRINITY_DN2531_c0_g1	Cluster 2	ethylene-responsive transcription factor 9-like [Selaginella moellendorffii]	0.470142	-1.08883	5.17738e-12	7.76684e-10	yes	down	GO:0003700(molecular_function:transcription factor activity, sequence-specific DNA binding); GO:0005634(cellular_component:nucleus); GO:0003677(molecular_function:DNA binding)	K09286	EREBP		ENOG410YQ8J(K:Transcription)	ENOG410YQ8J(Transcription factor)	sp|O80340|ERF78_ARATH(Ethylene-responsive transcription factor 4 OS=Arabidopsis thaliana OX=3702 GN=ERF4 PE=1 SV=1)	PF00847(AP2:AP2 domain)
TRINITY_DN9453_c0_g1	Cluster 2	hypothetical protein MARPO_0019s0131 [Marchantia polymorpha]	0.122662	-3.02725	5.38993e-12	8.0515e-10	yes	down	GO:0016021(cellular_component:integral component of membrane); GO:0046872(molecular_function:metal ion binding)				ENOG410YNCK(S:Function unknown)	ENOG410YNCK(zinc finger)	sp|Q5ZLX5|ZRAB2_CHICK(Zinc finger Ran-binding domain-containing protein 2 OS=Gallus gallus OX=9031 GN=ZRANB2 PE=2 SV=1)	PF00641(zf-RanBP:Zn-finger in Ran binding protein and others)
TRINITY_DN40459_c0_g1	Cluster 2	E3 ubiquitin-protein ligase MIEL1-like [Physcomitrella patens]	0.404509	-1.30576	7.86092e-12	1.15234e-09	yes	down	GO:0008270(molecular_function:zinc ion binding)	K10144	RCHY1, PIRH2	map04120(Ubiquitin mediated proteolysis)	ENOG410XXHF(S:Function unknown)	ENOG410XXHF(ring finger and CHY zinc finger)	sp|Q5JL96|ZFP34_ORYSJ(Probable E3 ubiquitin-protein ligase RZFP34 OS=Oryza sativa subsp. japonica OX=39947 GN=RZFP34 PE=2 SV=1)	PF14599(zinc_ribbon_6:Zinc-ribbon); PF09723(Zn-ribbon_8:Zinc ribbon domain); PF18073(Rubredoxin_2:Rubredoxin metal binding domain); PF01155(HypA:Hydrogenase/urease nickel incorporation, metallochaperone, hypA)
TRINITY_DN17380_c0_g1	Cluster 2	ureide permease 1 [Selaginella moellendorffii]	0.17278	-2.53299	8.24154e-12	1.20066e-09	yes	down	GO:0071705(biological_process:nitrogen compound transport); GO:0022857(molecular_function:transmembrane transporter activity); GO:0016021(cellular_component:integral component of membrane)				ENOG410YFDW(S:Function unknown)	ENOG410YFDW(ureide permease)	sp|Q9ZQ89|UPS2_ARATH(Ureide permease 2 OS=Arabidopsis thaliana OX=3702 GN=UPS2 PE=1 SV=2)	PF07168(Ureide_permease:Ureide permease)
TRINITY_DN10259_c0_g3	Cluster 2	uncharacterized protein LOC112278519 isoform X2 [Physcomitrella patens]	0.314815	-1.66743	8.54397e-12	1.23707e-09	yes	down	GO:0005634(cellular_component:nucleus); GO:0046872(molecular_function:metal ion binding); GO:0005524(molecular_function:ATP binding); GO:0042025(cellular_component:host cell nucleus); GO:0003677(molecular_function:DNA binding)	K22768	MBD9		ENOG41128EW(S:Function unknown)	ENOG41128EW(PHD-finger)	sp|Q9SGH2|MBD9_ARATH(Methyl-CpG-binding domain-containing protein 9 OS=Arabidopsis thaliana OX=3702 GN=MBD9 PE=2 SV=1)	PF00628(PHD:PHD-finger)
TRINITY_DN17175_c0_g1	Cluster 2		0.0427131	-4.54918	9.0377e-12	1.30581e-09	yes	down
TRINITY_DN32383_c0_g1	Cluster 2		0.00645915	-7.27444	9.05571e-12	1.30581e-09	yes	down
TRINITY_DN6095_c0_g1	Cluster 2		0.26602	-1.91039	1.20468e-11	1.72306e-09	yes	down
TRINITY_DN8145_c0_g1	Cluster 2		0.381509	-1.39021	1.21844e-11	1.73922e-09	yes	down
TRINITY_DN19561_c0_g1	Cluster 2	hypothetical protein AXG93_2507s1080 [Marchantia polymorpha subsp. ruderalis]	0.151465	-2.72294	1.24788e-11	1.77408e-09	yes	down	GO:0006629(biological_process:lipid metabolic process)				ENOG410Y942(S:Function unknown)	ENOG410Y942(phospholipase A1-Igamma1, chloroplastic-like)	sp|Q941F1|PLA15_ARATH(Phospholipase A1-Igamma1, chloroplastic OS=Arabidopsis thaliana OX=3702 GN=At1g06800 PE=1 SV=2)	PF01764(Lipase_3:Lipase (class 3)); PF11187(DUF2974:Protein of unknown function (DUF2974))
TRINITY_DN1716_c0_g1	Cluster 2		0.458323	-1.12556	1.34929e-11	1.90292e-09	yes	down
TRINITY_DN26216_c0_g1	Cluster 2		0.396797	-1.33353	1.66267e-11	2.32173e-09	yes	down
TRINITY_DN10303_c0_g1	Cluster 2		0.129783	-2.94582	1.792e-11	2.49739e-09	yes	down								PF03732(Retrotrans_gag:Retrotransposon gag protein)
TRINITY_DN41039_c0_g3	Cluster 2	hypothetical protein AXG93_2145s1510 [Marchantia polymorpha subsp. ruderalis]	0.246792	-2.01863	1.90825e-11	2.63857e-09	yes	down					ENOG4111MK6(S:Function unknown)	ENOG4111MK6(Retrotransposon protein)	sp|P0C2F6|RNHX1_ARATH(Putative ribonuclease H protein At1g65750 OS=Arabidopsis thaliana OX=3702 GN=At1g65750 PE=3 SV=1)	PF00078(RVT_1:Reverse transcriptase (RNA-dependent DNA polymerase))
TRINITY_DN20258_c0_g1	Cluster 2		0.430645	-1.21543	2.00002e-11	2.76007e-09	yes	down							sp|Q9ZT94|POLR2_ARATH(Retrovirus-related Pol polyprotein from transposon RE2 OS=Arabidopsis thaliana OX=3702 GN=RE2 PE=4 SV=1)	PF14244(Retrotran_gag_3:gag-polypeptide of LTR copia-type); PF03732(Retrotrans_gag:Retrotransposon gag protein); PF14223(Retrotran_gag_2:gag-polypeptide of LTR copia-type); PF17241(DUF5314:Gag-like protein); PF13976(gag_pre-integrs:GAG-pre-integrase domain)
TRINITY_DN6503_c0_g1	Cluster 2		0.415039	-1.26868	2.02547e-11	2.78325e-09	yes	down		K22733	NIPA, SLC57A2S		ENOG410ZRN7(S:Function unknown)	ENOG410ZRN7(C2)	sp|O04023|SRC2_ARATH(Protein SRC2 homolog OS=Arabidopsis thaliana OX=3702 GN=SRC2 PE=1 SV=1)	PF00168(C2:C2 domain)
TRINITY_DN10249_c0_g2	Cluster 2	protein CCA1 [Selaginella moellendorffii]	0.338998	-1.56065	2.44785e-11	3.30072e-09	yes	down	GO:0005634(cellular_component:nucleus); GO:0003677(molecular_function:DNA binding)				ENOG410YHV7(K:Transcription); COG5269(K:Transcription)	ENOG410YHV7(MYB family transcription factor); COG5269(Transcription factor)	sp|F4KGY6|RVE1_ARATH(Protein REVEILLE 1 OS=Arabidopsis thaliana OX=3702 GN=RVE1 PE=2 SV=1)	PF00249(Myb_DNA-binding:Myb-like DNA-binding domain); PF13921(Myb_DNA-bind_6:Myb-like DNA-binding domain); PF15963(Myb_DNA-bind_7:Myb DNA-binding like)
TRINITY_DN8630_c0_g1	Cluster 2	hypothetical protein AXG93_2865s1000 [Marchantia polymorpha subsp. ruderalis]	0.35231	-1.50508	2.53813e-11	3.41594e-09	yes	down	GO:0000160(biological_process:phosphorelay signal transduction system); GO:0005634(cellular_component:nucleus)	K12130	PRR5	map04712(Circadian rhythm - plant)	COG5641(S:Function unknown)	COG5641(phosphatidylethanolamine-binding protein)	sp|Q6LA42|APRR5_ARATH(Two-component response regulator-like APRR5 OS=Arabidopsis thaliana OX=3702 GN=APRR5 PE=1 SV=2)	PF00072(Response_reg:Response regulator receiver domain); PF06203(CCT:CCT motif)
TRINITY_DN13712_c0_g1	Cluster 2	transcription factor HHO2 [Selaginella moellendorffii]	0.193638	-2.36857	2.74335e-11	3.66421e-09	yes	down	GO:0005634(cellular_component:nucleus); GO:0003677(molecular_function:DNA binding)						sp|Q9FX84|HHO6_ARATH(Transcription factor HHO6 OS=Arabidopsis thaliana OX=3702 GN=HHO6 PE=2 SV=1)
TRINITY_DN5176_c0_g1	Cluster 2	hypothetical protein AXG93_2615s1040 [Marchantia polymorpha subsp. ruderalis]	0.456008	-1.13287	2.79682e-11	3.72858e-09	yes	down	GO:0005737(cellular_component:cytoplasm); GO:0005524(molecular_function:ATP binding); GO:0004672(molecular_function:protein kinase activity)	K08960	CSNK1E		ENOG410XPGP(T:Signal transduction mechanisms)	ENOG410XPGP(Casein Kinase)	sp|Q9LW62|CKL10_ARATH(Casein kinase 1-like protein 10 OS=Arabidopsis thaliana OX=3702 GN=CKL10 PE=2 SV=1)
TRINITY_DN17162_c0_g1	Cluster 2	hypothetical protein MARPO_0009s0061 [Marchantia polymorpha]	0.395386	-1.33867	3.10309e-11	4.09822e-09	yes	down	GO:0003700(molecular_function:transcription factor activity, sequence-specific DNA binding); GO:0005634(cellular_component:nucleus); GO:0003677(molecular_function:DNA binding)				ENOG410YMKN(K:Transcription)	ENOG410YMKN(Transcription factor)	sp|Q9C7W2|ERF61_ARATH(Ethylene-responsive transcription factor ERF061 OS=Arabidopsis thaliana OX=3702 GN=ERF061 PE=2 SV=1)	PF00847(AP2:AP2 domain)
TRINITY_DN7728_c6_g1	Cluster 2		0.185647	-2.42936	6.10129e-11	7.60316e-09	yes	down
TRINITY_DN65568_c0_g1	Cluster 2	cysteine-rich receptor-like protein kinase 15 [Selaginella moellendorffii]	0.300098	-1.73649	6.33592e-11	7.86779e-09	yes	down	GO:0016021(cellular_component:integral component of membrane); GO:0005524(molecular_function:ATP binding); GO:0004672(molecular_function:protein kinase activity)	K04733	IRAK4		COG0515(T:Signal transduction mechanisms)	COG0515(Serine Threonine protein kinase)	sp|Q9T0J1|CRK26_ARATH(Cysteine-rich receptor-like protein kinase 26 OS=Arabidopsis thaliana OX=3702 GN=CRK26 PE=2 SV=1)	PF00069(Pkinase:Protein kinase domain); PF07714(PK_Tyr_Ser-Thr:Protein tyrosine and serine/threonine kinase); PF01657(Stress-antifung:Salt stress response/antifungal)
TRINITY_DN3987_c0_g1	Cluster 2	hypothetical protein AXG93_4170s1230 [Marchantia polymorpha subsp. ruderalis]	0.459627	-1.12146	7.97777e-11	9.7862e-09	yes	down	GO:0003700(molecular_function:transcription factor activity, sequence-specific DNA binding)	K09060	GBF		ENOG410Y53Y(K:Transcription)	ENOG410Y53Y(Transcription factor)	sp|Q99089|CPRF1_PETCR(Common plant regulatory factor 1 OS=Petroselinum crispum OX=4043 GN=CPRF1 PE=2 SV=1)	PF07777(MFMR:G-box binding protein MFMR); PF16596(MFMR_assoc:Disordered region downstream of MFMR); PF00170(bZIP_1:bZIP transcription factor); PF07716(bZIP_2:Basic region leucine zipper)
TRINITY_DN40922_c0_g3	Cluster 2		0.141792	-2.81815	8.58974e-11	1.05004e-08	yes	down
TRINITY_DN1616_c1_g1	Cluster 2		0.33863	-1.56222	8.7974e-11	1.07357e-08	yes	down
TRINITY_DN2025_c0_g1	Cluster 2	protein NRT1/ PTR FAMILY 6.2 [Selaginella moellendorffii]	0.26139	-1.93572	9.17108e-11	1.11532e-08	yes	down	GO:0006857(biological_process:oligopeptide transport); GO:0022857(molecular_function:transmembrane transporter activity); GO:0016021(cellular_component:integral component of membrane)				COG3104(K:Transcription)	COG3104(GAGA-binding transcriptional activator)	sp|Q9SZY4|PTR27_ARATH(Protein NRT1/ PTR FAMILY 6.2 OS=Arabidopsis thaliana OX=3702 GN=NPF6.2 PE=1 SV=1)	PF00854(PTR2:POT family); PF07690(MFS_1:Major Facilitator Superfamily)
TRINITY_DN12213_c0_g2	Cluster 2		0.00410488	-7.92844	9.8285e-11	1.19322e-08	yes	down
TRINITY_DN28385_c0_g1	Cluster 2		0.187411	-2.41572	1.45404e-10	1.72091e-08	yes	down
TRINITY_DN17778_c0_g1	Cluster 2	YUCCA2 [Marchantia polymorpha]	0.378335	-1.40227	1.52755e-10	1.80187e-08	yes	down	GO:0050661(molecular_function:NADP binding); GO:0050660(molecular_function:flavin adenine dinucleotide binding); GO:0004499(molecular_function:N,N-dimethylaniline monooxygenase activity)	K11816	YUCCA	map00380(Tryptophan metabolism)	COG2072(P:Inorganic ion transport and metabolism)	COG2072(Monooxygenase)	sp|Q8VZ59|YUC6_ARATH(Indole-3-pyruvate monooxygenase YUCCA6 OS=Arabidopsis thaliana OX=3702 GN=YUC6 PE=1 SV=1)	PF00743(FMO-like:Flavin-binding monooxygenase-like); PF13738(Pyr_redox_3:Pyridine nucleotide-disulphide oxidoreductase); PF13434(K_oxygenase:L-lysine 6-monooxygenase (NADPH-requiring)); PF07992(Pyr_redox_2:Pyridine nucleotide-disulphide oxidoreductase); PF01494(FAD_binding_3:FAD binding domain); PF13450(NAD_binding_8:NAD(P)-binding Rossmann-like domain)
TRINITY_DN354_c0_g1	Cluster 2		0.48589	-1.0413	1.96064e-10	2.27476e-08	yes	down
TRINITY_DN16845_c1_g1	Cluster 2	hypothetical protein SELMODRAFT_427364 [Selaginella moellendorffii]	0.222247	-2.16977	2.49687e-10	2.82726e-08	yes	down	GO:0016021(cellular_component:integral component of membrane)				COG4886(S:Function unknown); COG0035(F:Nucleotide transport and metabolism)	COG4886(leucine Rich Repeat); COG0035(Catalyzes the conversion of uracil and 5-phospho-alpha- D-ribose 1-diphosphate (PRPP) to UMP and diphosphate (By similarity))	sp|Q6JN47|EIX1_SOLLC(Receptor-like protein EIX1 OS=Solanum lycopersicum OX=4081 GN=EIX1 PE=2 SV=2)	PF13855(LRR_8:Leucine rich repeat); PF12799(LRR_4:Leucine Rich repeats (2 copies)); PF08263(LRRNT_2:Leucine rich repeat N-terminal domain)
TRINITY_DN5570_c1_g1	Cluster 2		0.286632	-1.80273	2.55375e-10	2.88244e-08	yes	down
TRINITY_DN10362_c1_g1	Cluster 2	RING-H2 finger protein ATL2 [Selaginella moellendorffii]	0.415179	-1.26819	2.87628e-10	3.20046e-08	yes	down	GO:0016021(cellular_component:integral component of membrane)				ENOG41121N2(S:Function unknown)	ENOG41121N2(Small nuclear RNA activating complex (SNAPc), subunit SNAP43)	sp|Q9LF64|ATL52_ARATH(RING-H2 finger protein ATL52 OS=Arabidopsis thaliana OX=3702 GN=ATL52 PE=2 SV=1)	PF13639(zf-RING_2:Ring finger domain); PF13923(zf-C3HC4_2:Zinc finger, C3HC4 type (RING finger)); PF17123(zf-RING_11:RING-like zinc finger); PF12678(zf-rbx1:RING-H2 zinc finger domain); PF00097(zf-C3HC4:Zinc finger, C3HC4 type (RING finger)); PF14634(zf-RING_5:zinc-RING finger domain); PF13920(zf-C3HC4_3:Zinc finger, C3HC4 type (RING finger)); PF13445(zf-RING_UBOX:RING-type zinc-finger); PF12861(…
TRINITY_DN35745_c0_g1	Cluster 2		0.359706	-1.47511	3.04988e-10	3.36711e-08	yes	down					ENOG410YYM0(S:Function unknown)	ENOG410YYM0(jasmonate-induced protein)	sp|P32024|JI23_HORVU(23 kDa jasmonate-induced protein OS=Hordeum vulgare OX=4513 PE=2 SV=1)
TRINITY_DN9545_c0_g2	Cluster 2		0.212033	-2.23764	4.04453e-10	4.36963e-08	yes	down
TRINITY_DN6123_c0_g1	Cluster 2	cytochrome P450 71A1 [Selaginella moellendorffii]	0.40973	-1.28725	4.24855e-10	4.5691e-08	yes	down	GO:0005506(molecular_function:iron ion binding); GO:0016705(molecular_function:oxidoreductase activity, acting on paired donors, with incorporation or reduction of molecular oxygen); GO:0016021(cellular_component:integral component of membrane); GO:0004497(molecular_function:monooxygenase activity); GO:0020037(molecular_function:heme binding)				COG2124(Q:Secondary metabolites biosynthesis, transport and catabolism)	COG2124(Cytochrome p450)	sp|D1MI46|C76BA_SWEMU(Geraniol 8-hydroxylase OS=Swertia mussotii OX=137888 GN=CYP76B10 PE=1 SV=1)	PF00067(p450:Cytochrome P450)
TRINITY_DN4206_c0_g1	Cluster 2	probable cytokinin riboside 5'-monophosphate phosphoribohydrolase LOGL10 [Selaginella moellendorffii]	0.369997	-1.43442	4.44425e-10	4.75784e-08	yes	down	GO:0016787(molecular_function:hydrolase activity); GO:0016829(molecular_function:lyase activity); GO:0009691(biological_process:cytokinin biosynthetic process)	K22522	LOG		COG1611(S:Function unknown)	COG1611(decarboxylase)	sp|Q8L8B8|LOG3_ARATH(Cytokinin riboside 5'-monophosphate phosphoribohydrolase LOG3 OS=Arabidopsis thaliana OX=3702 GN=LOG3 PE=1 SV=1)	PF03641(Lysine_decarbox:Possible lysine decarboxylase); PF18306(LDcluster4:SLOG cluster4 family)
TRINITY_DN12201_c0_g1	Cluster 2	beta carbonic anhydrase 2, chloroplastic-like isoform X1 [Selaginella moellendorffii]	0.474601	-1.07521	4.45865e-10	4.76211e-08	yes	down	GO:0015976(biological_process:carbon utilization); GO:0004089(molecular_function:carbonate dehydratase activity); GO:0008270(molecular_function:zinc ion binding)	K01673	cynT, can	map00910(Nitrogen metabolism)	COG0288(P:Inorganic ion transport and metabolism)	COG0288(carbonic anhydrase)	sp|Q94CE3|BCA5_ARATH(Beta carbonic anhydrase 5, chloroplastic OS=Arabidopsis thaliana OX=3702 GN=BCA5 PE=2 SV=1)	PF00484(Pro_CA:Carbonic anhydrase)
TRINITY_DN11273_c0_g1	Cluster 2	hypothetical protein PHYPA_020341 [Physcomitrella patens]	0.334484	-1.57999	5.77585e-10	6.08203e-08	yes	down	GO:0005509(molecular_function:calcium ion binding); GO:0019722(biological_process:calcium-mediated signaling)	K02183	CALM	map04626(Plant-pathogen interaction); map04070(Phosphatidylinositol signaling system); map04016(MAPK signaling pathway - plant)	COG5126(S:Function unknown)	COG5126(expressed protein)	sp|Q9FDX6|CP1_ARATH(Calcium-binding protein CP1 OS=Arabidopsis thaliana OX=3702 GN=CP1 PE=2 SV=1)	PF00036(EF-hand_1:EF hand); PF13499(EF-hand_7:EF-hand domain pair); PF13405(EF-hand_6:EF-hand domain); PF13202(EF-hand_5:EF hand); PF13833(EF-hand_8:EF-hand domain pair)
TRINITY_DN3891_c0_g1	Cluster 2	hypothetical protein AXG93_4413s1270 [Marchantia polymorpha subsp. ruderalis]	0.453295	-1.14148	5.92134e-10	6.20748e-08	yes	down	GO:0015074(biological_process:DNA integration); GO:0003676(molecular_function:nucleic acid binding)				ENOG410ZK3M(S:Function unknown); COG2801(L:Replication, recombination and repair); ENOG410XS4D(S:Function unknown)	ENOG410ZK3M(-); COG2801(Retrotransposon protein); ENOG410XS4D(Retrotransposon protein)	sp|Q9ZT94|POLR2_ARATH(Retrovirus-related Pol polyprotein from transposon RE2 OS=Arabidopsis thaliana OX=3702 GN=RE2 PE=4 SV=1)	PF07727(RVT_2:Reverse transcriptase (RNA-dependent DNA polymerase)); PF13976(gag_pre-integrs:GAG-pre-integrase domain); PF00665(rve:Integrase core domain)
TRINITY_DN11570_c0_g1	Cluster 2	NLP [Marchantia polymorpha]	0.40386	-1.30807	6.97241e-10	7.13985e-08	yes	down					ENOG410YA7W(S:Function unknown); ENOG4110HDW(S:Function unknown)	ENOG410YA7W(RWP-RK domain-containing protein); ENOG4110HDW(RWP-RK domain-containing protein)	sp|Q8RWY4|NLP6_ARATH(Protein NLP6 OS=Arabidopsis thaliana OX=3702 GN=NLP6 PE=2 SV=2)	PF00564(PB1:PB1 domain)
TRINITY_DN2205_c1_g1	Cluster 2		0.265094	-1.91542	7.37553e-10	7.46609e-08	yes	down
TRINITY_DN10840_c0_g2	Cluster 2		0.267514	-1.90231	8.92749e-10	8.90945e-08	yes	down					ENOG410YUPY(S:Function unknown)	ENOG410YUPY(Retroelement)
TRINITY_DN11135_c0_g1	Cluster 2		0.00513689	-7.60489	1.02754e-09	1.014e-07	yes	down					ENOG410YX3P(B:Chromatin structure and dynamics)	ENOG410YX3P(histone h2a)
TRINITY_DN64607_c0_g4	Cluster 2		0.0264513	-5.24052	1.03865e-09	1.02212e-07	yes	down
TRINITY_DN65176_c0_g1	Cluster 2		0.00471173	-7.72953	1.04466e-09	1.0266e-07	yes	down								PF02493(MORN:MORN repeat)
TRINITY_DN7728_c0_g2	Cluster 2		0.468311	-1.09446	1.05139e-09	1.03178e-07	yes	down								PF03078(ATHILA:ATHILA ORF-1 family)
TRINITY_DN10990_c0_g2	Cluster 2		0.00461167	-7.7605	1.05702e-09	1.03587e-07	yes	down
TRINITY_DN9006_c0_g1	Cluster 2	wall-associated receptor kinase-like 14 [Physcomitrella patens]	0.279766	-1.83771	1.16523e-09	1.12629e-07	yes	down	GO:0016021(cellular_component:integral component of membrane); GO:0030247(molecular_function:polysaccharide binding); GO:0004674(molecular_function:protein serine/threonine kinase activity); GO:0005509(molecular_function:calcium ion binding); GO:0004672(molecular_function:protein kinase activity); GO:0005524(molecular_function:ATP binding)	K04733	IRAK4		COG0515(T:Signal transduction mechanisms)	COG0515(Serine Threonine protein kinase)	sp|Q9S9M3|WAKLC_ARATH(Wall-associated receptor kinase-like 3 OS=Arabidopsis thaliana OX=3702 GN=WAKL3 PE=2 SV=2)	PF00069(Pkinase:Protein kinase domain); PF07714(PK_Tyr_Ser-Thr:Protein tyrosine and serine/threonine kinase)
TRINITY_DN3172_c0_g3	Cluster 2		0.208556	-2.2615	1.37536e-09	1.30562e-07	yes	down					ENOG41112XY(S:Function unknown); ENOG410ZDRM(S:Function unknown)	ENOG41112XY(-); ENOG410ZDRM(-)
TRINITY_DN33878_c0_g1	Cluster 2		0.00487497	-7.68039	1.39651e-09	1.3227e-07	yes	down
TRINITY_DN6782_c1_g2	Cluster 2		0.255838	-1.9667	1.46835e-09	1.37964e-07	yes	down
TRINITY_DN115_c1_g1	Cluster 2	hypothetical protein MARPO_0067s0001 [Marchantia polymorpha]	0.0605758	-4.04512	1.4744e-09	1.38349e-07	yes	down					ENOG4112BYE(S:Function unknown); ENOG410Y1GU(S:Function unknown)	ENOG4112BYE(protein Sb1514s002010 source); ENOG410Y1GU(-)
TRINITY_DN20965_c0_g1	Cluster 2		0.468102	-1.09511	1.61347e-09	1.5009e-07	yes	down
TRINITY_DN89097_c0_g1	Cluster 2	uncharacterized protein LOC112293374 isoform X1 [Physcomitrella patens]	0.00495768	-7.65612	1.65817e-09	1.53554e-07	yes	down	GO:0005634(cellular_component:nucleus); GO:0046872(molecular_function:metal ion binding)				ENOG410XTBM(K:Transcription); COG2940(K:Transcription)	ENOG410XTBM(transforming growth factor beta regulator 1); COG2940(transforming growth factor beta regulator 1)	sp|Q3YBR2|TBRG1_HUMAN(Transforming growth factor beta regulator 1 OS=Homo sapiens OX=9606 GN=TBRG1 PE=1 SV=1)	PF05965(FYRC:F/Y rich C-terminus); PF05964(FYRN:F/Y-rich N-terminus)
TRINITY_DN14968_c0_g1	Cluster 2		0.293736	-1.76741	1.69236e-09	1.56515e-07	yes	down
TRINITY_DN12484_c1_g1	Cluster 2	abscisic stress-ripening protein 2-like protein, partial [Hymenophyllum caudiculatum]	0.373972	-1.419	1.72932e-09	1.59515e-07	yes	down					ENOG410Y1IV(S:Function unknown)	ENOG410Y1IV(abscisic stress ripening protein)		PF02496(ABA_WDS:ABA/WDS induced protein)
TRINITY_DN18032_c0_g2	Cluster 2	hypothetical protein MARPO_0019s0131 [Marchantia polymorpha]	0.00382153	-8.03163	1.75003e-09	1.61215e-07	yes	down	GO:0016021(cellular_component:integral component of membrane); GO:0046872(molecular_function:metal ion binding)				ENOG410YNCK(S:Function unknown)	ENOG410YNCK(integral membrane protein)	sp|Q5ZLX5|ZRAB2_CHICK(Zinc finger Ran-binding domain-containing protein 2 OS=Gallus gallus OX=9031 GN=ZRANB2 PE=2 SV=1)	PF00641(zf-RanBP:Zn-finger in Ran binding protein and others)
TRINITY_DN12792_c0_g5	Cluster 2		0.236487	-2.08016	1.99128e-09	1.81312e-07	yes	down
TRINITY_DN4198_c0_g1	Cluster 2		0.449453	-1.15376	2.10137e-09	1.90843e-07	yes	down					ENOG410Z68U(S:Function unknown)	ENOG410Z68U(-)		PF05340(DUF740:Protein of unknown function (DUF740))
TRINITY_DN82697_c0_g1	Cluster 2	hypothetical protein MARPO_0002s0131 [Marchantia polymorpha]	0.00506376	-7.62558	2.18314e-09	1.97004e-07	yes	down	GO:0051017(biological_process:actin filament bundle assembly); GO:0051015(molecular_function:actin filament binding)	K17275	PLS1		COG5069(S:Function unknown)	COG5069(Coronin, actin binding protein)	sp|O59945|FIMB_SCHPO(Fimbrin OS=Schizosaccharomyces pombe (strain 972 / ATCC 24843) OX=284812 GN=fim1 PE=1 SV=1)	PF00307(CH:Calponin homology (CH) domain); PF00036(EF-hand_1:EF hand); PF11971(CAMSAP_CH:CAMSAP CH domain)
TRINITY_DN2905_c0_g1	Cluster 2	aldehyde dehydrogenase 18B1 [Syntrichia caninervis]	0.499882	-1.00034	2.21651e-09	1.9976e-07	yes	down	GO:0005737(cellular_component:cytoplasm); GO:0004349(molecular_function:glutamate 5-kinase activity); GO:0006561(biological_process:proline biosynthetic process); GO:0004350(molecular_function:glutamate-5-semialdehyde dehydrogenase activity); GO:0055129(biological_process:L-proline biosynthetic process); GO:0005524(molecular_function:ATP binding)	K12657	ALDH18A1, P5CS	map00330(Arginine and proline metabolism)	COG0263(E:Amino acid transport and metabolism)	COG0263(Catalyzes the transfer of a phosphate group to glutamate to form glutamate 5-phosphate which rapidly cyclizes to 5- oxoproline (By similarity))	sp|O65361|P5CS_MESCR(Delta-1-pyrroline-5-carboxylate synthase OS=Mesembryanthemum crystallinum OX=3544 GN=P5CS PE=2 SV=1)
TRINITY_DN426_c0_g1	Cluster 2		0.466616	-1.09969	2.61216e-09	2.33426e-07	yes	down
TRINITY_DN92821_c0_g1	Cluster 2		0.0052137	-7.58348	2.65924e-09	2.3724e-07	yes	down
TRINITY_DN9727_c0_g3	Cluster 2		0.326549	-1.61463	2.71013e-09	2.41171e-07	yes	down
TRINITY_DN20799_c0_g5	Cluster 2		0.234952	-2.08956	2.81285e-09	2.49369e-07	yes	down
TRINITY_DN425_c0_g2	Cluster 2		0.0603269	-4.05105	3.28496e-09	2.87618e-07	yes	down
TRINITY_DN7867_c0_g4	Cluster 2		0.251867	-1.98927	3.73012e-09	3.24181e-07	yes	down
TRINITY_DN10416_c0_g1	Cluster 2	casein kinase I [Selaginella moellendorffii]	0.443233	-1.17386	3.89575e-09	3.36918e-07	yes	down	GO:0005737(cellular_component:cytoplasm); GO:0004674(molecular_function:protein serine/threonine kinase activity); GO:0005524(molecular_function:ATP binding); GO:0004672(molecular_function:protein kinase activity)	K02218;K14758;K08960	CSNK1, CKI;HRR25;CSNK1E	map03008(Ribosome biogenesis in eukaryotes)	ENOG410XPGP(S:Function unknown)	ENOG410XPGP(Domain of unknown function (DUF2431))	sp|P40235|HHP1_SCHPO(Casein kinase I homolog hhp1 OS=Schizosaccharomyces pombe (strain 972 / ATCC 24843) OX=284812 GN=hhp1 PE=2 SV=1)
TRINITY_DN16640_c0_g1	Cluster 2		0.138314	-2.85398	4.02718e-09	3.47434e-07	yes	down
TRINITY_DN9751_c0_g1	Cluster 2	hypothetical protein MARPO_0081s0021 [Marchantia polymorpha]	0.401396	-1.3169	4.31251e-09	3.69344e-07	yes	down	GO:0016021(cellular_component:integral component of membrane); GO:0030247(molecular_function:polysaccharide binding); GO:0004674(molecular_function:protein serine/threonine kinase activity); GO:0005509(molecular_function:calcium ion binding); GO:0004672(molecular_function:protein kinase activity); GO:0005524(molecular_function:ATP binding)				COG0515(T:Signal transduction mechanisms)	COG0515(Serine Threonine protein kinase)	sp|Q9LMP1|WAK2_ARATH(Wall-associated receptor kinase 2 OS=Arabidopsis thaliana OX=3702 GN=WAK2 PE=1 SV=1)	PF00069(Pkinase:Protein kinase domain); PF07714(PK_Tyr_Ser-Thr:Protein tyrosine and serine/threonine kinase); PF13947(GUB_WAK_bind:Wall-associated receptor kinase galacturonan-binding); PF07645(EGF_CA:Calcium-binding EGF domain); PF08488(WAK:Wall-associated kinase)
TRINITY_DN4080_c0_g1	Cluster 2		0.206139	-2.27831	4.49207e-09	3.83329e-07	yes	down
TRINITY_DN3777_c0_g1	Cluster 2	uncharacterized protein LOC9643056 [Selaginella moellendorffii]	0.268665	-1.89612	5.20179e-09	4.39645e-07	yes	down					ENOG4111I5H(L:Replication, recombination and repair)	ENOG4111I5H(Retrotransposon protein)	sp|C0HJG8|BSP_BOSSE(Basic secretory protease (Fragments) OS=Boswellia serrata OX=613112 PE=1 SV=1)	PF04450(BSP:Peptidase of plants and bacteria)
TRINITY_DN9057_c0_g2	Cluster 2		0.206311	-2.2771	5.23911e-09	4.4227e-07	yes	down
TRINITY_DN26463_c0_g1	Cluster 2		0.235791	-2.08442	5.26653e-09	4.42997e-07	yes	down							sp|P42764|JIPH_ATRCA(Jasmonate-induced protein homolog OS=Atriplex canescens OX=35922 PE=2 SV=1)
TRINITY_DN3214_c2_g1	Cluster 2		0.368704	-1.43947	6.35465e-09	5.24534e-07	yes	down
TRINITY_DN2300_c0_g1	Cluster 2	hypothetical protein SELMODRAFT_22409, partial [Selaginella moellendorffii]	0.420437	-1.25004	6.47665e-09	5.32737e-07	yes	down	GO:0016021(cellular_component:integral component of membrane); GO:0008324(molecular_function:cation transmembrane transporter activity)				COG0168(P:Inorganic ion transport and metabolism)	COG0168(Low-affinity potassium transport system. Interacts with Trk system potassium uptake protein TrkA (By similarity))	sp|Q6H501|HKT6_ORYSJ(Probable cation transporter HKT6 OS=Oryza sativa subsp. japonica OX=39947 GN=HKT6 PE=2 SV=2)	PF02386(TrkH:Cation transport protein)
TRINITY_DN30116_c0_g1	Cluster 2	glucuronoxylan 4-O-methyltransferase 1 [Selaginella moellendorffii]	0.261958	-1.93259	6.92834e-09	5.67907e-07	yes	down	GO:0045492(biological_process:xylan biosynthetic process); GO:0005794(cellular_component:Golgi apparatus); GO:0016021(cellular_component:integral component of membrane); GO:0045491(biological_process:xylan metabolic process); GO:0009834(biological_process:plant-type secondary cell wall biogenesis)	K18801	GXM		ENOG410YHE6(S:Function unknown)	ENOG410YHE6(glucuronoxylan 4-O-methyltransferase activity)	sp|Q6NMK1|GXM1_ARATH(Glucuronoxylan 4-O-methyltransferase 1 OS=Arabidopsis thaliana OX=3702 GN=GXM1 PE=1 SV=1)	PF04669(Polysacc_synt_4:Polysaccharide biosynthesis)
TRINITY_DN27131_c0_g2	Cluster 2	hypothetical protein AXG93_93s1400 [Marchantia polymorpha subsp. ruderalis]	0.332173	-1.59	6.93702e-09	5.67959e-07	yes	down					ENOG410YUPY(S:Function unknown); ENOG410Y65V(S:Function unknown)	ENOG410YUPY(Retroelement); ENOG410Y65V(Retrotransposon protein)	sp|O00370|LORF2_HUMAN(LINE-1 retrotransposable element ORF2 protein OS=Homo sapiens OX=9606 PE=1 SV=1)	PF00078(RVT_1:Reverse transcriptase (RNA-dependent DNA polymerase))
TRINITY_DN15060_c0_g1	Cluster 2		0.0120677	-6.3727	7.20278e-09	5.88354e-07	yes	down
TRINITY_DN30899_c0_g3	Cluster 2	uncharacterized protein LOC9636891 [Selaginella moellendorffii]	0.17147	-2.54397	7.35282e-09	5.99917e-07	yes	down	GO:0016021(cellular_component:integral component of membrane)				ENOG4111S54(S:Function unknown); ENOG410Z0AY(S:Function unknown)	ENOG4111S54(carboxyl-terminal peptidase); ENOG410Z0AY(carboxyl-terminal peptidase)		PF03080(Neprosin:Neprosin); PF14365(Neprosin_AP:Neprosin activation peptide)
TRINITY_DN13578_c0_g1	Cluster 2	hypothetical protein SELMODRAFT_138833 [Selaginella moellendorffii]	0.0533817	-4.22751	9.30725e-09	7.48148e-07	yes	down
TRINITY_DN37263_c0_g1	Cluster 2	hypothetical protein AXG93_1593s1770 [Marchantia polymorpha subsp. ruderalis]	0.00593463	-7.39663	1.01476e-08	8.0925e-07	yes	down	GO:0006633(biological_process:fatty acid biosynthetic process); GO:0051287(molecular_function:NAD binding); GO:0016021(cellular_component:integral component of membrane); GO:0004316(molecular_function:3-oxoacyl-[acyl-carrier-protein] reductase (NADPH) activity); GO:0016491(molecular_function:oxidoreductase activity); GO:0102132(molecular_function:3-oxo-pimeloyl-[acp] methyl ester reductase activi…	K00059	fabG, OAR1	map00780(Biotin metabolism); map00061(Fatty acid biosynthesis)	COG4221(S:Function unknown)	COG4221(serine 3-dehydrogenase activity)	sp|P14802|YOXD_BACSU(Uncharacterized oxidoreductase YoxD OS=Bacillus subtilis (strain 168) OX=224308 GN=yoxD PE=3 SV=2)	PF00106(adh_short:short chain dehydrogenase); PF13561(adh_short_C2:Enoyl-(Acyl carrier protein) reductase); PF08659(KR:KR domain); PF01370(Epimerase:NAD dependent epimerase/dehydratase family)
TRINITY_DN34726_c0_g1	Cluster 2	pectinesterase-like [Selaginella moellendorffii]	0.0566873	-4.14083	1.20371e-08	9.35647e-07	yes	down	GO:0042545(biological_process:cell wall modification); GO:0005618(cellular_component:cell wall); GO:0016021(cellular_component:integral component of membrane); GO:0030599(molecular_function:pectinesterase activity); GO:0005576(cellular_component:extracellular region); GO:0045330(molecular_function:aspartyl esterase activity); GO:0004857(molecular_function:enzyme inhibitor activity); GO:0045490(bi…	K01051	E3.1.1.11	map00040(Pentose and glucuronate interconversions)	COG4677(G:Carbohydrate transport and metabolism)	COG4677(pectinesterase)	sp|O22149|PME17_ARATH(Probable pectinesterase/pectinesterase inhibitor 17 OS=Arabidopsis thaliana OX=3702 GN=PME17 PE=2 SV=2)	PF01095(Pectinesterase:Pectinesterase); PF04043(PMEI:Plant invertase/pectin methylesterase inhibitor)
TRINITY_DN27963_c0_g1	Cluster 2		0.00622558	-7.32758	1.46021e-08	1.12268e-06	yes	down
TRINITY_DN73455_c0_g1	Cluster 2	ADP-ribosylation factor 2 [Selaginella moellendorffii]	0.00633472	-7.3025	1.46977e-08	1.1288e-06	yes	down	GO:0005525(molecular_function:GTP binding)	K07937	ARF1	map04144(Endocytosis)	COG1100(S:Function unknown)	COG1100(UV radiation resistance)	sp|Q61LA8|ARF12_CAEBR(ADP-ribosylation factor 1-like 2 OS=Caenorhabditis briggsae OX=6238 GN=arf-1.2 PE=3 SV=3)	PF00025(Arf:ADP-ribosylation factor family); PF08477(Roc:Ras of Complex, Roc, domain of DAPkinase); PF00071(Ras:Ras family); PF00503(G-alpha:G-protein alpha subunit); PF09439(SRPRB:Signal recognition particle receptor beta subunit); PF04670(Gtr1_RagA:Gtr1/RagA G protein conserved region); PF01926(MMR_HSR1:50S ribosome-binding GTPase)
TRINITY_DN951_c0_g1	Cluster 2	hypothetical protein MARPO_0061s0079 [Marchantia polymorpha]	0.408951	-1.29	1.47537e-08	1.13187e-06	yes	down	GO:0046983(molecular_function:protein dimerization activity); GO:0016021(cellular_component:integral component of membrane); GO:0003677(molecular_function:DNA binding)				ENOG4111T8J(S:Function unknown)	ENOG4111T8J(transposon protein)	sp|P08770|TRA1_MAIZE(Putative AC transposase OS=Zea mays OX=4577 PE=2 SV=2)	PF05699(Dimer_Tnp_hAT:hAT family C-terminal dimerisation region); PF14372(DUF4413:Domain of unknown function (DUF4413))
TRINITY_DN1282_c1_g1	Cluster 2		0.489307	-1.03119	1.57923e-08	1.19469e-06	yes	down
TRINITY_DN12940_c0_g2	Cluster 2	probable disease resistance protein At1g15890 isoform X2 [Selaginella moellendorffii]	0.433291	-1.20659	1.68638e-08	1.26895e-06	yes	down					COG4886(S:Function unknown)	COG4886(leucine Rich Repeat)	sp|Q7XA40|RGA3_SOLBU(Putative disease resistance protein RGA3 OS=Solanum bulbocastanum OX=147425 GN=RGA3 PE=2 SV=2)	PF00931(NB-ARC:NB-ARC domain); PF13855(LRR_8:Leucine rich repeat); PF05729(NACHT:NACHT domain); PF13401(AAA_22:AAA domain)
TRINITY_DN5475_c0_g1	Cluster 2	RING-H2 finger protein ATL2-like [Selaginella moellendorffii]	0.334581	-1.57957	1.71275e-08	1.28605e-06	yes	down	GO:0016021(cellular_component:integral component of membrane)	K19040	ATL76S		ENOG41121N2(S:Function unknown)	ENOG41121N2(Protein of unknown function (DUF751))	sp|Q9LZV8|ATL74_ARATH(RING-H2 finger protein ATL74 OS=Arabidopsis thaliana OX=3702 GN=ATL74 PE=2 SV=1)	PF13639(zf-RING_2:Ring finger domain); PF17123(zf-RING_11:RING-like zinc finger); PF13923(zf-C3HC4_2:Zinc finger, C3HC4 type (RING finger)); PF12678(zf-rbx1:RING-H2 zinc finger domain); PF00097(zf-C3HC4:Zinc finger, C3HC4 type (RING finger)); PF14634(zf-RING_5:zinc-RING finger domain); PF13445(zf-RING_UBOX:RING-type zinc-finger); PF12861(zf-ANAPC11:Anaphase-promoting complex subunit 11 RING-H2 fi…
TRINITY_DN31171_c0_g1	Cluster 2		0.00553113	-7.49821	1.75663e-08	1.31621e-06	yes	down
TRINITY_DN37616_c0_g1	Cluster 2		0.00643848	-7.27907	1.75988e-08	1.31724e-06	yes	down					ENOG410XYJ0(S:Function unknown)	ENOG410XYJ0(Pfam:DUF540)		PF07264(EI24:Etoposide-induced protein 2.4 (EI24))
TRINITY_DN18374_c0_g1	Cluster 2		0.453633	-1.1404	1.77235e-08	1.32378e-06	yes	down
TRINITY_DN23698_c0_g1	Cluster 2	hypothetical protein MARPO_0120s0003 [Marchantia polymorpha]	0.0061529	-7.34452	1.85266e-08	1.37793e-06	yes	down	GO:0005737(cellular_component:cytoplasm); GO:0007017(biological_process:microtubule-based process); GO:0003924(molecular_function:GTPase activity); GO:0005200(molecular_function:structural constituent of cytoskeleton); GO:0005874(cellular_component:microtubule); GO:0005525(molecular_function:GTP binding)	K07374	TUBA	map04145(Phagosome)	COG5023(S:Function unknown)	COG5023(Zeta toxin)	sp|Q40832|TBA2_PELFA(Tubulin alpha-2 chain OS=Pelvetia fastigiata OX=48072 GN=TUBA2 PE=2 SV=1)	PF00091(Tubulin:Tubulin/FtsZ family, GTPase domain); PF03953(Tubulin_C:Tubulin C-terminal domain); PF14881(Tubulin_3:Tubulin domain)
TRINITY_DN5942_c1_g1	Cluster 2		0.202382	-2.30485	1.93629e-08	1.4296e-06	yes	down
TRINITY_DN32293_c0_g2	Cluster 2		0.0139595	-6.16261	2.16209e-08	1.57817e-06	yes	down					ENOG41119X7(S:Function unknown); ENOG4111JHC(S:Function unknown)	ENOG41119X7(-); ENOG4111JHC(senescence-associated protein)
TRINITY_DN3122_c0_g2	Cluster 2		0.135179	-2.88705	2.17061e-08	1.58275e-06	yes	down
TRINITY_DN71233_c0_g1	Cluster 2		0.00659003	-7.2455	2.23912e-08	1.62767e-06	yes	down					ENOG410XP44(S:Function unknown); ENOG410Z0U8(S:Function unknown); COG0596(S:Function unknown)	ENOG410XP44(Alpha beta hydrolase fold protein); ENOG410Z0U8(Alpha beta hydrolase); COG0596(Alpha beta hydrolase)		PF00561(Abhydrolase_1:alpha/beta hydrolase fold); PF12697(Abhydrolase_6:Alpha/beta hydrolase family); PF12146(Hydrolase_4:Serine aminopeptidase, S33); PF12695(Abhydrolase_5:Alpha/beta hydrolase family); PF07819(PGAP1:PGAP1-like protein); PF10230(LIDHydrolase:Lipid-droplet associated hydrolase)
TRINITY_DN46366_c0_g5	Cluster 2	plasma membrane ATPase-like [Selaginella moellendorffii]	0.00663688	-7.23528	2.36451e-08	1.71178e-06	yes	down	GO:0016021(cellular_component:integral component of membrane); GO:0008553(molecular_function:hydrogen-exporting ATPase activity, phosphorylative mechanism); GO:0120029(biological_process:proton export across plasma membrane); GO:0005524(molecular_function:ATP binding); GO:0005886(cellular_component:plasma membrane)	K01535	PMA1, PMA2	map00190(Oxidative phosphorylation)	COG0474(P:Inorganic ion transport and metabolism)	COG0474(P-type atpase)	sp|P12522|ATXB_LEIDO(Probable proton ATPase 1B OS=Leishmania donovani OX=5661 GN=H1B PE=2 SV=1)	PF00702(Hydrolase:haloacid dehalogenase-like hydrolase); PF08282(Hydrolase_3:haloacid dehalogenase-like hydrolase)
TRINITY_DN8824_c0_g1	Cluster 2		0.373414	-1.42115	2.68276e-08	1.90126e-06	yes	down								PF00818(Ice_nucleation:Ice nucleation protein repeat)
TRINITY_DN6389_c0_g2	Cluster 2		0.0897815	-3.47744	2.71961e-08	1.92237e-06	yes	down
TRINITY_DN33163_c0_g2	Cluster 2	elongation factor 1-alpha [Selaginella moellendorffii]	0.014353	-6.1225	3.03425e-08	2.12059e-06	yes	down	GO:0000049(molecular_function:tRNA binding); GO:0004822(molecular_function:isoleucine-tRNA ligase activity); GO:0016021(cellular_component:integral component of membrane); GO:0003924(molecular_function:GTPase activity); GO:0006428(biological_process:isoleucyl-tRNA aminoacylation); GO:0002161(molecular_function:aminoacyl-tRNA editing activity); GO:0003746(molecular_function:translation elongation …	K03231	EEF1A	map03013(RNA transport)	COG5256(J:Translation, ribosomal structure and biogenesis)	COG5256(This protein promotes the GTP-dependent binding of aminoacyl-tRNA to the A-site of ribosomes during protein biosynthesis (By similarity))	sp|P54959|EF1A_BLAHO(Elongation factor 1-alpha OS=Blastocystis hominis OX=12968 PE=2 SV=1)	PF03143(GTP_EFTU_D3:Elongation factor Tu C-terminal domain); PF00009(GTP_EFTU:Elongation factor Tu GTP binding domain); PF03144(GTP_EFTU_D2:Elongation factor Tu domain 2)
TRINITY_DN7341_c0_g2	Cluster 2	hypothetical protein Mp_zg00520 [Marchantia polymorpha subsp. ruderalis]	0.401275	-1.31734	3.24303e-08	2.25756e-06	yes	down	GO:0003964(molecular_function:RNA-directed DNA polymerase activity); GO:0008168(molecular_function:methyltransferase activity); GO:0003676(molecular_function:nucleic acid binding); GO:0015074(biological_process:DNA integration)				COG2801(L:Replication, recombination and repair); ENOG410YF14(L:Replication, recombination and repair)	COG2801(Retrotransposon protein); ENOG410YF14(Retrotransposon protein)	sp|P03555|POL_CAMVC(Enzymatic polyprotein OS=Cauliflower mosaic virus (strain CM-1841) OX=10644 GN=ORF V PE=3 SV=1)	PF00078(RVT_1:Reverse transcriptase (RNA-dependent DNA polymerase)); PF17919(RT_RNaseH_2:RNase H-like domain found in reverse transcriptase); PF17917(RT_RNaseH:RNase H-like domain found in reverse transcriptase)
TRINITY_DN310_c1_g1	Cluster 2		0.436424	-1.1962	3.37832e-08	2.34251e-06	yes	down
TRINITY_DN981_c2_g1	Cluster 2		0.213824	-2.22551	3.58198e-08	2.46678e-06	yes	down
TRINITY_DN1168_c2_g2	Cluster 2		0.239507	-2.06186	5.16711e-08	3.44745e-06	yes	down
TRINITY_DN61638_c0_g1	Cluster 2	hypothetical protein PHYPA_012323 [Physcomitrella patens]	0.0154292	-6.01819	6.2396e-08	4.05959e-06	yes	down	GO:0051603(biological_process:proteolysis involved in cellular protein catabolic process); GO:0005615(cellular_component:extracellular space); GO:0016021(cellular_component:integral component of membrane); GO:0005764(cellular_component:lysosome); GO:0004197(molecular_function:cysteine-type endopeptidase activity); GO:0008234(molecular_function:cysteine-type peptidase activity)	K01365	CTSL	map04145(Phagosome)	COG4870(O:Posttranslational modification, protein turnover, chaperones)	COG4870(cathepsin)	sp|Q26636|CATL_SARPE(Cathepsin L OS=Sarcophaga peregrina OX=7386 PE=1 SV=1)	PF00112(Peptidase_C1:Papain family cysteine protease); PF08246(Inhibitor_I29:Cathepsin propeptide inhibitor domain (I29)); PF03051(Peptidase_C1_2:Peptidase C1-like family)
TRINITY_DN1240_c0_g1	Cluster 2		0.279104	-1.84112	6.56136e-08	4.25717e-06	yes	down
TRINITY_DN9025_c1_g2	Cluster 2	hypothetical protein AXG93_1429s1030 [Marchantia polymorpha subsp. ruderalis]	0.29776	-1.74778	6.68007e-08	4.31438e-06	yes	down					ENOG410Y65V(S:Function unknown); ENOG410YRUW(S:Function unknown)	ENOG410Y65V(Retrotransposon protein); ENOG410YRUW(reverse transcriptase)	sp|P14381|YTX2_XENLA(Transposon TX1 uncharacterized 149 kDa protein OS=Xenopus laevis OX=8355 PE=4 SV=1)	PF00078(RVT_1:Reverse transcriptase (RNA-dependent DNA polymerase))
TRINITY_DN17049_c0_g3	Cluster 2		0.342029	-1.54781	6.76155e-08	4.35507e-06	yes	down
TRINITY_DN86658_c0_g1	Cluster 2	hypothetical protein MARPO_0179s0021 [Marchantia polymorpha]	0.00753279	-7.0526	7.1128e-08	4.56052e-06	yes	down	GO:0005347(molecular_function:ATP transmembrane transporter activity); GO:0016021(cellular_component:integral component of membrane); GO:0005743(cellular_component:mitochondrial inner membrane)	K05863	SLC25A4S, ANT		ENOG410XNW0(U:Intracellular trafficking, secretion, and vesicular transport)	ENOG410XNW0(transmembrane transport)	sp|P31692|ADT_PARKE(ADP,ATP carrier protein OS=Parachlorella kessleri OX=3074 PE=3 SV=1)	PF00153(Mito_carr:Mitochondrial carrier protein)
TRINITY_DN33031_c0_g1	Cluster 2	chlorophyll a-b binding protein of LHCII type 1 [Selaginella moellendorffii]	0.00732389	-7.09317	7.72528e-08	4.89547e-06	yes	down	GO:0009535(cellular_component:chloroplast thylakoid membrane); GO:0016168(molecular_function:chlorophyll binding); GO:0009522(cellular_component:photosystem I); GO:0009523(cellular_component:photosystem II); GO:0016021(cellular_component:integral component of membrane); GO:0018298(biological_process:protein-chromophore linkage); GO:0046872(molecular_function:metal ion binding); GO:0009765(biologi…	K08912	LHCB1	map00196(Photosynthesis - antenna proteins)			sp|P04782|CB24_PETSP(Chlorophyll a-b binding protein 25, chloroplastic OS=Petunia sp. OX=4104 GN=CAB25 PE=3 SV=1)	PF00504(Chloroa_b-bind:Chlorophyll A-B binding protein)
TRINITY_DN1621_c0_g1	Cluster 2		0.358438	-1.4802	7.85273e-08	4.97178e-06	yes	down
TRINITY_DN88372_c0_g1	Cluster 2	40S ribosomal protein S13 [Selaginella moellendorffii]	0.00763541	-7.03308	8.72775e-08	5.46699e-06	yes	down	GO:0070181(molecular_function:small ribosomal subunit rRNA binding); GO:0022627(cellular_component:cytosolic small ribosomal subunit); GO:0005730(cellular_component:nucleolus); GO:0003735(molecular_function:structural constituent of ribosome); GO:0006412(biological_process:translation); GO:0005840(cellular_component:ribosome)	K02953	RP-S13e, RPS13	map03010(Ribosome)	COG0184(S:Function unknown)	COG0184(Retrotransposon protein)	sp|P62302|RS13_SOYBN(40S ribosomal protein S13 OS=Glycine max OX=3847 GN=RPS13 PE=2 SV=1)	PF08069(Ribosomal_S13_N:Ribosomal S13/S15 N-terminal domain); PF00312(Ribosomal_S15:Ribosomal protein S15)
TRINITY_DN8018_c1_g2	Cluster 2	peptidyl-prolyl cis-trans isomerase FKBP42-like [Physcomitrella patens]	0.339181	-1.55987	8.82803e-08	5.52002e-06	yes	down								PF07719(TPR_2:Tetratricopeptide repeat); PF13431(TPR_17:Tetratricopeptide repeat)
TRINITY_DN8699_c0_g3	Cluster 2	zinc finger A20 and AN1 domain-containing stress-associated protein 6-like [Physcomitrella patens]	0.423421	-1.23984	9.14225e-08	5.69086e-06	yes	down	GO:0008270(molecular_function:zinc ion binding); GO:0003677(molecular_function:DNA binding)				ENOG4111UWC(S:Function unknown)	ENOG4111UWC(zinc finger)	sp|Q9SZ69|SAP7_ARATH(Zinc finger A20 and AN1 domain-containing stress-associated protein 7 OS=Arabidopsis thaliana OX=3702 GN=SAP7 PE=1 SV=1)	PF01428(zf-AN1:AN1-like Zinc finger)
TRINITY_DN46899_c0_g1	Cluster 2	hypothetical protein SELMODRAFT_439187 [Selaginella moellendorffii]	0.228827	-2.12767	9.14959e-08	5.69086e-06	yes	down	GO:0006813(biological_process:potassium ion transport); GO:0016021(cellular_component:integral component of membrane); GO:0017022(molecular_function:myosin binding)				ENOG410YQHV(S:Function unknown)	ENOG410YQHV(Pfam:DUF593)	sp|Q9FG14|MYOB7_ARATH(Myosin-binding protein 7 OS=Arabidopsis thaliana OX=3702 GN=MYOB7 PE=1 SV=1)	PF04576(Zein-binding:Zein-binding)
TRINITY_DN42867_c0_g1	Cluster 2	hypothetical protein SELMODRAFT_94322 [Selaginella moellendorffii]	0.366047	-1.4499	9.16985e-08	5.69846e-06	yes	down	GO:1904680(molecular_function:peptide transmembrane transporter activity); GO:0022857(molecular_function:transmembrane transporter activity); GO:0016021(cellular_component:integral component of membrane); GO:0035673(molecular_function:oligopeptide transmembrane transporter activity); GO:0015333(molecular_function:peptide:proton symporter activity)				COG3104(S:Function unknown)	COG3104(leucine Rich Repeat)	sp|Q8VZR7|PTR30_ARATH(Protein NRT1/ PTR FAMILY 5.1 OS=Arabidopsis thaliana OX=3702 GN=NPF5.1 PE=2 SV=2)	PF00854(PTR2:POT family)
TRINITY_DN1104_c1_g1	Cluster 2	cytochrome P450 94A2 isoform X1 [Selaginella moellendorffii]	0.237219	-2.07571	9.34228e-08	5.79541e-06	yes	down	GO:0005506(molecular_function:iron ion binding); GO:0016705(molecular_function:oxidoreductase activity, acting on paired donors, with incorporation or reduction of molecular oxygen); GO:0016021(cellular_component:integral component of membrane); GO:0020037(molecular_function:heme binding)				COG2124(Q:Secondary metabolites biosynthesis, transport and catabolism)	COG2124(Cytochrome p450)	sp|O81117|C94A1_VICSA(Cytochrome P450 94A1 OS=Vicia sativa OX=3908 GN=CYP94A1 PE=2 SV=2)	PF00067(p450:Cytochrome P450)
TRINITY_DN3290_c0_g2	Cluster 2		0.309978	-1.68976	9.53965e-08	5.90231e-06	yes	down
TRINITY_DN87107_c0_g1	Cluster 2		0.00776963	-7.00794	1.05277e-07	6.47395e-06	yes	down
TRINITY_DN40787_c0_g1	Cluster 2	elongation factor 1-alpha-like [Physcomitrella patens]	0.00960815	-6.70153	1.15911e-07	7.08473e-06	yes	down	GO:0003746(molecular_function:translation elongation factor activity); GO:0003924(molecular_function:GTPase activity); GO:0005525(molecular_function:GTP binding)	K03231	EEF1A	map03013(RNA transport)			sp|Q9HDF6|EF1A_SERIN(Elongation factor 1-alpha OS=Serendipita indica OX=65672 GN=TEF1 PE=2 SV=1)	PF00009(GTP_EFTU:Elongation factor Tu GTP binding domain); PF03143(GTP_EFTU_D3:Elongation factor Tu C-terminal domain); PF03144(GTP_EFTU_D2:Elongation factor Tu domain 2); PF01926(MMR_HSR1:50S ribosome-binding GTPase)
TRINITY_DN28068_c0_g1	Cluster 2	ras-related protein RABC1 isoform X2 [Selaginella moellendorffii]	0.00793881	-6.97686	1.16318e-07	7.10343e-06	yes	down	GO:0003924(molecular_function:GTPase activity); GO:0005525(molecular_function:GTP binding)	K07827	KRAS, KRAS2	map04933(AGE-RAGE signaling pathway in diabetic complications)	COG1100(S:Function unknown)	COG1100(GTP-binding Protein)	sp|P34726|RAS2_PHYPO(Ras-like protein 2 OS=Physarum polycephalum OX=5791 GN=RAS-2 PE=2 SV=1)	PF00071(Ras:Ras family); PF08477(Roc:Ras of Complex, Roc, domain of DAPkinase); PF00025(Arf:ADP-ribosylation factor family); PF03193(RsgA_GTPase:RsgA GTPase); PF00009(GTP_EFTU:Elongation factor Tu GTP binding domain); PF01926(MMR_HSR1:50S ribosome-binding GTPase)
TRINITY_DN22765_c0_g3	Cluster 2		0.286097	-1.80542	1.19017e-07	7.24324e-06	yes	down
TRINITY_DN16432_c0_g1	Cluster 2	hypothetical protein AXG93_3661s1130 [Marchantia polymorpha subsp. ruderalis]	0.346519	-1.52899	1.2468e-07	7.54515e-06	yes	down	GO:0016021(cellular_component:integral component of membrane); GO:0005524(molecular_function:ATP binding); GO:0004672(molecular_function:protein kinase activity)				COG4886(S:Function unknown)	COG4886(leucine Rich Repeat)	sp|Q9SGP2|HSL1_ARATH(Receptor-like protein kinase HSL1 OS=Arabidopsis thaliana OX=3702 GN=HSL1 PE=2 SV=1)	PF00069(Pkinase:Protein kinase domain); PF07714(PK_Tyr_Ser-Thr:Protein tyrosine and serine/threonine kinase)
TRINITY_DN33355_c0_g1	Cluster 2		0.340003	-1.55638	1.30055e-07	7.83822e-06	yes	down								PF02892(zf-BED:BED zinc finger)
TRINITY_DN68225_c1_g1	Cluster 2	14-3-3-like protein 16R [Selaginella moellendorffii]	0.00794899	-6.97501	1.34119e-07	8.05137e-06	yes	down		K06630	YWHAE		COG5040(T:Signal transduction mechanisms)	COG5040(Tyrosine 3-monooxygenase tryptophan 5-monooxygenase activation protein)	sp|Q6EUP4|14335_ORYSJ(14-3-3-like protein GF14-E OS=Oryza sativa subsp. japonica OX=39947 GN=GF14E PE=2 SV=1)	PF00244(14-3-3:14-3-3 protein)
TRINITY_DN4664_c0_g2	Cluster 2	hypothetical protein MARPO_0056s0005 [Marchantia polymorpha]	0.330712	-1.59635	1.45268e-07	8.63988e-06	yes	down	GO:0005634(cellular_component:nucleus); GO:0008536(molecular_function:Ran GTPase binding); GO:0006886(biological_process:intracellular protein transport)				COG5657(O:Posttranslational modification, protein turnover, chaperones)	COG5657(Importin)	sp|Q8GT20|BEBT_TOBAC(Benzyl alcohol O-benzoyltransferase OS=Nicotiana tabacum OX=4097 GN=HSR201 PE=1 SV=1)
TRINITY_DN37623_c0_g1	Cluster 2	probable acyl-activating enzyme 1, peroxisomal [Selaginella moellendorffii]	0.158603	-2.6565	1.46291e-07	8.69345e-06	yes	down	GO:0003824(molecular_function:catalytic activity)				COG0318(I:Lipid transport and metabolism); COG0318(Q:Secondary metabolites biosynthesis, transport and catabolism)	COG0318(Amp-dependent synthetase and ligase); COG0318(Amp-dependent synthetase and ligase)	sp|F4HUK6|AAE1_ARATH(Probable acyl-activating enzyme 1, peroxisomal OS=Arabidopsis thaliana OX=3702 GN=AAE1 PE=2 SV=1)	PF00501(AMP-binding:AMP-binding enzyme); PF13193(AMP-binding_C:AMP-binding enzyme C-terminal domain)
TRINITY_DN12064_c0_g1	Cluster 2	cysteine-rich receptor-like protein kinase 2 isoform X2 [Selaginella moellendorffii]	0.227508	-2.13601	1.47015e-07	8.71731e-06	yes	down	GO:0016021(cellular_component:integral component of membrane); GO:0005524(molecular_function:ATP binding); GO:0004672(molecular_function:protein kinase activity)				COG0515(T:Signal transduction mechanisms)	COG0515(Serine Threonine protein kinase)	sp|Q9SH41|CRRS7_ARATH(Putative cysteine-rich repeat secretory protein 7 OS=Arabidopsis thaliana OX=3702 GN=CRRSP7 PE=3 SV=2)	PF01657(Stress-antifung:Salt stress response/antifungal)
TRINITY_DN8020_c1_g1	Cluster 2	hypothetical protein MARPO_0207s0006 [Marchantia polymorpha]	0.35632	-1.48875	1.5066e-07	8.91559e-06	yes	down	GO:0005737(cellular_component:cytoplasm); GO:0018022(biological_process:peptidyl-lysine methylation); GO:0003676(molecular_function:nucleic acid binding); GO:0016279(molecular_function:protein-lysine N-methyltransferase activity)	K22855	EEF1AKMT1, EFM5		ENOG4111GGY(L:Replication, recombination and repair)	ENOG4111GGY(N-6 adenine-specific DNA methyltransferase 2)	sp|Q9CY45|EFMT1_MOUSE(EEF1A lysine methyltransferase 1 OS=Mus musculus OX=10090 GN=Eef1akmt1 PE=1 SV=1)	PF10237(N6-adenineMlase:Probable N6-adenine methyltransferase)
TRINITY_DN47729_c0_g1	Cluster 2		0.38141	-1.39058	1.57547e-07	9.27652e-06	yes	down								PF14372(DUF4413:Domain of unknown function (DUF4413))
TRINITY_DN43117_c0_g1	Cluster 2	hypothetical protein MARPO_0057s0073 [Marchantia polymorpha]	0.00964897	-6.69541	1.63819e-07	9.61377e-06	yes	down	GO:0009535(cellular_component:chloroplast thylakoid membrane); GO:0016168(molecular_function:chlorophyll binding); GO:0009522(cellular_component:photosystem I); GO:0009523(cellular_component:photosystem II); GO:0016021(cellular_component:integral component of membrane); GO:0018298(biological_process:protein-chromophore linkage); GO:0009765(biological_process:photosynthesis, light harvesting)	K08913;K08912	LHCB2;LHCB1	map00196(Photosynthesis - antenna proteins)	ENOG410ZHBU(J:Translation, ribosomal structure and biogenesis)	ENOG410ZHBU(Chlorophyll A-B binding protein)	sp|P27493|CB22_TOBAC(Chlorophyll a-b binding protein 21, chloroplastic OS=Nicotiana tabacum OX=4097 GN=CAB21 PE=2 SV=1)	PF00504(Chloroa_b-bind:Chlorophyll A-B binding protein)
TRINITY_DN69870_c0_g1	Cluster 2	cytochrome oxidase subunit 2 [Andreaea rothii]	0.0172993	-5.85314	1.67535e-07	9.7993e-06	yes	down	GO:0004129(molecular_function:cytochrome-c oxidase activity); GO:0005743(cellular_component:mitochondrial inner membrane); GO:0016021(cellular_component:integral component of membrane); GO:0005507(molecular_function:copper ion binding); GO:0070469(cellular_component:respiratory chain)	K02261	COX2	map00190(Oxidative phosphorylation)	COG1622(S:Function unknown)	COG1622(zinc finger)	sp|P50693|COX2_CULQU(Cytochrome c oxidase subunit 2 OS=Culex quinquefasciatus OX=7176 GN=COII PE=3 SV=1)	PF00116(COX2:Cytochrome C oxidase subunit II, periplasmic domain); PF02790(COX2_TM:Cytochrome C oxidase subunit II, transmembrane domain)
TRINITY_DN13909_c0_g3	Cluster 2		0.212245	-2.2362	2.24518e-07	1.27113e-05	yes	down
TRINITY_DN27236_c0_g1	Cluster 2	hypothetical protein AXG93_763s1210 [Marchantia polymorpha subsp. ruderalis]	0.00851607	-6.8756	2.40368e-07	1.35005e-05	yes	down	GO:0005737(cellular_component:cytoplasm); GO:0005856(cellular_component:cytoskeleton); GO:0005524(molecular_function:ATP binding)	K05692	ACTB_G1	map04145(Phagosome)	COG5277(Z:Cytoskeleton)	COG5277(Actin-related protein)	sp|P10987|ACT1_DROME(Actin-5C OS=Drosophila melanogaster OX=7227 GN=Act5C PE=1 SV=4)	PF00022(Actin:Actin)
TRINITY_DN63365_c0_g1	Cluster 2		0.0456403	-4.45355	2.51873e-07	1.40574e-05	yes	down
TRINITY_DN35197_c0_g1	Cluster 2	hypothetical protein SELMODRAFT_133734 [Selaginella moellendorffii]	0.276988	-1.8521	2.93387e-07	1.60946e-05	yes	down	GO:0048046(cellular_component:apoplast); GO:0052716(molecular_function:hydroquinone:oxygen oxidoreductase activity); GO:0046274(biological_process:lignin catabolic process); GO:0005507(molecular_function:copper ion binding)	K05909	E1.10.3.2		COG2132(O:Posttranslational modification, protein turnover, chaperones)	COG2132(Glutaredoxin)	sp|O81081|LAC2_ARATH(Laccase-2 OS=Arabidopsis thaliana OX=3702 GN=LAC2 PE=2 SV=1)	PF07731(Cu-oxidase_2:Multicopper oxidase); PF00394(Cu-oxidase:Multicopper oxidase); PF07732(Cu-oxidase_3:Multicopper oxidase)
TRINITY_DN13955_c0_g1	Cluster 2	thiamine thiazole synthase 4, chloroplastic [Selaginella moellendorffii]	0.433305	-1.20655	3.11929e-07	1.7072e-05	yes	down	GO:0009228(biological_process:thiamine biosynthetic process); GO:0009570(cellular_component:chloroplast stroma); GO:0005829(cellular_component:cytosol); GO:0052837(biological_process:thiazole biosynthetic process); GO:0016763(molecular_function:transferase activity, transferring pentosyl groups); GO:0005506(molecular_function:iron ion binding)	K03146	THI4, THI1	map00730(Thiamine metabolism)	COG1635(H:Coenzyme transport and metabolism)	COG1635(Involved in biosynthesis of the thiamine precursor thiazole. Catalyzes the conversion of NAD and glycine to adenosine diphosphate 5-(2-hydroxyethyl)-4-methylthiazole-2-carboxylic acid (ADT), an adenylated thiazole intermediate. The reaction includes an iron-dependent sulfide transfer from a conserved cysteine residue of the protein to a thiazole intermediate. The enzyme can only undergo a…	sp|F6H7K5|THI42_VITVI(Thiamine thiazole synthase 2, chloroplastic OS=Vitis vinifera OX=29760 GN=THI1-2 PE=3 SV=1)
TRINITY_DN42450_c0_g1	Cluster 2		0.00879502	-6.8291	3.18276e-07	1.73522e-05	yes	down					ENOG4112BYE(S:Function unknown); ENOG410ZQPG(S:Function unknown); ENOG410Y1GU(S:Function unknown)	ENOG4112BYE(protein Sb1514s002010 source); ENOG410ZQPG(-); ENOG410Y1GU(-)
TRINITY_DN60624_c2_g1	Cluster 2	60S ribosomal protein L3-like [Physcomitrella patens]	0.00844462	-6.88775	3.33114e-07	1.80359e-05	yes	down	GO:0003735(molecular_function:structural constituent of ribosome); GO:0006412(biological_process:translation); GO:0005840(cellular_component:ribosome)	K02925	RP-L3e, RPL3	map03010(Ribosome)	COG0087(J:Translation, ribosomal structure and biogenesis)	COG0087(One of the primary rRNA binding proteins, it binds directly near the 3'-end of the 23S rRNA, where it nucleates assembly of the 50S subunit (By similarity))	sp|P22738|RL32_ARATH(60S ribosomal protein L3-2 OS=Arabidopsis thaliana OX=3702 GN=ARP2 PE=2 SV=4)	PF00297(Ribosomal_L3:Ribosomal protein L3)
TRINITY_DN17385_c0_g1	Cluster 2		0.493994	-1.01743	3.39849e-07	1.83584e-05	yes	down
TRINITY_DN21246_c0_g1	Cluster 2	transcription factor SRM1-like isoform X2 [Physcomitrella patens]	0.129315	-2.95104	3.45436e-07	1.86175e-05	yes	down	GO:0009739(biological_process:response to gibberellin); GO:0009751(biological_process:response to salicylic acid); GO:0005634(cellular_component:nucleus); GO:0003677(molecular_function:DNA binding)				ENOG410YUEI(K:Transcription); COG5269(K:Transcription)	ENOG410YUEI(Myb-like DNA-binding domain); COG5269(Transcription factor)	sp|F4JVB8|RADL1_ARATH(Protein RADIALIS-like 1 OS=Arabidopsis thaliana OX=3702 GN=RL1 PE=2 SV=1)	PF00249(Myb_DNA-binding:Myb-like DNA-binding domain); PF13921(Myb_DNA-bind_6:Myb-like DNA-binding domain)
TRINITY_DN15805_c0_g1	Cluster 2		0.154085	-2.6982	3.47352e-07	1.87065e-05	yes	down					ENOG410YZU1(S:Function unknown)	ENOG410YZU1(-)	sp|Q8H0Y8|WRK41_ARATH(Probable WRKY transcription factor 41 OS=Arabidopsis thaliana OX=3702 GN=WRKY41 PE=2 SV=2)	PF03106(WRKY:WRKY DNA -binding domain)
TRINITY_DN18004_c0_g2	Cluster 2		0.292025	-1.77584	3.48072e-07	1.87309e-05	yes	down
TRINITY_DN73311_c0_g1	Cluster 2	lectin [Selaginella moellendorffii]	0.0397404	-4.65325	3.58805e-07	1.92499e-05	yes	down	GO:0016021(cellular_component:integral component of membrane); GO:0030246(molecular_function:carbohydrate binding); GO:0005524(molecular_function:ATP binding); GO:0004672(molecular_function:protein kinase activity)				COG0515(S:Function unknown)	COG0515(Retrotransposon protein)	sp|Q41160|LCB3_ROBPS(Putative bark agglutinin LECRPA3 (Fragment) OS=Robinia pseudoacacia OX=35938 PE=2 SV=2)	PF00139(Lectin_legB:Legume lectin domain); PF18483(Bact_lectin:Bacterial lectin)
TRINITY_DN63560_c0_g1	Cluster 2	copper amine oxidase, partial [Huperzia serrata]	0.443011	-1.17459	3.70429e-07	1.97983e-05	yes	down	GO:0048038(molecular_function:quinone binding); GO:0005507(molecular_function:copper ion binding); GO:0009308(biological_process:amine metabolic process); GO:0008131(molecular_function:primary amine oxidase activity)	K00276	AOC3, AOC2, tynA	map00260(Glycine, serine and threonine metabolism); map00960(Tropane, piperidine and pyridine alkaloid biosynthesis); map00950(Isoquinoline alkaloid biosynthesis); map00360(Phenylalanine metabolism); map00350(Tyrosine metabolism); map00410(beta-Alanine metabolism)	COG3733(S:Function unknown)	COG3733(WD and tetratricopeptide repeats)	sp|Q43077|AMO_PEA(Primary amine oxidase OS=Pisum sativum OX=3888 PE=1 SV=1)	PF01179(Cu_amine_oxid:Copper amine oxidase, enzyme domain); PF02728(Cu_amine_oxidN3:Copper amine oxidase, N3 domain)
TRINITY_DN44_c0_g1	Cluster 2		0.433414	-1.20618	3.7663e-07	2.00691e-05	yes	down
TRINITY_DN10259_c0_g1	Cluster 2	hypothetical protein AXG93_2584s1140 [Marchantia polymorpha subsp. ruderalis]	0.247554	-2.01418	3.82662e-07	2.03292e-05	yes	down	GO:0015074(biological_process:DNA integration); GO:0008270(molecular_function:zinc ion binding); GO:0003676(molecular_function:nucleic acid binding)				COG2801(L:Replication, recombination and repair)	COG2801(Retrotransposon protein)	sp|P10978|POLX_TOBAC(Retrovirus-related Pol polyprotein from transposon TNT 1-94 OS=Nicotiana tabacum OX=4097 PE=2 SV=1)
TRINITY_DN1181_c0_g2	Cluster 2		0.45309	-1.14213	4.19976e-07	2.20861e-05	yes	down
TRINITY_DN27344_c0_g1	Cluster 2	bifunctional monodehydroascorbate reductase and carbonic anhydrase nectarin-3 [Selaginella moellendorffii]	0.055004	-4.18432	4.69874e-07	2.43758e-05	yes	down	GO:0004089(molecular_function:carbonate dehydratase activity); GO:0008270(molecular_function:zinc ion binding)	K01674	cah	map00910(Nitrogen metabolism)	COG3338(P:Inorganic ion transport and metabolism)	COG3338(Carbonic anhydrase)	sp|F4JIK2|ATCA4_ARATH(Alpha carbonic anhydrase 4 OS=Arabidopsis thaliana OX=3702 GN=ACA4 PE=3 SV=1)	PF00194(Carb_anhydrase:Eukaryotic-type carbonic anhydrase)
TRINITY_DN39698_c0_g2	Cluster 2	hypothetical protein AXG93_1409s1010 [Marchantia polymorpha subsp. ruderalis]	0.00933981	-6.74239	4.79484e-07	2.48307e-05	yes	down	GO:0016021(cellular_component:integral component of membrane); GO:0008234(molecular_function:cysteine-type peptidase activity)	K01365	CTSL	map04145(Phagosome)	COG4870(O:Posttranslational modification, protein turnover, chaperones)	COG4870(cathepsin)	sp|P43297|RD21A_ARATH(Cysteine proteinase RD21A OS=Arabidopsis thaliana OX=3702 GN=RD21A PE=1 SV=1)	PF00112(Peptidase_C1:Papain family cysteine protease); PF08246(Inhibitor_I29:Cathepsin propeptide inhibitor domain (I29)); PF03051(Peptidase_C1_2:Peptidase C1-like family)
TRINITY_DN5426_c0_g1	Cluster 2		0.0925255	-3.43401	5.01667e-07	2.58921e-05	yes	down
TRINITY_DN19326_c0_g1	Cluster 2		0.36343	-1.46025	5.29499e-07	2.71896e-05	yes	down
TRINITY_DN12787_c0_g2	Cluster 2		0.41645	-1.26379	5.33997e-07	2.73807e-05	yes	down
TRINITY_DN10067_c0_g1	Cluster 2		0.280216	-1.83539	5.48968e-07	2.79859e-05	yes	down					ENOG41118JJ(S:Function unknown)	ENOG41118JJ(-)	sp|Q52K95|PCP14_ARATH(Precursor of CEP14 OS=Arabidopsis thaliana OX=3702 GN=CEP14 PE=2 SV=1)
TRINITY_DN5119_c0_g1	Cluster 2		0.419766	-1.25234	5.6734e-07	2.87565e-05	yes	down
TRINITY_DN47414_c0_g1	Cluster 2		0.0395578	-4.65989	5.8082e-07	2.93277e-05	yes	down								PF00257(Dehydrin:Dehydrin); PF10500(SR-25:Nuclear RNA-splicing-associated protein)
TRINITY_DN58_c0_g1	Cluster 2		0.373901	-1.41927	5.9465e-07	2.99048e-05	yes	down
TRINITY_DN15211_c0_g2	Cluster 2		0.278963	-1.84185	6.49841e-07	3.22896e-05	yes	down
TRINITY_DN12305_c0_g1	Cluster 2		0.456177	-1.13233	6.9551e-07	3.43175e-05	yes	down								PF10536(PMD:Plant mobile domain)
TRINITY_DN15033_c0_g1	Cluster 2		0.0925541	-3.43356	6.98463e-07	3.44392e-05	yes	down
TRINITY_DN46182_c1_g1	Cluster 2		0.266849	-1.90591	7.74296e-07	3.77047e-05	yes	down
TRINITY_DN36398_c0_g1	Cluster 2		0.294074	-1.76575	7.87174e-07	3.81554e-05	yes	down
TRINITY_DN7923_c0_g1	Cluster 2	probable cellulose synthase A catalytic subunit 3 [UDP-forming] [Physcomitrella patens]	0.490852	-1.02664	8.14635e-07	3.93167e-05	yes	down	GO:0016021(cellular_component:integral component of membrane); GO:0030244(biological_process:cellulose biosynthetic process); GO:0071555(biological_process:cell wall organization); GO:0016760(molecular_function:cellulose synthase (UDP-forming) activity); GO:0005886(cellular_component:plasma membrane); GO:0046872(molecular_function:metal ion binding)				ENOG410Y931(S:Function unknown)	ENOG410Y931(cellulose synthase-like protein)	sp|Q8VZK9|CSLE1_ARATH(Cellulose synthase-like protein E1 OS=Arabidopsis thaliana OX=3702 GN=CSLE1 PE=2 SV=1)	PF03552(Cellulose_synt:Cellulose synthase); PF13632(Glyco_trans_2_3:Glycosyl transferase family group 2)
TRINITY_DN18037_c0_g2	Cluster 2	hypothetical protein MARPO_0081s0021 [Marchantia polymorpha]	0.055676	-4.1668	8.8e-07	4.20407e-05	yes	down	GO:0016021(cellular_component:integral component of membrane); GO:0030247(molecular_function:polysaccharide binding); GO:0004674(molecular_function:protein serine/threonine kinase activity); GO:0005509(molecular_function:calcium ion binding); GO:0004672(molecular_function:protein kinase activity); GO:0005524(molecular_function:ATP binding)				COG0515(T:Signal transduction mechanisms)	COG0515(Serine Threonine protein kinase)	sp|Q39191|WAK1_ARATH(Wall-associated receptor kinase 1 OS=Arabidopsis thaliana OX=3702 GN=WAK1 PE=1 SV=2)	PF00069(Pkinase:Protein kinase domain); PF07714(PK_Tyr_Ser-Thr:Protein tyrosine and serine/threonine kinase); PF07645(EGF_CA:Calcium-binding EGF domain); PF00008(EGF:EGF-like domain)
TRINITY_DN61656_c1_g2	Cluster 2		0.0101026	-6.62913	8.83104e-07	4.21605e-05	yes	down								PF04886(PT:PT repeat)
TRINITY_DN63096_c0_g1	Cluster 2		0.0100819	-6.63209	9.1002e-07	4.33576e-05	yes	down		K11275	H1_5		ENOG4112541(B:Chromatin structure and dynamics)	ENOG4112541(Histone cluster 1)	sp|P15870|H1D_STRPU(Histone H1-delta OS=Strongylocentrotus purpuratus OX=7668 PE=3 SV=1)	PF00538(Linker_histone:linker histone H1 and H5 family)
TRINITY_DN7314_c0_g1	Cluster 2	uncharacterized protein LOC112274388 [Physcomitrella patens]	0.470786	-1.08686	9.88301e-07	4.67718e-05	yes	down		K06195	apaG		COG2967(P:Inorganic ion transport and metabolism)	COG2967(ApaG protein)	sp|Q2VZE7|APAG_MAGSA(Protein ApaG OS=Magnetospirillum magneticum (strain AMB-1 / ATCC 700264) OX=342108 GN=apaG PE=3 SV=1)	PF04379(DUF525:ApaG domain)
TRINITY_DN87730_c0_g1	Cluster 2	hypothetical protein AXG93_773s1910 [Marchantia polymorpha subsp. ruderalis]	0.0102938	-6.60208	1.0617e-06	4.97789e-05	yes	down		K02947	RP-S10e, RPS10	map03010(Ribosome)	COG5045(J:Translation, ribosomal structure and biogenesis)	COG5045(Ribosomal protein)	sp|O77302|RS10_LUMRU(40S ribosomal protein S10 OS=Lumbricus rubellus OX=35632 GN=RPS10 PE=2 SV=1)	PF03501(S10_plectin:Plectin/S10 domain)
TRINITY_DN10421_c0_g1	Cluster 2	hypothetical protein AXG93_702s1150 [Marchantia polymorpha subsp. ruderalis]	0.45642	-1.13156	1.12486e-06	5.22889e-05	yes	down	GO:0005347(molecular_function:ATP transmembrane transporter activity); GO:0016021(cellular_component:integral component of membrane)	K15109	SLC25A20_29, CACT, CACL, CRC1		ENOG410Z9ZS(S:Function unknown)	ENOG410Z9ZS(carrier protein)	sp|Q9CA93|BAC2_ARATH(Mitochondrial arginine transporter BAC2 OS=Arabidopsis thaliana OX=3702 GN=BAC2 PE=1 SV=1)	PF00153(Mito_carr:Mitochondrial carrier protein)
TRINITY_DN89366_c0_g1	Cluster 2	hypothetical protein MARPO_0038s0097 [Marchantia polymorpha]	0.010434	-6.58257	1.15143e-06	5.32789e-05	yes	down	GO:0005840(cellular_component:ribosome); GO:0022625(cellular_component:cytosolic large ribosomal subunit); GO:0003735(molecular_function:structural constituent of ribosome); GO:0003723(molecular_function:RNA binding); GO:0006412(biological_process:translation); GO:0000027(biological_process:ribosomal large subunit assembly)	K02868	RP-L11e, RPL11	map03010(Ribosome)			sp|Q7RVN0|RL11_NEUCR(60S ribosomal protein L11 OS=Neurospora crassa (strain ATCC 24698 / 74-OR23-1A / CBS 708.71 / DSM 1257 / FGSC 987) OX=367110 GN=rpl-11 PE=3 SV=2)	PF00673(Ribosomal_L5_C:ribosomal L5P family C-terminus); PF00281(Ribosomal_L5:Ribosomal protein L5)
TRINITY_DN47723_c0_g1	Cluster 2	hypothetical protein AXG93_2145s1510 [Marchantia polymorpha subsp. ruderalis]	0.441684	-1.17891	1.17404e-06	5.41832e-05	yes	down							sp|P11369|LORF2_MOUSE(LINE-1 retrotransposable element ORF2 protein OS=Mus musculus OX=10090 GN=Pol PE=1 SV=2)	PF00078(RVT_1:Reverse transcriptase (RNA-dependent DNA polymerase))
TRINITY_DN22335_c0_g1	Cluster 2	protein SUPPRESSOR OF K(+	0.208384	-2.26268	1.19071e-06	5.48448e-05	yes	down	GO:0005737(cellular_component:cytoplasm); GO:0009825(biological_process:multidimensional cell growth); GO:0016853(molecular_function:isomerase activity); GO:0010091(biological_process:trichome branching); GO:0008017(molecular_function:microtubule binding); GO:0008568(molecular_function:microtubule-severing ATPase activity); GO:0031122(biological_process:cytoplasmic microtubule organization); GO:0…	K12196	VPS4	map04144(Endocytosis)	ENOG410XRHN(O:Posttranslational modification, protein turnover, chaperones)	ENOG410XRHN(endosome to lysosome transport via multivesicular body sorting pathway)	sp|Q9ZNT0|VPS4_ARATH(Protein SUPPRESSOR OF K(+) TRANSPORT GROWTH DEFECT 1 OS=Arabidopsis thaliana OX=3702 GN=SKD1 PE=1 SV=1)	PF00004(AAA:ATPase family associated with various cellular activities (AAA))
TRINITY_DN31147_c0_g1	Cluster 2		0.010376	-6.59061	1.205e-06	5.53947e-05	yes	down
TRINITY_DN5931_c0_g1	Cluster 2		0.449536	-1.15349	1.33291e-06	6.06044e-05	yes	down							sp|Q6JN46|EIX2_SOLLC(Receptor-like protein EIX2 OS=Solanum lycopersicum OX=4081 GN=EIX2 PE=1 SV=2)	PF13855(LRR_8:Leucine rich repeat); PF12799(LRR_4:Leucine Rich repeats (2 copies)); PF00560(LRR_1:Leucine Rich Repeat)
TRINITY_DN36541_c0_g1	Cluster 2		0.258318	-1.95278	1.33939e-06	6.07819e-05	yes	down
TRINITY_DN55501_c0_g1	Cluster 2	heat shock protein 81-1 [Selaginella moellendorffii]	0.0105743	-6.56329	1.35898e-06	6.16312e-05	yes	down	GO:0006457(biological_process:protein folding); GO:0051082(molecular_function:unfolded protein binding); GO:0005524(molecular_function:ATP binding)	K04079	HSP90A, htpG	map04626(Plant-pathogen interaction); map04141(Protein processing in endoplasmic reticulum)	COG0326(O:Posttranslational modification, protein turnover, chaperones)	COG0326(cytochrome c-type biogenesis protein)	sp|A2YWQ1|HSP81_ORYSI(Heat shock protein 81-1 OS=Oryza sativa subsp. indica OX=39946 GN=HSP81-1 PE=2 SV=1)	PF00183(HSP90:Hsp90 protein)
TRINITY_DN54439_c0_g2	Cluster 2		0.224529	-2.15503	1.36928e-06	6.19791e-05	yes	down
TRINITY_DN14255_c0_g1	Cluster 2	probable cellulose synthase A catalytic subunit 5 [UDP-forming] isoform X2 [Selaginella moellendorffii]	0.363189	-1.46121	1.4163e-06	6.38212e-05	yes	down	GO:0016021(cellular_component:integral component of membrane); GO:0030244(biological_process:cellulose biosynthetic process); GO:0071555(biological_process:cell wall organization); GO:0016760(molecular_function:cellulose synthase (UDP-forming) activity); GO:0005886(cellular_component:plasma membrane); GO:0046872(molecular_function:metal ion binding)	K10999	CESA		COG1215(M:Cell wall/membrane/envelope biogenesis)	COG1215(Glycosyl transferase, family 2)	sp|Q9SWW6|CESA7_ARATH(Cellulose synthase A catalytic subunit 7 [UDP-forming] OS=Arabidopsis thaliana OX=3702 GN=CESA7 PE=1 SV=1)	PF03552(Cellulose_synt:Cellulose synthase); PF13632(Glyco_trans_2_3:Glycosyl transferase family group 2)
TRINITY_DN10510_c0_g1	Cluster 2	hypothetical protein MARPO_0016s0087 [Marchantia polymorpha]	0.316548	-1.6595	1.48312e-06	6.66623e-05	yes	down	GO:0016021(cellular_component:integral component of membrane); GO:0005509(molecular_function:calcium ion binding); GO:0016491(molecular_function:oxidoreductase activity)	K17871	ndh1		COG1252(C:Energy production and conversion)	COG1252(Nadh dehydrogenase)	sp|Q9ST62|NDB1_SOLTU(External alternative NAD(P)H-ubiquinone oxidoreductase B1, mitochondrial OS=Solanum tuberosum OX=4113 GN=NDB1 PE=1 SV=1)
TRINITY_DN24516_c0_g2	Cluster 2		0.0102657	-6.60603	1.49048e-06	6.68654e-05	yes	down
TRINITY_DN9854_c0_g1	Cluster 2	putative lipase YDL109C isoform X1 [Selaginella moellendorffii]	0.417607	-1.25978	1.51095e-06	6.77404e-05	yes	down					ENOG4111F38(S:Function unknown)	ENOG4111F38(serine esterase)	sp|P53118|ROG1_YEAST(Putative lipase ROG1 OS=Saccharomyces cerevisiae (strain ATCC 204508 / S288c) OX=559292 GN=ROG1 PE=1 SV=1)	PF05057(DUF676:Putative serine esterase (DUF676)); PF01764(Lipase_3:Lipase (class 3))
TRINITY_DN16321_c0_g1	Cluster 2	uncharacterized calcium-binding protein At1g02270 [Selaginella moellendorffii]	0.33021	-1.59855	1.5694e-06	6.97853e-05	yes	down	GO:0005509(molecular_function:calcium ion binding)				COG5239(O:Posttranslational modification, protein turnover, chaperones); ENOG4111KK5(O:Posttranslational modification, protein turnover, chaperones)	COG5239(Ubiquitin protein ligase E3 component n-recognin 4); ENOG4111KK5(Ubiquitin protein ligase E3 component n-recognin 4)	sp|O81916|YC22_ARATH(Uncharacterized calcium-binding protein At1g02270 OS=Arabidopsis thaliana OX=3702 GN=At1g02270 PE=2 SV=2)
TRINITY_DN21542_c0_g1	Cluster 2		0.256186	-1.96474	1.6595e-06	7.33304e-05	yes	down		K10728	TOPBP1	map03440(Homologous recombination)
TRINITY_DN14788_c0_g1	Cluster 2		0.380899	-1.39252	1.71413e-06	7.55555e-05	yes	down
TRINITY_DN23077_c1_g1	Cluster 2	probable mediator of RNA polymerase II transcription subunit 37e [Physcomitrella patens]	0.0993304	-3.33162	1.73565e-06	7.64086e-05	yes	down	GO:0005524(molecular_function:ATP binding)	bvg;K03283	;HSPA1s	map04144(Endocytosis); map04141(Protein processing in endoplasmic reticulum); map03040(Spliceosome)	COG0443(O:Posttranslational modification, protein turnover, chaperones)	COG0443(Heat shock protein)	sp|P09189|HSP7C_PETHY(Heat shock cognate 70 kDa protein OS=Petunia hybrida OX=4102 GN=HSP70 PE=2 SV=1)	PF00012(HSP70:Hsp70 protein); PF06723(MreB_Mbl:MreB/Mbl protein)
TRINITY_DN58510_c0_g2	Cluster 2		0.108806	-3.20016	1.75036e-06	7.68646e-05	yes	down
TRINITY_DN29527_c1_g1	Cluster 2	rac 1 protein, partial [Physcomitrella patens]	0.0226824	-5.46228	1.83544e-06	8.02515e-05	yes	down	GO:0006886(biological_process:intracellular protein transport); GO:0016020(cellular_component:membrane); GO:0003924(molecular_function:GTPase activity); GO:0032482(biological_process:Rab protein signal transduction); GO:0012505(cellular_component:endomembrane system); GO:0007264(biological_process:small GTPase mediated signal transduction); GO:0005769(cellular_component:early endosome); GO:000552…	K04392	RAC1	map04145(Phagosome); map04933(AGE-RAGE signaling pathway in diabetic complications)	COG1100(S:Function unknown)	COG1100(GTP-binding Protein)	sp|P62998|RAC1_BOVIN(Ras-related C3 botulinum toxin substrate 1 OS=Bos taurus OX=9913 GN=RAC1 PE=1 SV=1)	PF00071(Ras:Ras family); PF08477(Roc:Ras of Complex, Roc, domain of DAPkinase); PF00025(Arf:ADP-ribosylation factor family)
TRINITY_DN6770_c1_g1	Cluster 2		0.299191	-1.74086	1.8516e-06	8.09082e-05	yes	down
TRINITY_DN8047_c0_g2	Cluster 2		0.456661	-1.1308	1.88324e-06	8.21385e-05	yes	down
TRINITY_DN18760_c0_g2	Cluster 2		0.162002	-2.62592	1.89951e-06	8.2593e-05	yes	down
TRINITY_DN19274_c0_g1	Cluster 2	hypothetical protein SELMODRAFT_267440 [Selaginella moellendorffii]	0.467006	-1.09849	1.96876e-06	8.50286e-05	yes	down	GO:0042626(molecular_function:ATPase activity, coupled to transmembrane movement of substances); GO:0016021(cellular_component:integral component of membrane); GO:0016887(molecular_function:ATPase activity); GO:0005524(molecular_function:ATP binding)	K05666	ABCC2	map02010(ABC transporters)	COG1132(V:Defense mechanisms)	COG1132((ABC) transporter)	sp|Q9LK64|AB3C_ARATH(ABC transporter C family member 3 OS=Arabidopsis thaliana OX=3702 GN=ABCC3 PE=1 SV=1)	PF00005(ABC_tran:ABC transporter); PF00664(ABC_membrane:ABC transporter transmembrane region); PF13555(AAA_29:P-loop containing region of AAA domain); PF01926(MMR_HSR1:50S ribosome-binding GTPase)
TRINITY_DN20972_c1_g1	Cluster 2	cytochrome P450 94A2 isoform X1 [Selaginella moellendorffii]	0.0327397	-4.93282	2.03459e-06	8.7391e-05	yes	down	GO:0005506(molecular_function:iron ion binding); GO:0016705(molecular_function:oxidoreductase activity, acting on paired donors, with incorporation or reduction of molecular oxygen); GO:0004497(molecular_function:monooxygenase activity); GO:0020037(molecular_function:heme binding)				COG2124(Q:Secondary metabolites biosynthesis, transport and catabolism)	COG2124(Cytochrome p450)	sp|Q9FVS9|C96AF_ARATH(Alkane hydroxylase MAH1 OS=Arabidopsis thaliana OX=3702 GN=CYP96A15 PE=2 SV=1)	PF00067(p450:Cytochrome P450)
TRINITY_DN1989_c0_g1	Cluster 2		0.499664	-1.00097	2.10852e-06	9.02919e-05	yes	down
TRINITY_DN42354_c0_g2	Cluster 2		0.314877	-1.66714	2.1144e-06	9.04606e-05	yes	down
TRINITY_DN1347_c0_g1	Cluster 2		0.387628	-1.36725	2.18685e-06	9.29699e-05	yes	down
TRINITY_DN40621_c0_g1	Cluster 2		0.00781718	-6.99914	2.25094e-06	9.51794e-05	yes	down
TRINITY_DN92063_c0_g1	Cluster 2		0.0114242	-6.45176	2.45362e-06	0.0001021	yes	down
TRINITY_DN54777_c0_g1	Cluster 2		0.0110617	-6.49829	2.63033e-06	0.000108558	yes	down
TRINITY_DN27957_c0_g1	Cluster 2		0.0108104	-6.53144	2.69485e-06	0.000111156	yes	down		K17218;K22470	sqr;SQOR	map00920(Sulfur metabolism)	COG0446(M:Cell wall/membrane/envelope biogenesis)	COG0446(Glycosyl transferase, family 2)	sp|Q54DK1|SQOR_DICDI(Sulfide:quinone oxidoreductase, mitochondrial OS=Dictyostelium discoideum OX=44689 GN=sqor PE=3 SV=1)	PF07992(Pyr_redox_2:Pyridine nucleotide-disulphide oxidoreductase); PF13454(NAD_binding_9:FAD-NAD(P)-binding); PF01266(DAO:FAD dependent oxidoreductase)
TRINITY_DN68552_c0_g1	Cluster 2	hypothetical protein AXG93_1550s1160 [Marchantia polymorpha subsp. ruderalis]	0.0115471	-6.43632	2.74163e-06	0.000112942	yes	down	GO:0003735(molecular_function:structural constituent of ribosome); GO:0015935(cellular_component:small ribosomal subunit); GO:0003723(molecular_function:RNA binding); GO:0006412(biological_process:translation)	K02989	RP-S5e, RPS5	map03010(Ribosome)	COG0049(S:Function unknown)	COG0049(Protein of unknown function (DUF789))	sp|P51427|RS52_ARATH(40S ribosomal protein S5-2 OS=Arabidopsis thaliana OX=3702 GN=RPS5B PE=1 SV=2)	PF00177(Ribosomal_S7:Ribosomal protein S7p/S5e)
TRINITY_DN91176_c0_g1	Cluster 2	60S ribosomal protein L6-like [Physcomitrella patens]	0.0116476	-6.42382	2.86226e-06	0.000117172	yes	down	GO:0003735(molecular_function:structural constituent of ribosome); GO:0006412(biological_process:translation); GO:0005840(cellular_component:ribosome)	K02934	RP-L6e, RPL6	map03010(Ribosome)	COG2163(J:Translation, ribosomal structure and biogenesis)	COG2163((ribosomal) protein)	sp|P34091|RL6_MESCR(60S ribosomal protein L6 OS=Mesembryanthemum crystallinum OX=3544 GN=RPL6 PE=2 SV=1)	PF01159(Ribosomal_L6e:Ribosomal protein L6e)
TRINITY_DN78366_c0_g1	Cluster 2		0.0113286	-6.46389	2.92423e-06	0.000119294	yes	down
TRINITY_DN52970_c0_g1	Cluster 2		0.338271	-1.56375	3.309e-06	0.000133619	yes	down					ENOG410YR0A(S:Function unknown)	ENOG410YR0A(Avr9 Cf-9 rapidly elicited protein 146)		PF05553(DUF761:Cotton fibre expressed protein)
TRINITY_DN38109_c0_g1	Cluster 2		0.308298	-1.6976	3.30941e-06	0.000133619	yes	down
TRINITY_DN11978_c0_g2	Cluster 2	hypothetical protein SELMODRAFT_135805 [Selaginella moellendorffii]	0.381419	-1.39055	3.51128e-06	0.000140804	yes	down	GO:0004674(molecular_function:protein serine/threonine kinase activity); GO:0016021(cellular_component:integral component of membrane); GO:0030246(molecular_function:carbohydrate binding); GO:0005524(molecular_function:ATP binding); GO:0004672(molecular_function:protein kinase activity)				COG0515(T:Signal transduction mechanisms)	COG0515(Serine Threonine protein kinase)	sp|Q7XUN6|SIT2_ORYSJ(L-type lectin-domain containing receptor kinase SIT2 OS=Oryza sativa subsp. japonica OX=39947 GN=SIT2 PE=2 SV=2)	PF00139(Lectin_legB:Legume lectin domain); PF00069(Pkinase:Protein kinase domain); PF07714(PK_Tyr_Ser-Thr:Protein tyrosine and serine/threonine kinase); PF14531(Kinase-like:Kinase-like)
TRINITY_DN9382_c0_g1	Cluster 2	uncharacterized protein LOC112293581 [Physcomitrella patens]	0.481069	-1.05569	3.781e-06	0.000149918	yes	down					ENOG410YPRJ(S:Function unknown)	ENOG410YPRJ(-)
TRINITY_DN5145_c0_g3	Cluster 2		0.206848	-2.27336	3.88215e-06	0.000153756	yes	down
TRINITY_DN89403_c0_g1	Cluster 2	mitochondrial outer membrane protein porin of 36 kDa-like [Selaginella moellendorffii]	0.0120655	-6.37297	3.96357e-06	0.000156455	yes	down	GO:0005741(cellular_component:mitochondrial outer membrane); GO:0008308(molecular_function:voltage-gated anion channel activity)	K15040	VDAC2		ENOG410ZBK1(J:Translation, ribosomal structure and biogenesis)	ENOG410ZBK1(Binds directly to 23S rRNA. The L1 stalk is quite mobile in the ribosome, and is involved in E site tRNA release (By similarity))	sp|Q9FKM2|VDAC4_ARATH(Mitochondrial outer membrane protein porin 4 OS=Arabidopsis thaliana OX=3702 GN=VDAC4 PE=1 SV=1)	PF01459(Porin_3:Eukaryotic porin)
TRINITY_DN2890_c1_g1	Cluster 2	wall-associated receptor kinase 3 [Selaginella moellendorffii]	0.326811	-1.61347	4.01458e-06	0.000158292	yes	down	GO:0016021(cellular_component:integral component of membrane); GO:0030247(molecular_function:polysaccharide binding); GO:0004674(molecular_function:protein serine/threonine kinase activity); GO:0005509(molecular_function:calcium ion binding); GO:0004672(molecular_function:protein kinase activity); GO:0005524(molecular_function:ATP binding)				COG0515(T:Signal transduction mechanisms)	COG0515(Serine Threonine protein kinase)	sp|Q7X8C5|WAKLB_ARATH(Wall-associated receptor kinase-like 2 OS=Arabidopsis thaliana OX=3702 GN=WAKL2 PE=2 SV=1)	PF00069(Pkinase:Protein kinase domain); PF07714(PK_Tyr_Ser-Thr:Protein tyrosine and serine/threonine kinase); PF13947(GUB_WAK_bind:Wall-associated receptor kinase galacturonan-binding)
TRINITY_DN18384_c1_g2	Cluster 2		0.228836	-2.12761	4.03086e-06	0.000158845	yes	down
TRINITY_DN89709_c0_g1	Cluster 2	hypothetical protein MARPO_0025s0074 [Marchantia polymorpha]	0.0119738	-6.38397	4.21374e-06	0.000164948	yes	down					ENOG4111FVP(S:Function unknown)	ENOG4111FVP(tumor protein)	sp|Q10344|TCTP_SCHPO(Translationally-controlled tumor protein homolog OS=Schizosaccharomyces pombe (strain 972 / ATCC 24843) OX=284812 GN=p23fy PE=1 SV=1)	PF00838(TCTP:Translationally controlled tumour protein)
TRINITY_DN85618_c0_g1	Cluster 2	60S ribosomal protein L18-like [Physcomitrella patens]	0.0153796	-6.02284	4.38408e-06	0.000170576	yes	down	GO:0003735(molecular_function:structural constituent of ribosome); GO:0006412(biological_process:translation); GO:0005840(cellular_component:ribosome)	K02883	RP-L18e, RPL18	map03010(Ribosome)	COG1727(J:Translation, ribosomal structure and biogenesis)	COG1727((ribosomal) protein)	sp|Q940B0|RL183_ARATH(60S ribosomal protein L18-3 OS=Arabidopsis thaliana OX=3702 GN=RPL18C PE=2 SV=1)	PF17135(Ribosomal_L18:Ribosomal protein 60S L18 and 50S L18e)
TRINITY_DN4233_c0_g1	Cluster 2		0.423302	-1.24024	4.65551e-06	0.000179751	yes	down
TRINITY_DN12067_c1_g1	Cluster 2	cytokinin hydroxylase [Selaginella moellendorffii]	0.444012	-1.17133	4.80747e-06	0.00018461	yes	down	GO:0005506(molecular_function:iron ion binding); GO:0016705(molecular_function:oxidoreductase activity, acting on paired donors, with incorporation or reduction of molecular oxygen); GO:0016021(cellular_component:integral component of membrane); GO:0004497(molecular_function:monooxygenase activity); GO:0020037(molecular_function:heme binding)				COG2124(Q:Secondary metabolites biosynthesis, transport and catabolism)	COG2124(Cytochrome p450)	sp|H2DH21|C7A29_PANGI(Cytochrome P450 CYP72A219 OS=Panax ginseng OX=4054 PE=2 SV=1)	PF00067(p450:Cytochrome P450)
TRINITY_DN6771_c0_g1	Cluster 2	cytochrome P450 71A1 [Selaginella moellendorffii]	0.424809	-1.23511	5.02545e-06	0.000191937	yes	down	GO:0005506(molecular_function:iron ion binding); GO:0016705(molecular_function:oxidoreductase activity, acting on paired donors, with incorporation or reduction of molecular oxygen); GO:0004497(molecular_function:monooxygenase activity); GO:0020037(molecular_function:heme binding)				COG2124(Q:Secondary metabolites biosynthesis, transport and catabolism)	COG2124(Cytochrome p450)	sp|D1MI46|C76BA_SWEMU(Geraniol 8-hydroxylase OS=Swertia mussotii OX=137888 GN=CYP76B10 PE=1 SV=1)	PF00067(p450:Cytochrome P450)
TRINITY_DN88182_c0_g1	Cluster 2	60S ribosomal protein L10a-like [Physcomitrella patens]	0.0124794	-6.32431	5.09271e-06	0.000194297	yes	down	GO:0003735(molecular_function:structural constituent of ribosome); GO:0006412(biological_process:translation); GO:0015934(cellular_component:large ribosomal subunit); GO:0005840(cellular_component:ribosome); GO:0003723(molecular_function:RNA binding)	K02865	RP-L10Ae, RPL10A	map03010(Ribosome)	COG0081(P:Inorganic ion transport and metabolism)	COG0081(Stores iron in a soluble, non-toxic, readily available form. Important for iron homeostasis (By similarity))	sp|Q90YV8|RL10A_ICTPU(60S ribosomal protein L10a OS=Ictalurus punctatus OX=7998 GN=rpl10a PE=2 SV=1)	PF00687(Ribosomal_L1:Ribosomal protein L1p/L10e family)
TRINITY_DN51561_c0_g1	Cluster 2		0.0125934	-6.31119	5.45564e-06	0.000206913	yes	down		K20756;K01279	E3.4.21.103;TPP1, CLN2		COG4934(O:Posttranslational modification, protein turnover, chaperones)	COG4934(peptidase)	sp|Q8MZS4|PHYSA_PHYPO(Physarolisin OS=Physarum polycephalum OX=5791 PE=1 SV=1)	PF00082(Peptidase_S8:Subtilase family)
TRINITY_DN92165_c0_g1	Cluster 2	hypothetical protein MARPO_0004s0172 [Marchantia polymorpha]	0.0123003	-6.34516	5.58638e-06	0.000210741	yes	down	GO:0000028(biological_process:ribosomal small subunit assembly); GO:0022627(cellular_component:cytosolic small ribosomal subunit); GO:0019843(molecular_function:rRNA binding); GO:0003735(molecular_function:structural constituent of ribosome); GO:0005840(cellular_component:ribosome); GO:0003723(molecular_function:RNA binding); GO:0009507(cellular_component:chloroplast); GO:0006412(biological_proce…	K02958	RP-S15e, RPS15	map03010(Ribosome)	COG0185(J:Translation, ribosomal structure and biogenesis)	COG0185(Protein S19 forms a complex with S13 that binds strongly to the 16S ribosomal RNA (By similarity))	sp|P34737|RS15_PODAS(40S ribosomal protein S15 OS=Podospora anserina OX=2587412 GN=RPS15 PE=3 SV=1)	PF00203(Ribosomal_S19:Ribosomal protein S19)
TRINITY_DN10497_c0_g1	Cluster 2		0.209037	-2.25817	5.63172e-06	0.000212224	yes	down
TRINITY_DN12032_c0_g1	Cluster 2	hypothetical protein PHYPA_010449 [Physcomitrella patens]	0.461532	-1.1155	5.86105e-06	0.000219578	yes	down	GO:0015074(biological_process:DNA integration); GO:0003676(molecular_function:nucleic acid binding)				ENOG410XS4D(S:Function unknown); COG2801(L:Replication, recombination and repair)	ENOG410XS4D(Retrotransposon protein); COG2801(Retrotransposon protein)	sp|Q94HW2|POLR1_ARATH(Retrovirus-related Pol polyprotein from transposon RE1 OS=Arabidopsis thaliana OX=3702 GN=RE1 PE=2 SV=1)	PF07727(RVT_2:Reverse transcriptase (RNA-dependent DNA polymerase))
TRINITY_DN41013_c0_g3	Cluster 2	elongation factor 2 [Selaginella moellendorffii]	0.0127134	-6.2975	6.02542e-06	0.000224118	yes	down	GO:0006414(biological_process:translational elongation); GO:0003924(molecular_function:GTPase activity); GO:1990904(cellular_component:ribonucleoprotein complex); GO:0003746(molecular_function:translation elongation factor activity); GO:0043022(molecular_function:ribosome binding); GO:0005525(molecular_function:GTP binding)	K03234	EEF2		COG0480(J:Translation, ribosomal structure and biogenesis)	COG0480(Catalyzes the GTP-dependent ribosomal translocation step during translation elongation. During this step, the ribosome changes from the pre-translocational (PRE) to the post- translocational (POST) state as the newly formed A-site-bound peptidyl-tRNA and P-site-bound deacylated tRNA move to the P and E sites, respectively. Catalyzes the coordinated movement of the two tRNA molecules, the …	sp|P13060|EF2_DROME(Elongation factor 2 OS=Drosophila melanogaster OX=7227 GN=EF2 PE=1 SV=4)	PF03144(GTP_EFTU_D2:Elongation factor Tu domain 2); PF00009(GTP_EFTU:Elongation factor Tu GTP binding domain)
TRINITY_DN4872_c0_g1	Cluster 2		0.313594	-1.67303	6.16467e-06	0.00022829	yes	down
TRINITY_DN2878_c10_g1	Cluster 2		0.10608	-3.23678	6.48155e-06	0.000237905	yes	down
TRINITY_DN77804_c0_g1	Cluster 2	40S ribosomal protein S3-3 [Selaginella moellendorffii]	0.0122628	-6.34957	6.54725e-06	0.000240067	yes	down	GO:0003906(molecular_function:DNA-(apurinic or apyrimidinic site) lyase activity); GO:0015935(cellular_component:small ribosomal subunit); GO:0006281(biological_process:DNA repair); GO:0005634(cellular_component:nucleus); GO:0006412(biological_process:translation); GO:0003735(molecular_function:structural constituent of ribosome); GO:0003723(molecular_function:RNA binding); GO:0003684(molecular_f…	K02985	RP-S3e, RPS3	map03010(Ribosome)	COG0092(J:Translation, ribosomal structure and biogenesis)	COG0092(40S ribosomal protein S8)	sp|P47835|RS32_XENLA(40S ribosomal protein S3-B OS=Xenopus laevis OX=8355 GN=rps3-b PE=2 SV=1)	PF00189(Ribosomal_S3_C:Ribosomal protein S3, C-terminal domain); PF07650(KH_2:KH domain)
TRINITY_DN1879_c1_g2	Cluster 2	heat stress transcription factor A-2e-like [Physcomitrella patens]	0.3731	-1.42237	6.8629e-06	0.000249826	yes	down	GO:0003700(molecular_function:transcription factor activity, sequence-specific DNA binding); GO:0043565(molecular_function:sequence-specific DNA binding); GO:0005634(cellular_component:nucleus); GO:0042025(cellular_component:host cell nucleus)	K09419	HSFF		COG5169(K:Transcription)	COG5169(Transcription factor)	sp|Q9LV52|HSFC1_ARATH(Heat stress transcription factor C-1 OS=Arabidopsis thaliana OX=3702 GN=HSFC1 PE=1 SV=1)
TRINITY_DN70854_c0_g2	Cluster 2		0.239411	-2.06244	6.91372e-06	0.000251287	yes	down
TRINITY_DN57857_c0_g2	Cluster 2		0.0130197	-6.26316	7.01306e-06	0.000254375	yes	down
TRINITY_DN10112_c0_g3	Cluster 2		0.127863	-2.96733	7.04781e-06	0.000255242	yes	down
TRINITY_DN59319_c0_g2	Cluster 2		0.180647	-2.46876	7.25177e-06	0.000261023	yes	down					ENOG410Y42B(S:Function unknown); ENOG410YUPY(S:Function unknown)	ENOG410Y42B(-); ENOG410YUPY(Retroelement)
TRINITY_DN9130_c0_g1	Cluster 2	calreticulin isoform X3 [Selaginella moellendorffii]	0.37679	-1.40817	7.68797e-06	0.000275094	yes	down	GO:0006457(biological_process:protein folding); GO:0005783(cellular_component:endoplasmic reticulum); GO:0046283(biological_process:anthocyanin-containing compound metabolic process); GO:0002758(biological_process:innate immune response-activating signal transduction); GO:0005788(cellular_component:endoplasmic reticulum lumen); GO:0005789(cellular_component:endoplasmic reticulum membrane); GO:005…	K08057	CALR	map04145(Phagosome); map04141(Protein processing in endoplasmic reticulum)	ENOG410XRR7(L:Replication, recombination and repair)	ENOG410XRR7(DNA polymerase iii)	sp|O04153|CALR3_ARATH(Calreticulin-3 OS=Arabidopsis thaliana OX=3702 GN=CRT3 PE=1 SV=2)	PF00262(Calreticulin:Calreticulin family)
TRINITY_DN80979_c0_g1	Cluster 2	hypothetical protein SELMODRAFT_39115, partial [Selaginella moellendorffii]	0.439111	-1.18734	7.69808e-06	0.000275265	yes	down	GO:0046872(molecular_function:metal ion binding); GO:0030001(biological_process:metal ion transport)				COG2608(S:Function unknown)	COG2608(Transfer protein)	sp|F4JMB8|HIP44_ARATH(Heavy metal-associated isoprenylated plant protein 44 OS=Arabidopsis thaliana OX=3702 GN=HIPP44 PE=2 SV=1)	PF00403(HMA:Heavy-metal-associated domain)
TRINITY_DN16357_c0_g1	Cluster 2	MFT [Adiantum capillus-veneris]	0.304492	-1.71553	7.83313e-06	0.000279068	yes	down		K06910	PEBP1, TFS1		COG1881(S:Function unknown)	COG1881(phosphatidylethanolamine-binding protein)	sp|Q9XH44|CET1_TOBAC(CEN-like protein 1 OS=Nicotiana tabacum OX=4097 GN=CET1 PE=2 SV=1)	PF01161(PBP:Phosphatidylethanolamine-binding protein)
TRINITY_DN47574_c1_g1	Cluster 2		0.143158	-2.80432	8.43336e-06	0.000296899	yes	down
TRINITY_DN12637_c1_g1	Cluster 2		0.0141433	-6.14373	8.89834e-06	0.000311561	yes	down
TRINITY_DN12364_c0_g2	Cluster 2		0.20574	-2.2811	9.24145e-06	0.000321662	yes	down
TRINITY_DN27540_c0_g2	Cluster 2	polyubiquitin-like isoform X2 [Physcomitrella patens]	0.0134405	-6.21727	9.32779e-06	0.000324347	yes	down	GO:0005737(cellular_component:cytoplasm); GO:0031625(molecular_function:ubiquitin protein ligase binding); GO:0005634(cellular_component:nucleus); GO:0019941(biological_process:modification-dependent protein catabolic process); GO:0016567(biological_process:protein ubiquitination); GO:0004672(molecular_function:protein kinase activity); GO:0031386(molecular_function:protein tag); GO:0005524(molec…	K08770	UBC		COG5272(O:Posttranslational modification, protein turnover, chaperones)	COG5272(ubiquitin)	sp|P0CG70|UBI4P_NEUCR(Polyubiquitin OS=Neurospora crassa (strain ATCC 24698 / 74-OR23-1A / CBS 708.71 / DSM 1257 / FGSC 987) OX=367110 GN=ubi PE=1 SV=1)	PF00240(ubiquitin:Ubiquitin family); PF11976(Rad60-SLD:Ubiquitin-2 like Rad60 SUMO-like); PF14560(Ubiquitin_2:Ubiquitin-like domain)
TRINITY_DN47702_c0_g3	Cluster 2	hypothetical protein AXG93_1962s1510 [Marchantia polymorpha subsp. ruderalis]	0.0134118	-6.22035	9.79065e-06	0.000338278	yes	down	GO:0008270(molecular_function:zinc ion binding)	K17987	NBR1		ENOG411245W(S:Function unknown); COG0376(P:Inorganic ion transport and metabolism)	ENOG411245W(ubiquitin-associated (UBA) TS-N domain-containing protein octicosapeptide Phox Bemp1 (PB1) domain-containing protein); COG0376(Bifunctional enzyme with both catalase and broad- spectrum peroxidase activity (By similarity))	sp|Q9SB64|NBR1_ARATH(Protein NBR1 homolog OS=Arabidopsis thaliana OX=3702 GN=NBR1 PE=1 SV=1)	PF16158(N_BRCA1_IG:Ig-like domain from next to BRCA1 gene)
TRINITY_DN118_c0_g2	Cluster 2		0.223787	-2.1598	9.89109e-06	0.000341222	yes	down
TRINITY_DN57857_c0_g1	Cluster 2		0.0131342	-6.25053	1.01744e-05	0.000348639	yes	down
TRINITY_DN26716_c0_g4	Cluster 2		0.0142771	-6.13015	1.02247e-05	0.000350024	yes	down
TRINITY_DN76158_c0_g1	Cluster 2		0.152442	-2.71366	1.04457e-05	0.000356723	yes	down
TRINITY_DN69233_c0_g2	Cluster 2		0.179157	-2.4807	1.12313e-05	0.000379516	yes	down								PF13966(zf-RVT:zinc-binding in reverse transcriptase)
TRINITY_DN9371_c0_g1	Cluster 2	protein NRT1/ PTR FAMILY 3.1 [Selaginella moellendorffii]	0.463481	-1.10942	1.13027e-05	0.000381382	yes	down	GO:0006857(biological_process:oligopeptide transport); GO:0022857(molecular_function:transmembrane transporter activity); GO:0016021(cellular_component:integral component of membrane)				COG3104(E:Amino acid transport and metabolism)	COG3104(transporter)	sp|Q8RX77|PTR21_ARATH(Protein NRT1/ PTR FAMILY 2.13 OS=Arabidopsis thaliana OX=3702 GN=NPF2.13 PE=1 SV=1)	PF00854(PTR2:POT family); PF07690(MFS_1:Major Facilitator Superfamily)
TRINITY_DN28076_c0_g6	Cluster 2		0.319824	-1.64465	1.13551e-05	0.000382967	yes	down					ENOG4111K5V(S:Function unknown)	ENOG4111K5V(Reverse transcriptase (RNA-dependent DNA polymerase))
TRINITY_DN36785_c0_g1	Cluster 2	hypothetical protein AXG93_4794s1100 [Marchantia polymorpha subsp. ruderalis]	0.485516	-1.04241	1.15974e-05	0.000389837	yes	down	GO:0003779(molecular_function:actin binding); GO:0030041(biological_process:actin filament polymerization); GO:0005885(cellular_component:Arp2/3 protein complex); GO:0034314(biological_process:Arp2/3 complex-mediated actin nucleation); GO:0005737(cellular_component:cytoplasm)	K05758	ARPC2	map04144(Endocytosis)	ENOG410YKF6(S:Function unknown)	ENOG410YKF6(protein 2 3 complex subunit)	sp|F4IVU1|ARC2B_ARATH(Actin-related protein 2/3 complex subunit 2B OS=Arabidopsis thaliana OX=3702 GN=ARPC2B PE=2 SV=1)	PF04045(P34-Arc:Arp2/3 complex, 34 kD subunit p34-Arc)
TRINITY_DN22366_c0_g1	Cluster 2		0.268075	-1.89929	1.18849e-05	0.000398744	yes	down
TRINITY_DN52962_c0_g6	Cluster 2		0.24558	-2.02573	1.25595e-05	0.000418594	yes	down
TRINITY_DN49537_c0_g1	Cluster 2	eukaryotic translation initiation factor 4E-1-like [Physcomitrella patens]	0.0138209	-6.177	1.31676e-05	0.000436391	yes	down	GO:0005737(cellular_component:cytoplasm); GO:0005829(cellular_component:cytosol); GO:0003743(molecular_function:translation initiation factor activity)	K03259	EIF4E	map03013(RNA transport)	COG5053(S:Function unknown)	COG5053(Pentatricopeptide repeat-containing protein)	sp|Q8BMB3|IF4E2_MOUSE(Eukaryotic translation initiation factor 4E type 2 OS=Mus musculus OX=10090 GN=Eif4e2 PE=1 SV=1)	PF01652(IF4E:Eukaryotic initiation factor 4E)
TRINITY_DN22796_c0_g1	Cluster 2		0.256674	-1.96199	1.39277e-05	0.000459212	yes	down
TRINITY_DN31546_c0_g1	Cluster 2		0.0293736	-5.08933	1.45444e-05	0.000477982	yes	down					ENOG410Z62G(S:Function unknown)	ENOG410Z62G(-)
TRINITY_DN12895_c1_g1	Cluster 2		0.387794	-1.36664	1.46238e-05	0.000479924	yes	down
TRINITY_DN87745_c0_g1	Cluster 2		0.0729486	-3.77697	1.48579e-05	0.000486927	yes	down
TRINITY_DN11171_c0_g1	Cluster 2	adenine/guanine permease AZG1-like [Physcomitrella patens]	0.431741	-1.21176	1.55538e-05	0.000505979	yes	down	GO:0022857(molecular_function:transmembrane transporter activity); GO:0016021(cellular_component:integral component of membrane)	K06901	pbuG		COG2252(S:Function unknown)	COG2252(Xanthine uracil vitamin C permease)	sp|Q9SRK7|AZG1_ARATH(Adenine/guanine permease AZG1 OS=Arabidopsis thaliana OX=3702 GN=AZG1 PE=2 SV=1)	PF00860(Xan_ur_permease:Permease family)
TRINITY_DN15911_c0_g5	Cluster 2		0.345935	-1.53143	1.56192e-05	0.000507173	yes	down
TRINITY_DN18744_c0_g1	Cluster 2	hypothetical protein MARPO_0024s0134 [Marchantia polymorpha]	0.360603	-1.47151	1.60918e-05	0.000519553	yes	down	GO:0016021(cellular_component:integral component of membrane)	K15285	SLC35E3		ENOG410XP1S(S:Function unknown)	ENOG410XP1S(pectinacetylesterase)	sp|F4IHS9|UXT1_ARATH(UDP-xylose transporter 1 OS=Arabidopsis thaliana OX=3702 GN=UXT1 PE=1 SV=1)	PF03151(TPT:Triose-phosphate Transporter family); PF00892(EamA:EamA-like transporter family)
TRINITY_DN86573_c0_g1	Cluster 2		0.0145196	-6.10586	1.62794e-05	0.000523796	yes	down
TRINITY_DN18910_c0_g1	Cluster 2		0.462495	-1.11249	1.64066e-05	0.000527416	yes	down					ENOG410ZK5T(S:Function unknown)	ENOG410ZK5T(fiber expressed protein)		PF14364(DUF4408:Domain of unknown function (DUF4408)); PF05553(DUF761:Cotton fibre expressed protein)
TRINITY_DN37922_c0_g1	Cluster 2		0.0144791	-6.10989	1.64093e-05	0.000527416	yes	down
TRINITY_DN15902_c0_g1	Cluster 2		0.230188	-2.11911	1.68148e-05	0.000538326	yes	down
TRINITY_DN13720_c0_g1	Cluster 2	cytochrome P450 71A1 [Selaginella moellendorffii]	0.485926	-1.04119	1.69543e-05	0.000541566	yes	down	GO:0005506(molecular_function:iron ion binding); GO:0016705(molecular_function:oxidoreductase activity, acting on paired donors, with incorporation or reduction of molecular oxygen); GO:0016021(cellular_component:integral component of membrane); GO:0004497(molecular_function:monooxygenase activity); GO:0020037(molecular_function:heme binding)				COG2124(Q:Secondary metabolites biosynthesis, transport and catabolism)	COG2124(Cytochrome p450)	sp|W8JMU7|CYQ32_CATRO(Cytochrome P450 81Q32 OS=Catharanthus roseus OX=4058 GN=CYP81Q32 PE=2 SV=1)	PF00067(p450:Cytochrome P450)
TRINITY_DN73843_c1_g1	Cluster 2		0.0704478	-3.8273	1.71615e-05	0.000546453	yes	down							sp|Q9SX38|DRL4_ARATH(Putative disease resistance protein At1g50180 OS=Arabidopsis thaliana OX=3702 GN=At1g50180 PE=3 SV=2)	PF18052(Rx_N:Rx N-terminal domain)
TRINITY_DN11386_c0_g1	Cluster 2	cytokinin hydroxylase [Selaginella moellendorffii]	0.381441	-1.39047	1.76106e-05	0.00056025	yes	down	GO:0005506(molecular_function:iron ion binding); GO:0016705(molecular_function:oxidoreductase activity, acting on paired donors, with incorporation or reduction of molecular oxygen); GO:0016021(cellular_component:integral component of membrane); GO:0004497(molecular_function:monooxygenase activity); GO:0020037(molecular_function:heme binding)	K20661	CYP714A1		COG2124(Q:Secondary metabolites biosynthesis, transport and catabolism)	COG2124(Cytochrome p450)	sp|Q93Z79|C14A1_ARATH(Cytochrome P450 714A1 OS=Arabidopsis thaliana OX=3702 GN=CYP714A1 PE=2 SV=1)	PF00067(p450:Cytochrome P450)
TRINITY_DN15929_c0_g1	Cluster 2	methylesterase 17 [Selaginella moellendorffii]	0.265354	-1.91401	1.76711e-05	0.000561487	yes	down					ENOG4111SK5(S:Function unknown); ENOG410YEHV(S:Function unknown)	ENOG4111SK5(-); ENOG410YEHV(alpha/beta hydrolase fold)	sp|Q9SG92|MES17_ARATH(Methylesterase 17 OS=Arabidopsis thaliana OX=3702 GN=MES17 PE=1 SV=1)	PF00561(Abhydrolase_1:alpha/beta hydrolase fold); PF12697(Abhydrolase_6:Alpha/beta hydrolase family)
TRINITY_DN22998_c0_g1	Cluster 2	myosin class 11-1 [Adiantum capillus-veneris]	0.486361	-1.0399	1.84692e-05	0.000584145	yes	down	GO:0007015(biological_process:actin filament organization); GO:0003779(molecular_function:actin binding); GO:0016459(cellular_component:myosin complex); GO:0003723(molecular_function:RNA binding); GO:0046872(molecular_function:metal ion binding); GO:0003774(molecular_function:motor activity); GO:0005524(molecular_function:ATP binding)	K10357	MYO5		COG5022(S:Function unknown)	COG5022(Retrotransposon protein)	sp|F4HWY6|MYO11_ARATH(Myosin-11 OS=Arabidopsis thaliana OX=3702 GN=XI-E PE=3 SV=1)	PF00063(Myosin_head:Myosin head (motor domain)); PF01843(DIL:DIL domain); PF00612(IQ:IQ calmodulin-binding motif); PF02736(Myosin_N:Myosin N-terminal SH3-like domain)
TRINITY_DN12569_c0_g1	Cluster 2		0.498453	-1.00447	1.98338e-05	0.000620361	yes	down
TRINITY_DN58772_c0_g1	Cluster 2		0.0139437	-6.16424	1.98843e-05	0.000621117	yes	down					ENOG410XYMV(S:Function unknown); ENOG410Z2VT(S:Function unknown)	ENOG410XYMV(-); ENOG410Z2VT(-)
TRINITY_DN2041_c0_g2	Cluster 2		0.456721	-1.13062	1.99998e-05	0.000623072	yes	down		K21806	VCPKMT, METTL21D		ENOG4111MAT(S:Function unknown); ENOG4111FR0(S:Function unknown); ENOG411047E(S:Function unknown)	ENOG4111MAT(peptidyl-lysine trimethylation); ENOG4111FR0(peptidyl-lysine trimethylation); ENOG411047E(Putative methyltransferase)
TRINITY_DN4167_c0_g1	Cluster 2	uncharacterized protein LOC112280458 [Physcomitrella patens]	0.483919	-1.04716	2.07444e-05	0.000643433	yes	down	GO:0009535(cellular_component:chloroplast thylakoid membrane); GO:0009941(cellular_component:chloroplast envelope); GO:0045454(biological_process:cell redox homeostasis); GO:0005623(cellular_component:cell); GO:0009055(molecular_function:electron carrier activity)				ENOG410XQU1(S:Function unknown)	ENOG410XQU1(Glutathione S-transferase N-terminal domain)		PF13417(GST_N_3:Glutathione S-transferase, N-terminal domain)
TRINITY_DN5553_c0_g1	Cluster 2	crossover junction endonuclease MUS81 [Selaginella moellendorffii]	0.488096	-1.03476	2.14675e-05	0.00066237	yes	down	GO:0004518(molecular_function:nuclease activity); GO:0003677(molecular_function:DNA binding)	K08991	MUS81	map03440(Homologous recombination)	COG1948(L:Replication, recombination and repair)	COG1948(Excision repair cross-complementing rodent repair deficiency, complementation group 4)	sp|Q5W9E7|MUS81_ARATH(Crossover junction endonuclease MUS81 OS=Arabidopsis thaliana OX=3702 GN=MUS81 PE=1 SV=1)
TRINITY_DN75334_c0_g3	Cluster 2		0.0720883	-3.79409	2.16325e-05	0.000666007	yes	down
TRINITY_DN29511_c0_g3	Cluster 2		0.351425	-1.50871	2.18533e-05	0.000671635	yes	down
TRINITY_DN32028_c0_g1	Cluster 2		0.441915	-1.17816	2.36811e-05	0.000721221	yes	down					ENOG410YHBV(S:Function unknown)	ENOG410YHBV(Serine threonine-protein phosphatase 7 long form homolog)	sp|Q9LNG5|PPP7L_ARATH(Serine/threonine-protein phosphatase 7 long form homolog OS=Arabidopsis thaliana OX=3702 GN=MAIL3 PE=2 SV=1)	PF10536(PMD:Plant mobile domain)
TRINITY_DN51393_c0_g1	Cluster 2	hypothetical protein AXG93_93s1160 [Marchantia polymorpha subsp. ruderalis]	0.0307284	-5.02428	2.37562e-05	0.000722885	yes	down	GO:0005524(molecular_function:ATP binding); GO:0004672(molecular_function:protein kinase activity)	K08770	UBC		COG5272(O:Posttranslational modification, protein turnover, chaperones)	COG5272(ubiquitin)	sp|P0CG53|UBB_BOVIN(Polyubiquitin-B OS=Bos taurus OX=9913 GN=UBB PE=1 SV=1)	PF00240(ubiquitin:Ubiquitin family); PF11976(Rad60-SLD:Ubiquitin-2 like Rad60 SUMO-like); PF14560(Ubiquitin_2:Ubiquitin-like domain); PF18396(TBK1_ULD:TANK binding kinase 1 ubiquitin-like domain)
TRINITY_DN50121_c0_g1	Cluster 2		0.015301	-6.03023	2.39439e-05	0.00072797	yes	down
TRINITY_DN86192_c0_g1	Cluster 2	hypothetical protein MARPO_0098s0025 [Marchantia polymorpha]	0.0152064	-6.03918	2.42281e-05	0.0007344	yes	down	GO:0003735(molecular_function:structural constituent of ribosome); GO:0006412(biological_process:translation); GO:0005840(cellular_component:ribosome)	K02991	RP-S6e, RPS6	map03010(Ribosome)	COG2125(J:Translation, ribosomal structure and biogenesis)	COG2125(40s ribosomal protein s6)	sp|P39017|RS6_XENLA(40S ribosomal protein S6 OS=Xenopus laevis OX=8355 GN=rps6 PE=2 SV=1)	PF01092(Ribosomal_S6e:Ribosomal protein S6e)
TRINITY_DN20583_c0_g1	Cluster 2		0.215326	-2.21541	2.47592e-05	0.000749119	yes	down					ENOG410Y65V(S:Function unknown)	ENOG410Y65V(Retrotransposon protein)	sp|P0C2F6|RNHX1_ARATH(Putative ribonuclease H protein At1g65750 OS=Arabidopsis thaliana OX=3702 GN=At1g65750 PE=3 SV=1)
TRINITY_DN1335_c0_g1	Cluster 2	uncharacterized protein LOC112349155 [Selaginella moellendorffii]	0.484411	-1.0457	2.47667e-05	0.000749119	yes	down	GO:0005737(cellular_component:cytoplasm); GO:0006301(biological_process:postreplication repair); GO:0101030(biological_process:tRNA-guanine transglycosylation); GO:0016021(cellular_component:integral component of membrane); GO:0006513(biological_process:protein monoubiquitination); GO:0008270(molecular_function:zinc ion binding); GO:0008479(molecular_function:queuine tRNA-ribosyltransferase activ…				COG5183(O:Posttranslational modification, protein turnover, chaperones)	COG5183((Membrane-Associated Ring finger (C3HC4)))		PF12906(RINGv:RING-variant domain)
TRINITY_DN89449_c0_g1	Cluster 2	cyclase-associated protein 1 [Selaginella moellendorffii]	0.0152037	-6.03944	2.54874e-05	0.000767331	yes	down	GO:0003779(molecular_function:actin binding); GO:0007010(biological_process:cytoskeleton organization); GO:0000902(biological_process:cell morphogenesis)	K17261	CAP1_2, SRV2		ENOG410XPXJ(G:Carbohydrate transport and metabolism)	ENOG410XPXJ(mannan endO-1,4-beta-mannosidase)	sp|P52481|CAP2_RAT(Adenylyl cyclase-associated protein 2 OS=Rattus norvegicus OX=10116 GN=Cap2 PE=1 SV=1)	PF08603(CAP_C:Adenylate cyclase associated (CAP) C terminal); PF07986(TBCC:Tubulin binding cofactor C)
TRINITY_DN92199_c0_g1	Cluster 2	hypothetical protein AXG93_1658s1020 [Marchantia polymorpha subsp. ruderalis]	0.0151335	-6.04611	2.5792e-05	0.000775153	yes	down					ENOG4111FVP(S:Function unknown)	ENOG4111FVP(tumor protein)	sp|Q6C4G1|TCTP_YARLI(Translationally-controlled tumor protein homolog OS=Yarrowia lipolytica (strain CLIB 122 / E 150) OX=284591 GN=YALI0E27071g PE=3 SV=1)	PF00838(TCTP:Translationally controlled tumour protein)
TRINITY_DN400_c0_g1	Cluster 2		0.425765	-1.23187	2.62119e-05	0.000785236	yes	down
TRINITY_DN31700_c0_g1	Cluster 2	14-3-3-like protein 16R [Selaginella moellendorffii]	0.0153361	-6.02693	2.63671e-05	0.000789082	yes	down		K06630	YWHAE		COG5040(P:Inorganic ion transport and metabolism)	COG5040(p-type ATPase)	sp|Q6EUP4|14335_ORYSJ(14-3-3-like protein GF14-E OS=Oryza sativa subsp. japonica OX=39947 GN=GF14E PE=2 SV=1)	PF00244(14-3-3:14-3-3 protein)
TRINITY_DN29570_c0_g1	Cluster 2		0.280071	-1.83614	2.72727e-05	0.000812398	yes	down					ENOG410YH33(S:Function unknown)	ENOG410YH33(Domain of unknown function (DUF3411))	sp|Q8RWG3|RER6_ARATH(Protein RETICULATA-RELATED 6, chloroplastic OS=Arabidopsis thaliana OX=3702 GN=RER6 PE=2 SV=1)
TRINITY_DN7299_c1_g1	Cluster 2		0.365616	-1.4516	2.75321e-05	0.000818974	yes	down
TRINITY_DN1692_c0_g4	Cluster 2		0.284417	-1.81392	2.76141e-05	0.00082025	yes	down
TRINITY_DN6789_c0_g1	Cluster 2		0.169844	-2.55772	2.79545e-05	0.000828168	yes	down
TRINITY_DN25457_c0_g1	Cluster 2		0.0156519	-5.99752	2.80906e-05	0.000831853	yes	down
TRINITY_DN87886_c0_g1	Cluster 2	60S ribosomal protein L35a-2-like [Physcomitrella patens]	0.0156101	-6.00137	2.86028e-05	0.000844541	yes	down	GO:0042273(biological_process:ribosomal large subunit biogenesis); GO:0005840(cellular_component:ribosome); GO:0022625(cellular_component:cytosolic large ribosomal subunit); GO:0016021(cellular_component:integral component of membrane); GO:0003735(molecular_function:structural constituent of ribosome); GO:0002181(biological_process:cytoplasmic translation); GO:0006412(biological_process:translati…	K02917	RP-L35Ae, RPL35A	map03010(Ribosome)	COG2451(S:Function unknown)	COG2451(Protein of unknown function (DUF568))	sp|P05744|RL33A_YEAST(60S ribosomal protein L33-A OS=Saccharomyces cerevisiae (strain ATCC 204508 / S288c) OX=559292 GN=RPL33A PE=1 SV=3)	PF01247(Ribosomal_L35Ae:Ribosomal protein L35Ae)
TRINITY_DN90646_c0_g1	Cluster 2	ribonuclease P protein subunit p25-like protein [Physcomitrella patens]	0.0156964	-5.99342	2.88001e-05	0.000849658	yes	down	GO:0003676(molecular_function:nucleic acid binding)	K14525	RPP25	map03008(Ribosome biogenesis in eukaryotes); map03013(RNA transport)	ENOG4111WGZ(S:Function unknown)	ENOG4111WGZ(ribonuclease P MRP 25kDa)	sp|Q91WE3|RPP25_MOUSE(Ribonuclease P protein subunit p25 OS=Mus musculus OX=10090 GN=Rpp25 PE=2 SV=1)	PF01918(Alba:Alba); PF12328(Rpp20:Rpp20 subunit of nuclear RNase MRP and P)
TRINITY_DN15067_c0_g1	Cluster 2		0.452296	-1.14466	2.91853e-05	0.000859227	yes	down					ENOG410Z7Z7(S:Function unknown)	ENOG410Z7Z7(Pentatricopeptide repeat-containing protein)	sp|Q9SR00|PP213_ARATH(Pentatricopeptide repeat-containing protein At3g04760, chloroplastic OS=Arabidopsis thaliana OX=3702 GN=At3g04760 PE=2 SV=1)	PF13041(PPR_2:PPR repeat family); PF12854(PPR_1:PPR repeat); PF01535(PPR:PPR repeat); PF13812(PPR_3:Pentatricopeptide repeat domain); PF17177(PPR_long:Pentacotripeptide-repeat region of PRORP)
TRINITY_DN29690_c0_g1	Cluster 2		0.0187558	-5.73652	3.11612e-05	0.000906463	yes	down
TRINITY_DN3294_c0_g1	Cluster 2	stress enhanced protein 2, chloroplastic [Selaginella moellendorffii]	0.491611	-1.02441	3.12131e-05	0.000907209	yes	down	GO:0016021(cellular_component:integral component of membrane)				ENOG410YH9Q(S:Function unknown)	ENOG410YH9Q(Stress enhanced protein 2)	sp|Q9SJ02|STEP2_ARATH(Stress enhanced protein 2, chloroplastic OS=Arabidopsis thaliana OX=3702 GN=SEP2 PE=2 SV=1)
TRINITY_DN11480_c0_g1	Cluster 2		0.441966	-1.17799	3.3501e-05	0.000968131	yes	down
TRINITY_DN23711_c0_g2	Cluster 2		0.0158402	-5.98026	3.39496e-05	0.000979492	yes	down
TRINITY_DN9993_c0_g1	Cluster 2		0.388193	-1.36515	3.4439e-05	0.000991183	yes	down
TRINITY_DN49807_c0_g1	Cluster 2	hypothetical protein AXG93_1429s1030 [Marchantia polymorpha subsp. ruderalis]	0.362081	-1.46562	3.62054e-05	0.00103402	yes	down		K12598	MTR4, SKIV2L2	map03018(RNA degradation)
TRINITY_DN58127_c0_g1	Cluster 2		0.3902	-1.35772	3.75262e-05	0.00106443	yes	down
TRINITY_DN85771_c0_g1	Cluster 2		0.0162223	-5.94588	4.10951e-05	0.00115042	yes	down
TRINITY_DN1476_c0_g2	Cluster 2		0.320155	-1.64316	4.34946e-05	0.00120897	yes	down
TRINITY_DN10911_c2_g6	Cluster 2		0.206999	-2.2723	4.41269e-05	0.00122462	yes	down
TRINITY_DN87741_c0_g1	Cluster 2		0.015194	-6.04036	4.58805e-05	0.00126682	yes	down								PF17210(SdrD_B:SdrD B-like domain)
TRINITY_DN10666_c0_g4	Cluster 2		0.320849	-1.64003	4.59141e-05	0.00126706	yes	down
TRINITY_DN15081_c0_g3	Cluster 2		0.0793995	-3.65473	4.65917e-05	0.00128344	yes	down
TRINITY_DN9668_c0_g1	Cluster 2		0.472018	-1.08308	4.7334e-05	0.00130103	yes	down
TRINITY_DN22331_c0_g2	Cluster 2		0.32353	-1.62803	4.83682e-05	0.00132412	yes	down
TRINITY_DN5199_c1_g1	Cluster 2		0.230888	-2.11473	4.91511e-05	0.00134292	yes	down
TRINITY_DN30260_c0_g2	Cluster 2	acidic endochitinase [Selaginella moellendorffii]	0.0576549	-4.11641	4.93537e-05	0.00134661	yes	down	GO:0005975(biological_process:carbohydrate metabolic process); GO:0004553(molecular_function:hydrolase activity, hydrolyzing O-glycosyl compounds)	K01183	E3.2.1.14	map00520(Amino sugar and nucleotide sugar metabolism)	ENOG4111GPA(G:Carbohydrate transport and metabolism)	ENOG4111GPA(chitinase)	sp|P29061|CHIB_TOBAC(Basic endochitinase OS=Nicotiana tabacum OX=4097 PE=2 SV=1)	PF00704(Glyco_hydro_18:Glycosyl hydrolases family 18)
TRINITY_DN49813_c0_g1	Cluster 2	hypothetical protein MARPO_0001s0414 [Marchantia polymorpha]	0.372097	-1.42625	5.02849e-05	0.00136706	yes	down	GO:0003824(molecular_function:catalytic activity); GO:0005975(biological_process:carbohydrate metabolic process); GO:0030246(molecular_function:carbohydrate binding)	K18195	RGL4, rhiE		ENOG410YE12(S:Function unknown)	ENOG410YE12(Rhamnogalacturonate lyase)		PF06045(Rhamnogal_lyase:Rhamnogalacturonate lyase family); PF14683(CBM-like:Polysaccharide lyase family 4, domain III); PF14686(fn3_3:Polysaccharide lyase family 4, domain II)
TRINITY_DN7588_c1_g2	Cluster 2		0.475223	-1.07332	5.03788e-05	0.00136856	yes	down
TRINITY_DN15138_c1_g2	Cluster 2		0.284455	-1.81373	5.1865e-05	0.001403	yes	down
TRINITY_DN43176_c0_g1	Cluster 2	actin [Selaginella moellendorffii]	0.0169819	-5.87986	5.25286e-05	0.00141715	yes	down	GO:0005737(cellular_component:cytoplasm); GO:0005856(cellular_component:cytoskeleton); GO:0005524(molecular_function:ATP binding)	K05692	ACTB_G1	map04145(Phagosome)	COG5277(Z:Cytoskeleton)	COG5277(Actin-related protein)	sp|P10984|ACT2_CAEEL(Actin-2 OS=Caenorhabditis elegans OX=6239 GN=act-2 PE=3 SV=3)	PF00022(Actin:Actin)
TRINITY_DN58_c0_g2	Cluster 2		0.472255	-1.08236	5.39706e-05	0.00144904	yes	down
TRINITY_DN28022_c0_g6	Cluster 2	hypothetical protein SELMODRAFT_180197 [Selaginella moellendorffii]	0.468535	-1.09377	5.51383e-05	0.0014746	yes	down	GO:0006777(biological_process:Mo-molybdopterin cofactor biosynthetic process); GO:0016829(molecular_function:lyase activity); GO:0030151(molecular_function:molybdenum ion binding); GO:0008265(molecular_function:Mo-molybdopterin cofactor sulfurase activity); GO:0030170(molecular_function:pyridoxal phosphate binding); GO:0102867(molecular_function:molybdenum cofactor sulfurtransferase activity)				ENOG410XWAR(S:Function unknown); COG0417(L:Replication, recombination and repair); ENOG410YZ0H(S:Function unknown)	ENOG410XWAR(WD and tetratricopeptide repeats); COG0417(DNA polymerase); ENOG410YZ0H(UV radiation resistance)	sp|Q9C5X8|MOCOS_ARATH(Molybdenum cofactor sulfurase OS=Arabidopsis thaliana OX=3702 GN=ABA3 PE=1 SV=1)
TRINITY_DN6445_c0_g2	Cluster 2		0.194785	-2.36005	5.62228e-05	0.00149999	yes	down
TRINITY_DN25137_c0_g1	Cluster 2	probable mannitol dehydrogenase [Selaginella moellendorffii]	0.379268	-1.39871	5.92647e-05	0.00156775	yes	down	GO:0045551(molecular_function:cinnamyl-alcohol dehydrogenase activity); GO:0052747(molecular_function:sinapyl alcohol dehydrogenase activity); GO:0008270(molecular_function:zinc ion binding); GO:0016491(molecular_function:oxidoreductase activity)	K00083	CAD	map00940(Phenylpropanoid biosynthesis)	COG1064(S:Function unknown)	COG1064(Zeta toxin)	sp|Q7XWU3|CADH6_ORYSJ(Probable cinnamyl alcohol dehydrogenase 6 OS=Oryza sativa subsp. japonica OX=39947 GN=CAD6 PE=2 SV=2)	PF08240(ADH_N:Alcohol dehydrogenase GroES-like domain); PF00107(ADH_zinc_N:Zinc-binding dehydrogenase); PF02826(2-Hacid_dh_C:D-isomer specific 2-hydroxyacid dehydrogenase, NAD binding domain); PF13602(ADH_zinc_N_2:Zinc-binding dehydrogenase)
TRINITY_DN4958_c0_g2	Cluster 2		0.156834	-2.67269	5.95604e-05	0.0015744	yes	down
TRINITY_DN408_c0_g2	Cluster 2	putative aconitate hydratase, cytoplasmic [Physcomitrella patens]	0.497813	-1.00632	5.98192e-05	0.00158005	yes	down	GO:0051539(molecular_function:4 iron, 4 sulfur cluster binding); GO:0003677(molecular_function:DNA binding); GO:0005665(cellular_component:DNA-directed RNA polymerase II, core complex); GO:0006366(biological_process:transcription from RNA polymerase II promoter); GO:0047780(molecular_function:citrate dehydratase activity); GO:0003994(molecular_function:aconitate hydratase activity); GO:0003899(mo…	K01681	ACO, acnA	map00020(Citrate cycle (TCA cycle)); map00630(Glyoxylate and dicarboxylate metabolism)	COG1048(C:Energy production and conversion)	COG1048(aconitate hydratase)	sp|P49608|ACOC_CUCMA(Aconitate hydratase, cytoplasmic OS=Cucurbita maxima OX=3661 PE=2 SV=1)	PF00330(Aconitase:Aconitase family (aconitate hydratase))
TRINITY_DN7411_c0_g2	Cluster 2		0.322095	-1.63444	6.00466e-05	0.00158547	yes	down
TRINITY_DN93130_c0_g1	Cluster 2	hypothetical protein AXG93_1275s1220 [Marchantia polymorpha subsp. ruderalis]	0.0173539	-5.84859	6.07851e-05	0.00160138	yes	down	GO:0005840(cellular_component:ribosome); GO:0022625(cellular_component:cytosolic large ribosomal subunit); GO:0003735(molecular_function:structural constituent of ribosome); GO:0002181(biological_process:cytoplasmic translation); GO:0043021(molecular_function:ribonucleoprotein complex binding); GO:0006414(biological_process:translational elongation); GO:0030295(molecular_function:protein kinase a…	K02942	RP-LP1, RPLP1	map03010(Ribosome)	COG2058(U:Intracellular trafficking, secretion, and vesicular transport)	COG2058(polymeric immunoglobulin receptor)	sp|Q56K14|RLA1_BOVIN(60S acidic ribosomal protein P1 OS=Bos taurus OX=9913 GN=RPLP1 PE=3 SV=1)	PF00428(Ribosomal_60s:60s Acidic ribosomal protein)
TRINITY_DN20799_c0_g2	Cluster 2		0.366312	-1.44886	6.08163e-05	0.0016016	yes	down
TRINITY_DN23877_c0_g1	Cluster 2	probable pectate lyase 5 isoform X2 [Physcomitrella patens]	0.18595	-2.42701	6.17218e-05	0.00162242	yes	down	GO:0030570(molecular_function:pectate lyase activity); GO:0045490(biological_process:pectin catabolic process); GO:0046872(molecular_function:metal ion binding)	K01728	pel	map00040(Pentose and glucuronate interconversions)	COG3866(O:Posttranslational modification, protein turnover, chaperones)	COG3866(Ubox domain-containing protein)	sp|O64510|PLY6_ARATH(Probable pectate lyase 6 OS=Arabidopsis thaliana OX=3702 GN=At2g02720 PE=2 SV=1)
TRINITY_DN29580_c0_g1	Cluster 2		0.323314	-1.62899	6.29148e-05	0.0016501	yes	down
TRINITY_DN67445_c0_g2	Cluster 2	ADP,ATP carrier protein-like [Physcomitrella patens]	0.0174671	-5.83922	6.37346e-05	0.00166665	yes	down	GO:0005347(molecular_function:ATP transmembrane transporter activity); GO:0016021(cellular_component:integral component of membrane); GO:0005743(cellular_component:mitochondrial inner membrane)	K05863	SLC25A4S, ANT		ENOG410XNW0(U:Intracellular trafficking, secretion, and vesicular transport)	ENOG410XNW0(transmembrane transport)	sp|P31692|ADT_PARKE(ADP,ATP carrier protein OS=Parachlorella kessleri OX=3074 PE=3 SV=1)	PF00153(Mito_carr:Mitochondrial carrier protein)
TRINITY_DN11620_c1_g1	Cluster 2		0.38721	-1.36881	6.39959e-05	0.00167163	yes	down
TRINITY_DN27239_c0_g1	Cluster 2		0.352505	-1.50428	6.52602e-05	0.00169963	yes	down
TRINITY_DN51323_c0_g1	Cluster 2		0.0174054	-5.84432	6.60638e-05	0.00171676	yes	down
TRINITY_DN45811_c0_g1	Cluster 2		0.255872	-1.96651	6.62372e-05	0.00172063	yes	down
TRINITY_DN92572_c0_g1	Cluster 2	SKP1 [Apopellia endiviifolia (species B	0.0169917	-5.87903	6.71293e-05	0.00174125	yes	down	GO:0005737(cellular_component:cytoplasm); GO:0097602(molecular_function:cullin family protein binding); GO:0005634(cellular_component:nucleus); GO:0031146(biological_process:SCF-dependent proteasomal ubiquitin-dependent protein catabolic process); GO:0016567(biological_process:protein ubiquitination); GO:0006511(biological_process:ubiquitin-dependent protein catabolic process)	K03094	SKP1, CBF3D	map04120(Ubiquitin mediated proteolysis); map04141(Protein processing in endoplasmic reticulum)	COG5201(O:Posttranslational modification, protein turnover, chaperones)	COG5201(ubiquitin-dependent protein catabolic process)	sp|A0PGB3|SKP1_TETTS(S-phase kinase-associated protein 1 homolog OS=Tetrahymena thermophila (strain SB210) OX=312017 GN=SKP1 PE=2 SV=1)	PF03931(Skp1_POZ:Skp1 family, tetramerisation domain)
TRINITY_DN87632_c0_g1	Cluster 2	60S ribosomal protein L22-3-like isoform X2 [Physcomitrella patens]	0.0175228	-5.83463	6.81462e-05	0.00176245	yes	down	GO:0003735(molecular_function:structural constituent of ribosome); GO:0003723(molecular_function:RNA binding); GO:0002181(biological_process:cytoplasmic translation); GO:0006412(biological_process:translation); GO:0005840(cellular_component:ribosome)	K02891	RP-L22e, RPL22	map03010(Ribosome)	ENOG4111UVJ(J:Translation, ribosomal structure and biogenesis)	ENOG4111UVJ(Ribosomal protein)	sp|P50886|RL22_XENLA(60S ribosomal protein L22 OS=Xenopus laevis OX=8355 GN=rpl22 PE=2 SV=2)	PF01776(Ribosomal_L22e:Ribosomal L22e protein family)
TRINITY_DN5701_c0_g1	Cluster 2	zeaxanthin epoxidase, chloroplastic-like [Physcomitrella patens]	0.444316	-1.17034	6.86801e-05	0.00177236	yes	down	GO:0009688(biological_process:abscisic acid biosynthetic process); GO:0016021(cellular_component:integral component of membrane); GO:0016020(cellular_component:membrane); GO:0009540(molecular_function:zeaxanthin epoxidase [overall] activity); GO:0071949(molecular_function:FAD binding); GO:0009507(cellular_component:chloroplast)	K09838	ZEP, ABA1	map00906(Carotenoid biosynthesis)	COG0654(C:Energy production and conversion); COG0654(H:Coenzyme transport and metabolism)	COG0654(oxidoreductase activity, acting on paired donors, with incorporation or reduction of molecular oxygen, NAD(P)H as one donor, and incorporation of one atom of oxygen); COG0654(oxidoreductase activity, acting on paired donors, with incorporation or reduction of molecular oxygen, NAD(P)H as one donor, and incorporation of one atom of oxygen)	sp|A0A0K9RDW0|ABA2_SPIOL(Zeaxanthin epoxidase, chloroplastic OS=Spinacia oleracea OX=3562 GN=SOVF_077800 PE=1 SV=1)	PF01494(FAD_binding_3:FAD binding domain); PF13450(NAD_binding_8:NAD(P)-binding Rossmann-like domain); PF07992(Pyr_redox_2:Pyridine nucleotide-disulphide oxidoreductase); PF01266(DAO:FAD dependent oxidoreductase); PF00890(FAD_binding_2:FAD binding domain)
TRINITY_DN77892_c0_g1	Cluster 2		0.021945	-5.50996	7.17936e-05	0.00183928	yes	down					ENOG410YBUP(S:Function unknown)	ENOG410YBUP(RNA recognition motif. (a.k.a. RRM, RBD, or RNP domain))
TRINITY_DN9736_c1_g4	Cluster 2		0.472747	-1.08086	7.22282e-05	0.00184706	yes	down
TRINITY_DN37264_c0_g3	Cluster 2		0.357672	-1.48329	7.27305e-05	0.00185856	yes	down
TRINITY_DN25271_c0_g2	Cluster 2	hypothetical protein MARPO_0067s0024 [Marchantia polymorpha]	0.392658	-1.34865	7.59791e-05	0.00192556	yes	down					ENOG4111C5Y(S:Function unknown)	ENOG4111C5Y(-)
TRINITY_DN8942_c0_g1	Cluster 2		0.0856897	-3.54474	7.69146e-05	0.00194578	yes	down
TRINITY_DN8144_c0_g2	Cluster 2	G-type lectin S-receptor-like serine/threonine-protein kinase At1g34300 [Selaginella moellendorffii]	0.459584	-1.1216	7.85127e-05	0.00198337	yes	down	GO:0016021(cellular_component:integral component of membrane); GO:0030246(molecular_function:carbohydrate binding); GO:0004674(molecular_function:protein serine/threonine kinase activity); GO:0004672(molecular_function:protein kinase activity); GO:0005524(molecular_function:ATP binding); GO:0048544(biological_process:recognition of pollen)				ENOG410YBN4(T:Signal transduction mechanisms)	ENOG410YBN4(G-type lectin S-receptor-like serine threonine-protein kinase)	sp|Q39202|RLK1_ARATH(G-type lectin S-receptor-like serine/threonine-protein kinase RLK1 OS=Arabidopsis thaliana OX=3702 GN=RLK1 PE=2 SV=2)	PF00069(Pkinase:Protein kinase domain); PF07714(PK_Tyr_Ser-Thr:Protein tyrosine and serine/threonine kinase); PF01453(B_lectin:D-mannose binding lectin); PF08276(PAN_2:PAN-like domain); PF01636(APH:Phosphotransferase enzyme family)
TRINITY_DN16906_c0_g1	Cluster 2	delta-1-pyrroline-5-carboxylate synthase 1-like [Physcomitrella patens]	0.430042	-1.21745	7.93743e-05	0.00200155	yes	down	GO:0005737(cellular_component:cytoplasm); GO:0004349(molecular_function:glutamate 5-kinase activity); GO:0006561(biological_process:proline biosynthetic process); GO:0004350(molecular_function:glutamate-5-semialdehyde dehydrogenase activity); GO:0055129(biological_process:L-proline biosynthetic process); GO:0005524(molecular_function:ATP binding)	K12657	ALDH18A1, P5CS	map00330(Arginine and proline metabolism)	COG0263(E:Amino acid transport and metabolism)	COG0263(Catalyzes the transfer of a phosphate group to glutamate to form glutamate 5-phosphate which rapidly cyclizes to 5- oxoproline (By similarity))	sp|O65361|P5CS_MESCR(Delta-1-pyrroline-5-carboxylate synthase OS=Mesembryanthemum crystallinum OX=3544 GN=P5CS PE=2 SV=1)
TRINITY_DN35552_c0_g1	Cluster 2	40S ribosomal protein S29 [Selaginella moellendorffii]	0.0179878	-5.79683	8.06463e-05	0.0020264	yes	down	GO:0003735(molecular_function:structural constituent of ribosome); GO:0005840(cellular_component:ribosome); GO:0022627(cellular_component:cytosolic small ribosomal subunit); GO:0008270(molecular_function:zinc ion binding); GO:0006412(biological_process:translation)	K02980;K20308	RP-S29e, RPS29;TRAPPC11	map03010(Ribosome)	COG0199(J:Translation, ribosomal structure and biogenesis)	COG0199(Binds 16S rRNA, required for the assembly of 30S particles and may also be responsible for determining the conformation of the 16S rRNA at the A site (By similarity))	sp|Q4PM47|RS29_IXOSC(40S ribosomal protein S29 OS=Ixodes scapularis OX=6945 GN=RpS29 PE=3 SV=1)	PF00253(Ribosomal_S14:Ribosomal protein S14p/S29e)
TRINITY_DN17265_c0_g1	Cluster 2		0.259707	-1.94504	8.12415e-05	0.00203773	yes	down
TRINITY_DN46333_c0_g1	Cluster 2		0.0180504	-5.79183	8.36607e-05	0.00208877	yes	down
TRINITY_DN63868_c0_g1	Cluster 2	receptor-like serine/threonine-protein kinase At1g78530 [Physcomitrella patens]	0.470163	-1.08877	8.38665e-05	0.00209061	yes	down	GO:0016021(cellular_component:integral component of membrane); GO:0030244(biological_process:cellulose biosynthetic process); GO:0005524(molecular_function:ATP binding); GO:0004672(molecular_function:protein kinase activity)				COG0515(T:Signal transduction mechanisms)	COG0515(Serine Threonine protein kinase)	sp|Q9SYM9|Y1853_ARATH(Receptor-like serine/threonine-protein kinase At1g78530 OS=Arabidopsis thaliana OX=3702 GN=At1g78530 PE=2 SV=1)	PF00069(Pkinase:Protein kinase domain); PF07714(PK_Tyr_Ser-Thr:Protein tyrosine and serine/threonine kinase)
TRINITY_DN35406_c0_g2	Cluster 2	ABC transporter F family member 1 [Selaginella moellendorffii]	0.017317	-5.85167	8.38847e-05	0.00209061	yes	down	GO:0016887(molecular_function:ATPase activity); GO:0005524(molecular_function:ATP binding); GO:0005886(cellular_component:plasma membrane)	K06185	ABCF2		COG0488(S:Function unknown)	COG0488((ABC) transporter)	sp|Q8T6B7|ABCF2_DICDI(ABC transporter F family member 2 OS=Dictyostelium discoideum OX=44689 GN=abcF2 PE=3 SV=1)	PF00005(ABC_tran:ABC transporter); PF12848(ABC_tran_Xtn:ABC transporter); PF13304(AAA_21:AAA domain, putative AbiEii toxin, Type IV TA system); PF13476(AAA_23:AAA domain); PF13555(AAA_29:P-loop containing region of AAA domain)
TRINITY_DN706_c1_g1	Cluster 2	hypothetical protein AXG93_1626s1040 [Marchantia polymorpha subsp. ruderalis]	0.478673	-1.06289	8.72463e-05	0.00216149	yes	down							sp|Q94HW2|POLR1_ARATH(Retrovirus-related Pol polyprotein from transposon RE1 OS=Arabidopsis thaliana OX=3702 GN=RE1 PE=2 SV=1)	PF07727(RVT_2:Reverse transcriptase (RNA-dependent DNA polymerase))
TRINITY_DN21322_c0_g4	Cluster 2		0.46262	-1.1121	9.14587e-05	0.00224928	yes	down
TRINITY_DN47881_c0_g1	Cluster 2		0.202829	-2.30167	9.26752e-05	0.00227287	yes	down
TRINITY_DN10700_c1_g1	Cluster 2		0.229101	-2.12594	9.29959e-05	0.0022786	yes	down
TRINITY_DN86903_c0_g1	Cluster 2		0.0180059	-5.79539	9.38829e-05	0.0022985	yes	down
TRINITY_DN50533_c0_g1	Cluster 2		0.15887	-2.65408	9.41985e-05	0.00230543	yes	down
TRINITY_DN15138_c1_g1	Cluster 2		0.480572	-1.05717	9.47028e-05	0.00231537	yes	down
TRINITY_DN18594_c0_g2	Cluster 2		0.373322	-1.42151	9.55491e-05	0.00233444	yes	down
TRINITY_DN14937_c3_g1	Cluster 2		0.25048	-1.99723	9.99452e-05	0.00243176	yes	down
TRINITY_DN36557_c0_g1	Cluster 2		0.31873	-1.64959	0.000100459	0.00244342	yes	down					ENOG410ZMUJ(S:Function unknown)	ENOG410ZMUJ(F-box protein)	sp|Q3EBZ2|SKI23_ARATH(F-box protein SKIP23 OS=Arabidopsis thaliana OX=3702 GN=SKIP23 PE=1 SV=1)	PF03478(DUF295:Protein of unknown function (DUF295))
TRINITY_DN14452_c0_g1	Cluster 2		0.444226	-1.17063	0.000104684	0.00252965	yes	down					COG4886(V:Defense mechanisms)	COG4886(Mate efflux family protein)	sp|Q70CT4|RLP8_ARATH(Receptor-like protein 8 OS=Arabidopsis thaliana OX=3702 GN=RLP8 PE=2 SV=1)	PF13855(LRR_8:Leucine rich repeat); PF12799(LRR_4:Leucine Rich repeats (2 copies)); PF08263(LRRNT_2:Leucine rich repeat N-terminal domain); PF00560(LRR_1:Leucine Rich Repeat)
TRINITY_DN39294_c0_g1	Cluster 2	elongation factor 1-alpha [Selaginella moellendorffii]	0.0373339	-4.74337	0.000105218	0.0025408	yes	down	GO:0003746(molecular_function:translation elongation factor activity); GO:0003924(molecular_function:GTPase activity); GO:0005525(molecular_function:GTP binding)	K03231	EEF1A	map03013(RNA transport)	COG5256(U:Intracellular trafficking, secretion, and vesicular transport)	COG5256(NADH dehydrogenase (ubiquinone) 1 alpha subcomplex)	sp|P0CT31|EF1A1_DICDI(Elongation factor 1-alpha OS=Dictyostelium discoideum OX=44689 GN=eef1a1 PE=1 SV=1)	PF00009(GTP_EFTU:Elongation factor Tu GTP binding domain); PF03144(GTP_EFTU_D2:Elongation factor Tu domain 2); PF01926(MMR_HSR1:50S ribosome-binding GTPase)
TRINITY_DN21206_c1_g1	Cluster 2		0.0232094	-5.42915	0.000105288	0.00254162	yes	down
TRINITY_DN57012_c0_g1	Cluster 2		0.018243	-5.77651	0.000106161	0.00255919	yes	down					ENOG41107RD(S:Function unknown)	ENOG41107RD(Conserved hypothetical, protein)
TRINITY_DN10746_c0_g1	Cluster 2		0.430515	-1.21586	0.000107062	0.00257829	yes	down
TRINITY_DN72293_c0_g1	Cluster 2		0.240642	-2.05504	0.000110807	0.00266121	yes	down
TRINITY_DN7728_c0_g3	Cluster 2		0.318111	-1.6524	0.000111838	0.00268233	yes	down
TRINITY_DN13086_c0_g1	Cluster 2	linamarin synthase 1 [Selaginella moellendorffii]	0.245013	-2.02907	0.000112467	0.00269376	yes	down	GO:0016758(molecular_function:transferase activity, transferring hexosyl groups)	K13691	SGT1		COG1819(S:Function unknown)	COG1819(Transferase)	sp|O22822|U74F2_ARATH(UDP-glycosyltransferase 74F2 OS=Arabidopsis thaliana OX=3702 GN=UGT74F2 PE=1 SV=1)	PF00201(UDPGT:UDP-glucoronosyl and UDP-glucosyl transferase)
TRINITY_DN46537_c0_g1	Cluster 2		0.018169	-5.78237	0.000113343	0.00271013	yes	down
TRINITY_DN46430_c0_g1	Cluster 2	hypothetical protein MARPO_0025s0074 [Marchantia polymorpha]	0.0188624	-5.72835	0.0001139	0.00272162	yes	down					ENOG4111FVP(S:Function unknown)	ENOG4111FVP(Mediator complex subunit 28)	sp|Q9ZSW9|TCTP_HEVBR(Translationally-controlled tumor protein homolog OS=Hevea brasiliensis OX=3981 GN=TCTP PE=2 SV=1)	PF00838(TCTP:Translationally controlled tumour protein)
TRINITY_DN14614_c0_g3	Cluster 2	uncharacterized protein LOC112342112 [Selaginella moellendorffii]	0.377306	-1.40619	0.000122695	0.00289553	yes	down	GO:0003964(molecular_function:RNA-directed DNA polymerase activity); GO:0008168(molecular_function:methyltransferase activity)				COG2801(L:Replication, recombination and repair)	COG2801(Retrotransposon protein)	sp|Q8I7P9|POL5_DROME(Retrovirus-related Pol polyprotein from transposon opus OS=Drosophila melanogaster OX=7227 GN=pol PE=4 SV=1)	PF00078(RVT_1:Reverse transcriptase (RNA-dependent DNA polymerase))
TRINITY_DN86924_c0_g1	Cluster 2	hypothetical protein MARPO_0070s0034 [Marchantia polymorpha]	0.0189925	-5.71843	0.000122791	0.00289684	yes	down	GO:0005847(cellular_component:mRNA cleavage and polyadenylation specificity factor complex); GO:0031124(biological_process:mRNA 3'-end processing); GO:0005634(cellular_component:nucleus); GO:0003723(molecular_function:RNA binding); GO:0098789(biological_process:pre-mRNA cleavage required for polyadenylation); GO:0003729(molecular_function:mRNA binding); GO:0008380(biological_process:RNA splicing)…	K14407	CSTF2, RNA15	map03015(mRNA surveillance pathway)	ENOG410XQBV(S:Function unknown)	ENOG410XQBV(Retrotransposon protein)	sp|Q8HXM1|CSTF2_BOVIN(Cleavage stimulation factor subunit 2 OS=Bos taurus OX=9913 GN=CSTF2 PE=2 SV=1)	PF00076(RRM_1:RNA recognition motif. (a.k.a. RRM, RBD, or RNP domain))
TRINITY_DN88168_c0_g1	Cluster 2	hypothetical protein PHYPA_003340 [Physcomitrella patens]	0.019012	-5.71695	0.000123059	0.00290221	yes	down	GO:0003735(molecular_function:structural constituent of ribosome); GO:0005840(cellular_component:ribosome); GO:0006412(biological_process:translation); GO:0022627(cellular_component:cytosolic small ribosomal subunit)	K02983	RP-S30e, RPS30	map03010(Ribosome)	ENOG41123KC(J:Translation, ribosomal structure and biogenesis)	ENOG41123KC(40s ribosomal protein s30)	sp|P62866|RS30_BOVIN(40S ribosomal protein S30 OS=Bos taurus OX=9913 GN=FAU PE=3 SV=1)	PF04758(Ribosomal_S30:Ribosomal protein S30)
TRINITY_DN15138_c0_g1	Cluster 2	CDPK-related kinase 5 [Selaginella moellendorffii]	0.47404	-1.07692	0.00012563	0.00295298	yes	down	GO:0005524(molecular_function:ATP binding); GO:0004672(molecular_function:protein kinase activity)				ENOG410XRMJ(T:Signal transduction mechanisms)	ENOG410XRMJ(calcium-dependent protein kinase)	sp|P53681|CRK_DAUCA(CDPK-related protein kinase OS=Daucus carota OX=4039 GN=CRK PE=2 SV=1)
TRINITY_DN42157_c1_g1	Cluster 2		0.17104	-2.54759	0.000129752	0.00303657	yes	down
TRINITY_DN8747_c0_g1	Cluster 2		0.295091	-1.76077	0.000130126	0.00304247	yes	down
TRINITY_DN71865_c0_g2	Cluster 2		0.217235	-2.20267	0.000132006	0.0030803	yes	down					COG5409(T:Signal transduction mechanisms)	COG5409(Xenotropic and polytropic retrovirus receptor 1)
TRINITY_DN595_c3_g1	Cluster 2		0.182577	-2.45342	0.000138998	0.00321795	yes	down
TRINITY_DN7086_c3_g1	Cluster 2		0.342169	-1.54722	0.000146915	0.00338349	yes	down
TRINITY_DN22796_c0_g2	Cluster 2		0.285141	-1.81025	0.000150407	0.00345379	yes	down
TRINITY_DN9727_c0_g5	Cluster 2		0.122407	-3.03024	0.000152924	0.00350703	yes	down
TRINITY_DN31918_c0_g1	Cluster 2		0.127101	-2.97595	0.000158128	0.0036053	yes	down
TRINITY_DN21223_c0_g1	Cluster 2	asparagine synthetase [glutamine-hydrolyzing] 2-like [Physcomitrella patens]	0.356369	-1.48856	0.000158664	0.0036152	yes	down	GO:0005829(cellular_component:cytosol); GO:0006529(biological_process:asparagine biosynthetic process); GO:0006541(biological_process:glutamine metabolic process); GO:0005524(molecular_function:ATP binding); GO:0004066(molecular_function:asparagine synthase (glutamine-hydrolyzing) activity)	K01953	asnB, ASNS	map00250(Alanine, aspartate and glutamate metabolism)	COG0367(S:Function unknown)	COG0367(Domain of unknown function (DUF702))	sp|P31752|ASNS_ASPOF(Asparagine synthetase [glutamine-hydrolyzing] OS=Asparagus officinalis OX=4686 PE=2 SV=2)	PF00733(Asn_synthase:Asparagine synthase); PF13537(GATase_7:Glutamine amidotransferase domain); PF13522(GATase_6:Glutamine amidotransferase domain); PF12481(DUF3700:Aluminium induced protein)
TRINITY_DN34791_c0_g1	Cluster 2	class V chitinase [Selaginella moellendorffii]	0.0954481	-3.38914	0.00016156	0.00366818	yes	down	GO:0005975(biological_process:carbohydrate metabolic process); GO:0008061(molecular_function:chitin binding); GO:0004553(molecular_function:hydrolase activity, hydrolyzing O-glycosyl compounds)	K01183	E3.2.1.14	map00520(Amino sugar and nucleotide sugar metabolism)	COG3325(G:Carbohydrate transport and metabolism)	COG3325(chitinase)	sp|O81862|CHIC_ARATH(Class V chitinase OS=Arabidopsis thaliana OX=3702 GN=ChiC PE=1 SV=1)	PF00704(Glyco_hydro_18:Glycosyl hydrolases family 18)
TRINITY_DN12448_c0_g1	Cluster 2		0.284561	-1.81319	0.00016615	0.00375788	yes	down
TRINITY_DN42159_c2_g1	Cluster 2		0.184312	-2.43978	0.000170389	0.0038427	yes	down
TRINITY_DN42935_c0_g1	Cluster 2		0.0202861	-5.62337	0.000177132	0.00396817	yes	down
TRINITY_DN17339_c0_g2	Cluster 2		0.171153	-2.54664	0.000182271	0.00406013	yes	down
TRINITY_DN17304_c0_g1	Cluster 2		0.355773	-1.49097	0.000187768	0.00416289	yes	down					ENOG410YF14(S:Function unknown)	ENOG410YF14(zinc knuckle family protein)	sp|P05396|MVP_CERV(Movement protein OS=Carnation etched ring virus OX=10640 GN=ORF I PE=3 SV=1)	PF01107(MP:Viral movement protein (MP))
TRINITY_DN39915_c0_g2	Cluster 2	actin [Selaginella moellendorffii]	0.0272503	-5.19759	0.000192836	0.00425522	yes	down	GO:0005737(cellular_component:cytoplasm); GO:0005856(cellular_component:cytoskeleton); GO:0005524(molecular_function:ATP binding)	K05692;K10355	ACTB_G1;ACTF	map04145(Phagosome)	COG5277(Z:Cytoskeleton)	COG5277(Actin-related protein)	sp|P02578|ACT1_ACACA(Actin-1 OS=Acanthamoeba castellanii OX=5755 PE=1 SV=1)	PF00022(Actin:Actin)
TRINITY_DN8180_c3_g2	Cluster 2		0.470117	-1.08891	0.000194187	0.00427701	yes	down
TRINITY_DN41996_c0_g1	Cluster 2		0.400723	-1.31932	0.000194398	0.00427767	yes	down
TRINITY_DN85493_c0_g1	Cluster 2		0.376804	-1.40811	0.000197171	0.00433025	yes	down
TRINITY_DN6583_c0_g1	Cluster 2		0.345223	-1.5344	0.000201102	0.00439508	yes	down
TRINITY_DN14460_c0_g1	Cluster 2		0.177899	-2.49087	0.000203971	0.00444581	yes	down
TRINITY_DN28366_c0_g2	Cluster 2		0.233328	-2.09957	0.000204063	0.00444581	yes	down
TRINITY_DN19040_c0_g3	Cluster 2		0.387792	-1.36664	0.000205761	0.0044708	yes	down		K03301	TC.AAA				sp|O24381|TLC1_SOLTU(Plastidic ATP/ADP-transporter OS=Solanum tuberosum OX=4113 PE=2 SV=2)
TRINITY_DN14375_c0_g2	Cluster 2	hypothetical protein AXG93_3337s1020 [Marchantia polymorpha subsp. ruderalis]	0.301326	-1.7306	0.000208407	0.00451838	yes	down	GO:0003824(molecular_function:catalytic activity); GO:0009058(biological_process:biosynthetic process); GO:0016021(cellular_component:integral component of membrane); GO:0030170(molecular_function:pyridoxal phosphate binding)	K00654	SPT	map00600(Sphingolipid metabolism)	COG0156(H:Coenzyme transport and metabolism)	COG0156(8-Amino-7-oxononanoate synthase)	sp|Q94IB8|LCB1_ARATH(Long chain base biosynthesis protein 1 OS=Arabidopsis thaliana OX=3702 GN=LCB1 PE=1 SV=1)
TRINITY_DN28929_c0_g2	Cluster 2		0.0207501	-5.59074	0.000211853	0.00457205	yes	down					ENOG4111VRG(S:Function unknown); COG0048(J:Translation, ribosomal structure and biogenesis)	ENOG4111VRG(-); COG0048(Interacts with and stabilizes bases of the 16S rRNA that are involved in tRNA selection in the A site and with the mRNA backbone. Located at the interface of the 30S and 50S subunits, it traverses the body of the 30S subunit contacting proteins on the other side and probably holding the rRNA structure together. The combined cluster of proteins S8, S12 and S17 appears to ho…
TRINITY_DN13318_c0_g1	Cluster 2		0.28364	-1.81787	0.000213386	0.0045953	yes	down
TRINITY_DN7045_c0_g1	Cluster 2		0.468373	-1.09427	0.000215721	0.00463852	yes	down
TRINITY_DN66254_c0_g1	Cluster 2		0.0208191	-5.58595	0.000222751	0.00476792	yes	down					ENOG41124VU(G:Carbohydrate transport and metabolism); ENOG410YK69(S:Function unknown)	ENOG41124VU(lysozyme); ENOG410YK69(lysozyme (EC 3.2.1.17))	sp|Q86KC1|LYSG2_DICDI(Probable GH family 25 lysozyme 2 OS=Dictyostelium discoideum OX=44689 GN=DDB_G0274181 PE=3 SV=1)	PF01183(Glyco_hydro_25:Glycosyl hydrolases family 25)
TRINITY_DN18695_c0_g1	Cluster 2		0.0208191	-5.58595	0.000222751	0.00476792	yes	down
TRINITY_DN20160_c0_g1	Cluster 2		0.149421	-2.74254	0.000234359	0.0049742	yes	down					ENOG410ZFD3(S:Function unknown)	ENOG410ZFD3(-)
TRINITY_DN4783_c3_g1	Cluster 2		0.41865	-1.25618	0.000238573	0.00504244	yes	down
TRINITY_DN33552_c0_g2	Cluster 2	alpha-galactosidase-like [Selaginella moellendorffii]	0.0198443	-5.65513	0.000244354	0.0051446	yes	down	GO:0052692(molecular_function:raffinose alpha-galactosidase activity); GO:0005975(biological_process:carbohydrate metabolic process)	K07407	E3.2.1.22B, galA, rafA	map00600(Sphingolipid metabolism); map00603(Glycosphingolipid biosynthesis - globo and isoglobo series); map00561(Glycerolipid metabolism); map00052(Galactose metabolism)	ENOG410XPF1(G:Carbohydrate transport and metabolism)	ENOG410XPF1(alpha-galactosidase)	sp|Q8RX86|AGAL2_ARATH(Alpha-galactosidase 2 OS=Arabidopsis thaliana OX=3702 GN=AGAL2 PE=1 SV=1)	PF16499(Melibiase_2:Alpha galactosidase A); PF17801(Melibiase_C:Alpha galactosidase C-terminal beta sandwich domain); PF17450(Melibiase_2_C:Alpha galactosidase A C-terminal beta sandwich domain)
TRINITY_DN14957_c1_g1	Cluster 2		0.326053	-1.61682	0.000245703	0.00516687	yes	down
TRINITY_DN46537_c0_g2	Cluster 2		0.0210678	-5.56882	0.000246196	0.00517344	yes	down
TRINITY_DN6759_c0_g2	Cluster 2		0.319444	-1.64636	0.000246938	0.00518665	yes	down
TRINITY_DN86571_c0_g1	Cluster 2		0.0278132	-5.16809	0.000250469	0.00524989	yes	down
TRINITY_DN49994_c0_g2	Cluster 2		0.0881628	-3.50369	0.0002509	0.00525581	yes	down
TRINITY_DN74949_c1_g3	Cluster 2		0.155717	-2.683	0.000252962	0.00528803	yes	down
TRINITY_DN1761_c0_g2	Cluster 2	hypothetical protein AXG93_4620s2000 [Marchantia polymorpha subsp. ruderalis]	0.396135	-1.33594	0.000255285	0.00532652	yes	down	GO:0006493(biological_process:protein O-linked glycosylation); GO:0016757(molecular_function:transferase activity, transferring glycosyl groups); GO:0016262(molecular_function:protein N-acetylglucosaminyltransferase activity)	K09667;bvg	OGT;	map00514(Other types of O-glycan biosynthesis)	COG0457(S:Function unknown)	COG0457(repeat-containing protein)	sp|Q9M8Y0|SEC_ARATH(Probable UDP-N-acetylglucosamine--peptide N-acetylglucosaminyltransferase SEC OS=Arabidopsis thaliana OX=3702 GN=SEC PE=1 SV=1)	PF13844(Glyco_transf_41:Glycosyl transferase family 41)
TRINITY_DN27504_c0_g1	Cluster 2		0.0210876	-5.56746	0.000265948	0.00551637	yes	down
TRINITY_DN31537_c0_g1	Cluster 2		0.0270754	-5.20687	0.000265993	0.00551637	yes	down					ENOG4112C4M(S:Function unknown)	ENOG4112C4M(-)
TRINITY_DN7146_c0_g3	Cluster 2		0.361585	-1.46759	0.000267007	0.00552928	yes	down
TRINITY_DN3050_c0_g2	Cluster 2		0.425966	-1.23119	0.000267113	0.00552985	yes	down
TRINITY_DN60034_c0_g1	Cluster 2		0.0196517	-5.6692	0.000269206	0.00556015	yes	down
TRINITY_DN66199_c1_g1	Cluster 2		0.0158732	-5.97727	0.000279359	0.00573299	yes	down
TRINITY_DN7952_c1_g1	Cluster 2		0.22936	-2.12432	0.000279537	0.00573498	yes	down
TRINITY_DN22196_c0_g1	Cluster 2	cytochrome P450 78A4 [Selaginella moellendorffii]	0.364151	-1.45739	0.000280109	0.00574402	yes	down	GO:0005506(molecular_function:iron ion binding); GO:0016705(molecular_function:oxidoreductase activity, acting on paired donors, with incorporation or reduction of molecular oxygen); GO:0004497(molecular_function:monooxygenase activity); GO:0020037(molecular_function:heme binding)	K20619	CYP78A		COG2124(Q:Secondary metabolites biosynthesis, transport and catabolism)	COG2124(Cytochrome p450)	sp|O65012|C78A4_PINRA(Cytochrome P450 78A4 OS=Pinus radiata OX=3347 GN=CYP78A4 PE=2 SV=1)	PF00067(p450:Cytochrome P450)
TRINITY_DN3241_c0_g3	Cluster 2		0.0412364	-4.59994	0.000300036	0.00608486	yes	down
TRINITY_DN89749_c0_g1	Cluster 2		0.02184	-5.51688	0.000303682	0.00614469	yes	down								PF00505(HMG_box:HMG (high mobility group) box)
TRINITY_DN27886_c1_g1	Cluster 2		0.164543	-2.60346	0.000308431	0.00622522	yes	down
TRINITY_DN31040_c0_g1	Cluster 2	hypothetical protein MARPO_0050s0029 [Marchantia polymorpha]	0.167084	-2.58136	0.00031959	0.0064115	yes	down	GO:0020037(molecular_function:heme binding); GO:0006979(biological_process:response to oxidative stress); GO:0005576(cellular_component:extracellular region); GO:0042744(biological_process:hydrogen peroxide catabolic process); GO:0046872(molecular_function:metal ion binding); GO:0004601(molecular_function:peroxidase activity)	K00430	E1.11.1.7	map00940(Phenylpropanoid biosynthesis)	ENOG410YDBA(G:Carbohydrate transport and metabolism); ENOG410YCC5(G:Carbohydrate transport and metabolism)	ENOG410YDBA(peroxidase); ENOG410YCC5(peroxidase)	sp|Q43735|PER27_ARATH(Peroxidase 27 OS=Arabidopsis thaliana OX=3702 GN=PER27 PE=1 SV=1)	PF00141(peroxidase:Peroxidase)
TRINITY_DN30039_c0_g1	Cluster 2		0.0658143	-3.92546	0.000328731	0.00655764	yes	down
TRINITY_DN35203_c0_g2	Cluster 2	hypothetical protein AXG93_4683s1100 [Marchantia polymorpha subsp. ruderalis]	0.0222881	-5.48758	0.000330967	0.00659851	yes	down	GO:0008270(molecular_function:zinc ion binding)	K14381;K16195;K17987	SQSTM1;EIF2AK2;NBR1	map04141(Protein processing in endoplasmic reticulum)	ENOG410XYAV(H:Coenzyme transport and metabolism); COG5021(H:Coenzyme transport and metabolism); ENOG410XWHN(S:Function unknown)	ENOG410XYAV(nicotinate-nucleotide diphosphorylase (carboxylating) activity); COG5021(nicotinate-nucleotide diphosphorylase (carboxylating) activity); ENOG410XWHN(Zinc finger, ZZ type)	sp|P14199|REF2P_DROME(Protein ref(2)P OS=Drosophila melanogaster OX=7227 GN=ref(2)P PE=1 SV=2)	PF00569(ZZ:Zinc finger, ZZ type); PF03107(C1_2:C1 domain)
TRINITY_DN43980_c0_g2	Cluster 2	zingipain-2 [Selaginella moellendorffii]	0.0223731	-5.48209	0.000339428	0.00673358	yes	down	GO:0016021(cellular_component:integral component of membrane); GO:0008234(molecular_function:cysteine-type peptidase activity)	K01365;clec	CTSL;	map04145(Phagosome)	COG4870(O:Posttranslational modification, protein turnover, chaperones)	COG4870(cathepsin)	sp|Q86GF7|CRUST_PANBO(Crustapain OS=Pandalus borealis OX=6703 GN=Cys PE=1 SV=1)	PF00112(Peptidase_C1:Papain family cysteine protease); PF08246(Inhibitor_I29:Cathepsin propeptide inhibitor domain (I29))
TRINITY_DN11978_c0_g1	Cluster 2	hypothetical protein AXG93_2619s1000 [Marchantia polymorpha subsp. ruderalis]	0.309056	-1.69406	0.000340356	0.00674573	yes	down	GO:0004674(molecular_function:protein serine/threonine kinase activity); GO:0016021(cellular_component:integral component of membrane); GO:0030246(molecular_function:carbohydrate binding); GO:0005524(molecular_function:ATP binding); GO:0004672(molecular_function:protein kinase activity)				COG0515(T:Signal transduction mechanisms)	COG0515(Serine Threonine protein kinase)	sp|O80939|LRK41_ARATH(L-type lectin-domain containing receptor kinase IV.1 OS=Arabidopsis thaliana OX=3702 GN=LECRK41 PE=2 SV=1)	PF00069(Pkinase:Protein kinase domain); PF07714(PK_Tyr_Ser-Thr:Protein tyrosine and serine/threonine kinase); PF14531(Kinase-like:Kinase-like)
TRINITY_DN79520_c0_g3	Cluster 2		0.0360121	-4.79537	0.000351617	0.00692812	yes	down								PF13966(zf-RVT:zinc-binding in reverse transcriptase)
TRINITY_DN28242_c0_g1	Cluster 2	septin and tuftelin-interacting protein 1 homolog 1-like [Physcomitrella patens]	0.436441	-1.19614	0.000353429	0.00695993	yes	down	GO:0005681(cellular_component:spliceosomal complex); GO:0008380(biological_process:RNA splicing); GO:0003676(molecular_function:nucleic acid binding); GO:0006397(biological_process:mRNA processing)	K13103	TFIP11		ENOG410XP4Y(S:Function unknown)	ENOG410XP4Y(F-box Kelch-repeat protein)	sp|Q9SHG6|STIP1_ARATH(Septin and tuftelin-interacting protein 1 homolog 1 OS=Arabidopsis thaliana OX=3702 GN=STIPL1 PE=1 SV=1)	PF07842(GCFC:GC-rich sequence DNA-binding factor-like protein)
TRINITY_DN73091_c0_g4	Cluster 2		0.0255473	-5.29069	0.000359017	0.00705621	yes	down
TRINITY_DN49053_c0_g1	Cluster 2		0.0862717	-3.53497	0.000362663	0.00711204	yes	down
TRINITY_DN31164_c0_g1	Cluster 2		0.329734	-1.60063	0.000364001	0.00713035	yes	down
TRINITY_DN12338_c0_g1	Cluster 2		0.462866	-1.11133	0.000367911	0.00718504	yes	down					COG0666(O:Posttranslational modification, protein turnover, chaperones)	COG0666(26S protease regulatory subunit)		PF13962(PGG:Domain of unknown function); PF13637(Ank_4:Ankyrin repeats (many copies)); PF12796(Ank_2:Ankyrin repeats (3 copies)); PF13857(Ank_5:Ankyrin repeats (many copies)); PF13606(Ank_3:Ankyrin repeat)
TRINITY_DN1466_c0_g2	Cluster 2	protein NRT1/ PTR FAMILY 3.1 [Selaginella moellendorffii]	0.459789	-1.12096	0.000369014	0.00720459	yes	down	GO:0006857(biological_process:oligopeptide transport); GO:0022857(molecular_function:transmembrane transporter activity); GO:0016021(cellular_component:integral component of membrane)				COG3104(E:Amino acid transport and metabolism)	COG3104(transporter)	sp|Q9SX20|PTR18_ARATH(Protein NRT1/ PTR FAMILY 3.1 OS=Arabidopsis thaliana OX=3702 GN=NPF3.1 PE=2 SV=1)	PF00854(PTR2:POT family); PF07690(MFS_1:Major Facilitator Superfamily)
TRINITY_DN16593_c0_g2	Cluster 2		0.145392	-2.78198	0.000376919	0.00732654	yes	down
TRINITY_DN47459_c0_g1	Cluster 2		0.0224591	-5.47656	0.000386233	0.00748288	yes	down
TRINITY_DN62990_c2_g1	Cluster 2		0.315205	-1.66564	0.000389113	0.00753042	yes	down
TRINITY_DN28325_c0_g1	Cluster 2		0.198389	-2.3336	0.000393472	0.0076002	yes	down
TRINITY_DN37734_c2_g1	Cluster 2		0.0612598	-4.02892	0.000394462	0.00761454	yes	down								PF14244(Retrotran_gag_3:gag-polypeptide of LTR copia-type)
TRINITY_DN13061_c0_g1	Cluster 2		0.445605	-1.16616	0.000395365	0.00762843	yes	down
TRINITY_DN13134_c0_g1	Cluster 2		0.440591	-1.18249	0.000397167	0.00765902	yes	down
TRINITY_DN57998_c1_g2	Cluster 2		0.158591	-2.65661	0.000399267	0.0076831	yes	down
TRINITY_DN51303_c0_g1	Cluster 2		0.0286093	-5.12737	0.000409222	0.007838	yes	down					ENOG410XZB8(S:Function unknown)	ENOG410XZB8(-)
TRINITY_DN60250_c0_g2	Cluster 2		0.023046	-5.43934	0.00041842	0.00797956	yes	down					ENOG410Y13W(S:Function unknown)	ENOG410Y13W(PG1 protein, homology to Homo sapiens)
TRINITY_DN52950_c1_g3	Cluster 2		0.150682	-2.73042	0.000419623	0.00799476	yes	down
TRINITY_DN18205_c0_g3	Cluster 2		0.0576343	-4.11693	0.000419669	0.00799476	yes	down
TRINITY_DN21412_c0_g1	Cluster 2		0.47724	-1.06721	0.000432555	0.00820265	yes	down
TRINITY_DN20940_c0_g1	Cluster 2		0.200694	-2.31693	0.000435294	0.00824794	yes	down
TRINITY_DN8708_c0_g1	Cluster 2	HIPL1 protein [Selaginella moellendorffii]	0.442644	-1.17578	0.000436423	0.00826268	yes	down	GO:0003824(molecular_function:catalytic activity); GO:0016021(cellular_component:integral component of membrane)				COG2133(G:Carbohydrate transport and metabolism)	COG2133(Dehydrogenase)	sp|Q9SSG3|HIPL1_ARATH(HIPL1 protein OS=Arabidopsis thaliana OX=3702 GN=HIPL1 PE=3 SV=2)
TRINITY_DN88105_c0_g1	Cluster 2	60S ribosomal protein L26-2 [Selaginella moellendorffii]	0.0225853	-5.46847	0.00043736	0.00827821	yes	down	GO:0042273(biological_process:ribosomal large subunit biogenesis); GO:0015934(cellular_component:large ribosomal subunit); GO:0022625(cellular_component:cytosolic large ribosomal subunit); GO:0003735(molecular_function:structural constituent of ribosome); GO:0003723(molecular_function:RNA binding); GO:0002181(biological_process:cytoplasmic translation); GO:0006412(biological_process:translation)	K02898	RP-L26e, RPL26	map03010(Ribosome)	COG0198(S:Function unknown)	COG0198(mitotic spindle organizing protein)	sp|P51414|RL261_ARATH(60S ribosomal protein L26-1 OS=Arabidopsis thaliana OX=3702 GN=RPL26A PE=2 SV=2)	PF16906(Ribosomal_L26:Ribosomal proteins L26 eukaryotic, L24P archaeal); PF00467(KOW:KOW motif)
TRINITY_DN25626_c0_g3	Cluster 2		0.278188	-1.84587	0.00043795	0.00828715	yes	down
TRINITY_DN79016_c0_g1	Cluster 2		0.0309321	-5.01475	0.000439848	0.00831194	yes	down
TRINITY_DN7037_c4_g1	Cluster 2		0.146705	-2.76901	0.000440376	0.00831747	yes	down					ENOG410YDI6(S:Function unknown); ENOG410XQ1Y(S:Function unknown)	ENOG410YDI6(hAT dimerisation domain-containing protein); ENOG410XQ1Y(hAT dimerisation domain-containing protein)
TRINITY_DN21263_c0_g1	Cluster 2	fatty alcohol:caffeoyl-CoA acyltransferase-like [Physcomitrella patens]	0.464076	-1.10757	0.000441948	0.00834048	yes	down	GO:0016747(molecular_function:transferase activity, transferring acyl groups other than amino-acyl groups)	K19861	BEBT, AMAT		ENOG410YDJK(S:Function unknown)	ENOG410YDJK(benzyl alcohol O-benzoyltransferase-like)	sp|Q8GT20|BEBT_TOBAC(Benzyl alcohol O-benzoyltransferase OS=Nicotiana tabacum OX=4097 GN=HSR201 PE=1 SV=1)	PF02458(Transferase:Transferase family)
TRINITY_DN5032_c2_g1	Cluster 2	AUGMIN subunit 8-like [Physcomitrella patens]	0.356621	-1.48754	0.000448393	0.00844545	yes	down	GO:0005737(cellular_component:cytoplasm); GO:0005880(cellular_component:nuclear microtubule); GO:0008017(molecular_function:microtubule binding); GO:0051225(biological_process:spindle assembly)				ENOG410YI18(S:Function unknown)	ENOG410YI18(Family of unknown function (DUF566))	sp|O80588|EDE1_ARATH(Protein ENDOSPERM DEFECTIVE 1 OS=Arabidopsis thaliana OX=3702 GN=EDE1 PE=1 SV=1)	PF04484(QWRF:QWRF family)
TRINITY_DN5223_c1_g2	Cluster 2		0.470534	-1.08763	0.000449718	0.00846676	yes	down
TRINITY_DN13591_c0_g1	Cluster 2		0.0233388	-5.42113	0.000452704	0.00851389	yes	down
TRINITY_DN21118_c0_g1	Cluster 2		0.317416	-1.65555	0.000461524	0.00864068	yes	down					ENOG410ZQ9A(S:Function unknown)	ENOG410ZQ9A(F-box kelch-repeat protein)	sp|Q8GXC7|FBK50_ARATH(F-box/kelch-repeat protein At3g06240 OS=Arabidopsis thaliana OX=3702 GN=At3g06240 PE=2 SV=1)	PF00646(F-box:F-box domain); PF07734(FBA_1:F-box associated); PF08268(FBA_3:F-box associated domain)
TRINITY_DN11192_c0_g4	Cluster 2		0.201815	-2.30889	0.000466698	0.00871214	yes	down
TRINITY_DN548_c4_g1	Cluster 2		0.432141	-1.21043	0.000474425	0.0088284	yes	down
TRINITY_DN64347_c0_g1	Cluster 2		0.0232579	-5.42613	0.000474919	0.00883526	yes	down		K09628;K09640	PRSS27;TMPRSS9		COG5640(O:Posttranslational modification, protein turnover, chaperones)	COG5640(protease)	sp|Q9ES87|PRSS8_RAT(Prostasin OS=Rattus norvegicus OX=10116 GN=Prss8 PE=2 SV=3)	PF00089(Trypsin:Trypsin); PF09342(DUF1986:Domain of unknown function (DUF1986))
TRINITY_DN25327_c0_g1	Cluster 2	cactin [Selaginella moellendorffii]	0.457428	-1.12838	0.000491091	0.00910258	yes	down					ENOG410XPKF(S:Function unknown)	ENOG410XPKF(cactin, spliceosome C complex subunit)	sp|F4I2J8|CATIN_ARATH(Cactin OS=Arabidopsis thaliana OX=3702 GN=CTN PE=1 SV=1)	PF10312(Cactin_mid:Conserved mid region of cactin)
TRINITY_DN43970_c0_g1	Cluster 2	hypothetical protein AXG93_2752s1770 [Marchantia polymorpha subsp. ruderalis]	0.336103	-1.57303	0.00049668	0.0091917	yes	down					COG2801(L:Replication, recombination and repair)	COG2801(Retrotransposon protein)
TRINITY_DN3412_c1_g1	Cluster 2		0.366913	-1.44649	0.000513386	0.00944999	yes	down					ENOG410YGVB(K:Transcription)	ENOG410YGVB(homeobox-leucine zipper family protein)		PF03004(Transposase_24:Plant transposase (Ptta/En/Spm family))
TRINITY_DN87898_c0_g1	Cluster 2		0.304346	-1.71622	0.000541222	0.00988143	yes	down
TRINITY_DN33593_c0_g1	Cluster 2		0.0241775	-5.37019	0.000546436	0.00996225	yes	down
TRINITY_DN24912_c0_g1	Cluster 2	F-box/kelch-repeat protein At5g15710 [Selaginella moellendorffii]	0.367004	-1.44613	0.000546495	0.00996225	yes	down							sp|Q9LU24|FB145_ARATH(Putative F-box protein At3g16210 OS=Arabidopsis thaliana OX=3702 GN=At3g16210 PE=4 SV=1)	PF00646(F-box:F-box domain); PF08268(FBA_3:F-box associated domain); PF12937(F-box-like:F-box-like)
TRINITY_DN20955_c0_g4	Cluster 2		0.301973	-1.72751	0.000551992	0.0100391	yes	down
TRINITY_DN6929_c0_g2	Cluster 2		0.330599	-1.59685	0.000556099	0.0100931	yes	down		K20823	NAA35, MAK10		ENOG410XS3T(S:Function unknown)	ENOG410XS3T(N(Alpha)-acetyltransferase 35, NatC auxiliary)
TRINITY_DN15689_c1_g1	Cluster 2		0.490236	-1.02845	0.000563042	0.0102033	yes	down
TRINITY_DN5791_c0_g1	Cluster 2		0.411087	-1.28249	0.000585639	0.0105641	yes	down
TRINITY_DN53591_c0_g4	Cluster 2		0.0804923	-3.63501	0.000590865	0.0106502	yes	down
TRINITY_DN31406_c1_g1	Cluster 2	ATP-dependent 6-phosphofructokinase 5, chloroplastic-like [Physcomitrella patens]	0.341765	-1.54892	0.000592085	0.0106618	yes	down	GO:0003872(molecular_function:6-phosphofructokinase activity); GO:0005737(cellular_component:cytoplasm); GO:0046872(molecular_function:metal ion binding); GO:0006002(biological_process:fructose 6-phosphate metabolic process); GO:0005524(molecular_function:ATP binding)	K00850	pfkA, PFK	map03018(RNA degradation); map00010(Glycolysis / Gluconeogenesis); map00030(Pentose phosphate pathway); map00051(Fructose and mannose metabolism); map00052(Galactose metabolism)	COG0205(G:Carbohydrate transport and metabolism)	COG0205(phosphohexokinase)	sp|Q8VYN6|PFKA5_ARATH(ATP-dependent 6-phosphofructokinase 5, chloroplastic OS=Arabidopsis thaliana OX=3702 GN=PFK5 PE=1 SV=1)
TRINITY_DN28609_c0_g1	Cluster 2		0.0236677	-5.40094	0.000599884	0.0107825	yes	down
TRINITY_DN17203_c0_g1	Cluster 2		0.0901491	-3.47154	0.000624346	0.0111654	yes	down
TRINITY_DN20261_c0_g1	Cluster 2	hypothetical protein PHYPA_010449 [Physcomitrella patens]	0.434999	-1.20092	0.000626571	0.011191	yes	down	GO:0015074(biological_process:DNA integration); GO:0003676(molecular_function:nucleic acid binding)				ENOG410XS4D(S:Function unknown); COG2801(L:Replication, recombination and repair)	ENOG410XS4D(Retrotransposon protein); COG2801(Retrotransposon protein)	sp|Q94HW2|POLR1_ARATH(Retrovirus-related Pol polyprotein from transposon RE1 OS=Arabidopsis thaliana OX=3702 GN=RE1 PE=2 SV=1)	PF07727(RVT_2:Reverse transcriptase (RNA-dependent DNA polymerase))
TRINITY_DN6499_c0_g1	Cluster 2	serine/threonine-protein kinase STY46-like [Physcomitrella patens]	0.468294	-1.09451	0.000627872	0.0112108	yes	down	GO:0004674(molecular_function:protein serine/threonine kinase activity); GO:0005524(molecular_function:ATP binding); GO:0004672(molecular_function:protein kinase activity)	K17535	TNNI3K		COG0515(T:Signal transduction mechanisms)	COG0515(Serine Threonine protein kinase)	sp|Q8RWL6|STY17_ARATH(Serine/threonine-protein kinase STY17 OS=Arabidopsis thaliana OX=3702 GN=STY17 PE=1 SV=1)	PF07714(PK_Tyr_Ser-Thr:Protein tyrosine and serine/threonine kinase); PF00069(Pkinase:Protein kinase domain)
TRINITY_DN5987_c1_g1	Cluster 2		0.353507	-1.50019	0.000632304	0.0112678	yes	down
TRINITY_DN86202_c0_g1	Cluster 2		0.338746	-1.56173	0.000684467	0.0120364	yes	down					ENOG410ZQN8(S:Function unknown)	ENOG410ZQN8(FBOX)	sp|Q9SU30|CPR1_ARATH(F-box protein CPR1 OS=Arabidopsis thaliana OX=3702 GN=CPR1 PE=1 SV=2)	PF00646(F-box:F-box domain); PF07734(FBA_1:F-box associated)
TRINITY_DN26652_c2_g1	Cluster 2		0.399808	-1.32262	0.000685949	0.0120533	yes	down
TRINITY_DN12830_c0_g1	Cluster 2		0.212801	-2.23242	0.000686111	0.0120533	yes	down
TRINITY_DN78395_c0_g4	Cluster 2		0.155131	-2.68844	0.000686993	0.0120628	yes	down								PF13966(zf-RVT:zinc-binding in reverse transcriptase)
TRINITY_DN1756_c0_g2	Cluster 2		0.273915	-1.8682	0.00069579	0.01219	yes	down
TRINITY_DN59273_c0_g1	Cluster 2		0.0830579	-3.58974	0.000695983	0.0121904	yes	down
TRINITY_DN64572_c0_g3	Cluster 2		0.156153	-2.67897	0.000699385	0.0122379	yes	down
TRINITY_DN17197_c0_g4	Cluster 2		0.18448	-2.43846	0.000713612	0.0124467	yes	down
TRINITY_DN83960_c4_g1	Cluster 2		0.21337	-2.22857	0.000716202	0.0124788	yes	down
TRINITY_DN86622_c0_g1	Cluster 2		0.0715671	-3.80456	0.000721298	0.0125415	yes	down
TRINITY_DN3172_c0_g2	Cluster 2		0.163232	-2.61501	0.000727061	0.0126159	yes	down
TRINITY_DN5911_c0_g2	Cluster 2		0.469174	-1.09181	0.000731868	0.0126806	yes	down
TRINITY_DN72504_c0_g3	Cluster 2	elongation factor 2 [Selaginella moellendorffii]	0.0251801	-5.31157	0.000738225	0.0127783	yes	down	GO:0006414(biological_process:translational elongation); GO:0003924(molecular_function:GTPase activity); GO:1990904(cellular_component:ribonucleoprotein complex); GO:0003746(molecular_function:translation elongation factor activity); GO:0043022(molecular_function:ribosome binding); GO:0005525(molecular_function:GTP binding)	K03234	EEF2		COG0480(J:Translation, ribosomal structure and biogenesis)	COG0480(Catalyzes the GTP-dependent ribosomal translocation step during translation elongation. During this step, the ribosome changes from the pre-translocational (PRE) to the post- translocational (POST) state as the newly formed A-site-bound peptidyl-tRNA and P-site-bound deacylated tRNA move to the P and E sites, respectively. Catalyzes the coordinated movement of the two tRNA molecules, the …	sp|Q06193|EF2_ENTHI(Elongation factor 2 OS=Entamoeba histolytica OX=5759 GN=EF-2 PE=2 SV=1)	PF00009(GTP_EFTU:Elongation factor Tu GTP binding domain)
TRINITY_DN19264_c0_g1	Cluster 2		0.446451	-1.16343	0.000738948	0.0127845	yes	down
TRINITY_DN5662_c2_g1	Cluster 2		0.429701	-1.21859	0.000754334	0.0129997	yes	down		K04733	IRAK4		COG0515(T:Signal transduction mechanisms)	COG0515(Serine Threonine protein kinase)	sp|Q9LMP1|WAK2_ARATH(Wall-associated receptor kinase 2 OS=Arabidopsis thaliana OX=3702 GN=WAK2 PE=1 SV=1)	PF13947(GUB_WAK_bind:Wall-associated receptor kinase galacturonan-binding); PF08488(WAK:Wall-associated kinase)
TRINITY_DN9517_c0_g1	Cluster 2		0.437028	-1.1942	0.000767687	0.0131977	yes	down
TRINITY_DN17753_c0_g1	Cluster 2		0.428076	-1.22406	0.000771129	0.0132472	yes	down
TRINITY_DN33093_c1_g3	Cluster 2		0.357051	-1.4858	0.000774357	0.0132865	yes	down							sp|P25601|YCH5_YEAST(Putative transposon Ty5-1 protein YCL075W OS=Saccharomyces cerevisiae (strain ATCC 204508 / S288c) OX=559292 GN=TY5B PE=5 SV=1)	PF14244(Retrotran_gag_3:gag-polypeptide of LTR copia-type); PF03732(Retrotrans_gag:Retrotransposon gag protein); PF14223(Retrotran_gag_2:gag-polypeptide of LTR copia-type)
TRINITY_DN5069_c1_g2	Cluster 2		0.377321	-1.40613	0.000793533	0.0135186	yes	down
TRINITY_DN86867_c0_g1	Cluster 2		0.0245314	-5.34923	0.000793627	0.0135186	yes	down
TRINITY_DN54321_c0_g1	Cluster 2		0.0251737	-5.31194	0.000799091	0.0135986	yes	down
TRINITY_DN59976_c0_g1	Cluster 2		0.0250926	-5.31659	0.000800736	0.0136091	yes	down
TRINITY_DN18330_c0_g1	Cluster 2		0.301621	-1.72919	0.000800866	0.0136091	yes	down
TRINITY_DN51733_c0_g2	Cluster 2	protein DA1-related 1 isoform X2 [Selaginella moellendorffii]	0.025208	-5.30997	0.000802164	0.0136279	yes	down	GO:0046872(molecular_function:metal ion binding)	K05760	PXN		ENOG410XRD4(S:Function unknown)	ENOG410XRD4(Retrotransposon protein)	sp|Q8VI36|PAXI_MOUSE(Paxillin OS=Mus musculus OX=10090 GN=Pxn PE=1 SV=1)	PF00412(LIM:LIM domain)
TRINITY_DN19370_c1_g1	Cluster 2		0.247675	-2.01348	0.000807973	0.0137068	yes	down
TRINITY_DN70229_c0_g1	Cluster 2	60S ribosomal protein L11-like [Physcomitrella patens]	0.0254274	-5.29747	0.000818143	0.0138527	yes	down	GO:0005840(cellular_component:ribosome); GO:0022625(cellular_component:cytosolic large ribosomal subunit); GO:0003735(molecular_function:structural constituent of ribosome); GO:0003723(molecular_function:RNA binding); GO:0006412(biological_process:translation); GO:0000027(biological_process:ribosomal large subunit assembly)	K02868	RP-L11e, RPL11	map03010(Ribosome)	COG0094(J:Translation, ribosomal structure and biogenesis)	COG0094(Ribosomal protein L15)	sp|Q90YV7|RL11_ICTPU(60S ribosomal protein L11 OS=Ictalurus punctatus OX=7998 GN=rpl11 PE=2 SV=3)	PF00281(Ribosomal_L5:Ribosomal protein L5); PF00673(Ribosomal_L5_C:ribosomal L5P family C-terminus)
TRINITY_DN5486_c2_g1	Cluster 2		0.333978	-1.58217	0.000820981	0.0138941	yes	down
TRINITY_DN4958_c0_g3	Cluster 2	7-hydroxymethyl chlorophyll a reductase, chloroplastic-like [Physcomitrella patens]	0.324226	-1.62493	0.000824297	0.0139347	yes	down	GO:0090415(molecular_function:7-hydroxymethyl chlorophyll a reductase activity); GO:0033354(biological_process:chlorophyll cycle); GO:0009507(cellular_component:chloroplast)	K18010	HCAR	map00860(Porphyrin and chlorophyll metabolism)	COG1035(C:Energy production and conversion)	COG1035(Coenzyme F420 hydrogenase)	sp|Q8GS60|HCAR_ARATH(7-hydroxymethyl chlorophyll a reductase, chloroplastic OS=Arabidopsis thaliana OX=3702 GN=HCAR PE=1 SV=1)
TRINITY_DN11401_c0_g4	Cluster 2		0.40967	-1.28747	0.000833826	0.0140644	yes	down
TRINITY_DN97_c2_g2	Cluster 2		0.431829	-1.21147	0.000847166	0.0142486	yes	down					ENOG410Z2X5(S:Function unknown)	ENOG410Z2X5(CACTA, En Spm sub-class)
TRINITY_DN425_c0_g1	Cluster 2		0.0254213	-5.29782	0.00085817	0.0143994	yes	down
TRINITY_DN12922_c1_g2	Cluster 2		0.421444	-1.24659	0.000871392	0.0145866	yes	down								PF13456(RVT_3:Reverse transcriptase-like)
TRINITY_DN84099_c0_g2	Cluster 2		0.355437	-1.49233	0.000889098	0.0148268	yes	down					ENOG410YRAU(S:Function unknown); ENOG410Z2X5(S:Function unknown)	ENOG410YRAU(CACTA, En Spm sub-class); ENOG410Z2X5(CACTA, En Spm sub-class)
TRINITY_DN88739_c0_g1	Cluster 2		0.193697	-2.36812	0.000896144	0.0149266	yes	down
TRINITY_DN61575_c0_g1	Cluster 2	hypothetical protein MARPO_0001s0112 [Marchantia polymorpha]	0.077936	-3.68157	0.000913806	0.0151702	yes	down	GO:0003735(molecular_function:structural constituent of ribosome); GO:0006412(biological_process:translation); GO:0005840(cellular_component:ribosome)	K02882	RP-L18Ae, RPL18A	map03010(Ribosome)	COG2157(S:Function unknown)	COG2157(-)	sp|Q3T003|RL18A_BOVIN(60S ribosomal protein L18a OS=Bos taurus OX=9913 GN=RPL18A PE=2 SV=1)	PF01775(Ribosomal_L18A:Ribosomal proteins 50S-L18Ae/60S-L20/60S-L18A)
TRINITY_DN89357_c0_g1	Cluster 2	hypothetical protein AXG93_2278s1100 [Marchantia polymorpha subsp. ruderalis]	0.026174	-5.25572	0.000918471	0.0152339	yes	down	GO:0003735(molecular_function:structural constituent of ribosome); GO:0006412(biological_process:translation); GO:0005840(cellular_component:ribosome)	K02901	RP-L27e, RPL27	map03010(Ribosome)	COG2163(J:Translation, ribosomal structure and biogenesis)	COG2163((ribosomal) protein)	sp|Q9P843|RL27_CANAX(60S ribosomal protein L27 OS=Candida albicans OX=5476 GN=RPL27 PE=2 SV=1)	PF01777(Ribosomal_L27e:Ribosomal L27e protein family); PF00467(KOW:KOW motif)
TRINITY_DN39090_c0_g1	Cluster 2		0.0748055	-3.74071	0.000922862	0.015296	yes	down
TRINITY_DN8116_c0_g3	Cluster 2		0.435825	-1.19818	0.000937662	0.0155088	yes	down
TRINITY_DN3510_c1_g2	Cluster 2		0.315379	-1.66484	0.000954112	0.015729	yes	down
TRINITY_DN18033_c0_g1	Cluster 2		0.413988	-1.27234	0.000958982	0.0157948	yes	down
TRINITY_DN35699_c0_g3	Cluster 2		0.405812	-1.30112	0.000961085	0.0158219	yes	down								PF11744(ALMT:Aluminium activated malate transporter)
TRINITY_DN1457_c3_g1	Cluster 2		0.397052	-1.3326	0.000980789	0.0160863	yes	down
TRINITY_DN39024_c0_g1	Cluster 2		0.0319582	-4.96767	0.00100277	0.0163632	yes	down
TRINITY_DN33885_c0_g2	Cluster 2		0.0744738	-3.74712	0.00100893	0.0164485	yes	down
TRINITY_DN4682_c0_g3	Cluster 2		0.306883	-1.70424	0.00101094	0.0164698	yes	down
TRINITY_DN79191_c0_g3	Cluster 2	GDSL esterase/lipase 7 isoform X1 [Selaginella moellendorffii]	0.356031	-1.48993	0.00102316	0.0166307	yes	down	GO:0016788(molecular_function:hydrolase activity, acting on ester bonds)				ENOG410ZRT0(S:Function unknown)	ENOG410ZRT0(GDSL esterase lipase)	sp|Q9SF78|GDL29_ARATH(GDSL esterase/lipase At1g71691 OS=Arabidopsis thaliana OX=3702 GN=At1g71691 PE=2 SV=1)	PF00657(Lipase_GDSL:GDSL-like Lipase/Acylhydrolase)
TRINITY_DN18712_c0_g3	Cluster 2		0.265963	-1.9107	0.00104823	0.0169756	yes	down
TRINITY_DN31896_c1_g1	Cluster 2		0.230308	-2.11836	0.00105444	0.0170644	yes	down
TRINITY_DN27342_c0_g3	Cluster 2	protein ANTAGONIST OF LIKE HETEROCHROMATIN PROTEIN 1-like [Physcomitrella patens]	0.0771679	-3.69585	0.00106151	0.0171397	yes	down		K23222	HARBI1		ENOG411206Y(S:Function unknown)	ENOG411206Y(transposon protein)
TRINITY_DN10093_c0_g3	Cluster 2		0.218181	-2.1964	0.0010709	0.0172569	yes	down
TRINITY_DN56041_c1_g4	Cluster 2		0.208402	-2.26256	0.00108117	0.0173856	yes	down								PF00646(F-box:F-box domain); PF12937(F-box-like:F-box-like)
TRINITY_DN32951_c0_g1	Cluster 2		0.124544	-3.00527	0.00112471	0.0179753	yes	down
TRINITY_DN14065_c0_g1	Cluster 2		0.0918605	-3.44441	0.00114034	0.0181676	yes	down								PF06839(zf-GRF:GRF zinc finger)
TRINITY_DN32734_c0_g1	Cluster 2	hypothetical protein SELMODRAFT_266713 [Selaginella moellendorffii]	0.0273526	-5.19218	0.0011466	0.0182508	yes	down	GO:0016021(cellular_component:integral component of membrane); GO:0015267(molecular_function:channel activity)	K06188	aqpZ		COG0580(H:Coenzyme transport and metabolism)	COG0580(molybdenum cofactor biosynthesis protein)	sp|Q9ATN4|NIP11_MAIZE(Aquaporin NIP1-1 OS=Zea mays OX=4577 GN=NIP1-1 PE=2 SV=1)	PF00230(MIP:Major intrinsic protein)
TRINITY_DN7931_c0_g1	Cluster 2		0.0992898	-3.33221	0.00115953	0.0184028	yes	down
TRINITY_DN11698_c0_g1	Cluster 2		0.065578	-3.93064	0.00116342	0.0184482	yes	down
TRINITY_DN7146_c0_g2	Cluster 2		0.38732	-1.3684	0.00116481	0.0184658	yes	down
TRINITY_DN66143_c0_g1	Cluster 2		0.403468	-1.30947	0.00116732	0.0184973	yes	down
TRINITY_DN59242_c0_g1	Cluster 2		0.120838	-3.04885	0.00116938	0.0185213	yes	down
TRINITY_DN44087_c0_g1	Cluster 2		0.352102	-1.50593	0.00118321	0.0187035	yes	down
TRINITY_DN33461_c0_g1	Cluster 2		0.46429	-1.1069	0.00119414	0.0188303	yes	down
TRINITY_DN46017_c0_g4	Cluster 2		0.0981324	-3.34913	0.00119894	0.0188839	yes	down
TRINITY_DN75220_c0_g1	Cluster 2	29 kDa ribonucleoprotein A, chloroplastic isoform X2 [Selaginella moellendorffii]	0.0265414	-5.23561	0.00120067	0.0189006	yes	down	GO:0008270(molecular_function:zinc ion binding); GO:0003723(molecular_function:RNA binding); GO:0003677(molecular_function:DNA binding); GO:0003899(molecular_function:DNA-directed RNA polymerase activity); GO:0046983(molecular_function:protein dimerization activity); GO:0006351(biological_process:transcription, DNA-templated)	K11294	NCL, NSR1		COG0724(L:Replication, recombination and repair)	COG0724(helicase)	sp|Q08935|ROC1_NICSY(29 kDa ribonucleoprotein A, chloroplastic OS=Nicotiana sylvestris OX=4096 PE=2 SV=1)	PF00076(RRM_1:RNA recognition motif. (a.k.a. RRM, RBD, or RNP domain)); PF14605(Nup35_RRM_2:Nup53/35/40-type RNA recognition motif); PF16367(RRM_7:RNA recognition motif)
TRINITY_DN31291_c0_g1	Cluster 2	vacuolar-processing enzyme gamma-isozyme-like [Physcomitrella patens]	0.253369	-1.98069	0.00129663	0.0201354	yes	down	GO:0008233(molecular_function:peptidase activity)	K01369	LGMN		COG5206(O:Posttranslational modification, protein turnover, chaperones)	COG5206(phosphatidylinositol glycan anchor biosynthesis, class K)	sp|P49043|VPE_CITSI(Vacuolar-processing enzyme OS=Citrus sinensis OX=2711 PE=2 SV=1)	PF01650(Peptidase_C13:Peptidase C13 family); PF00656(Peptidase_C14:Caspase domain)
TRINITY_DN3516_c0_g1	Cluster 2	cysteine-rich receptor-like protein kinase 15 [Selaginella moellendorffii]	0.494755	-1.01521	0.0012977	0.0201388	yes	down	GO:0016021(cellular_component:integral component of membrane); GO:0004672(molecular_function:protein kinase activity); GO:0004674(molecular_function:protein serine/threonine kinase activity); GO:0005886(cellular_component:plasma membrane); GO:0046777(biological_process:protein autophosphorylation); GO:0005524(molecular_function:ATP binding)	K04733	IRAK4		COG0515(T:Signal transduction mechanisms)	COG0515(Serine Threonine protein kinase)	sp|Q9C5S9|CRK6_ARATH(Cysteine-rich receptor-like protein kinase 6 OS=Arabidopsis thaliana OX=3702 GN=CRK6 PE=1 SV=1)	PF00069(Pkinase:Protein kinase domain); PF07714(PK_Tyr_Ser-Thr:Protein tyrosine and serine/threonine kinase); PF01636(APH:Phosphotransferase enzyme family)
TRINITY_DN71922_c0_g1	Cluster 2		0.41462	-1.27014	0.00130396	0.0202112	yes	down
TRINITY_DN31205_c1_g1	Cluster 2		0.146367	-2.77234	0.00132416	0.0204594	yes	down
TRINITY_DN3039_c0_g2	Cluster 2	protein MOTHER of FT and TFL1 [Selaginella moellendorffii]	0.355546	-1.49189	0.00132963	0.0205216	yes	down		K16223	FT	map04712(Circadian rhythm - plant)	COG1881(S:Function unknown)	COG1881(transposon protein)	sp|Q93WI9|HD3A_ORYSJ(Protein HEADING DATE 3A OS=Oryza sativa subsp. japonica OX=39947 GN=HD3A PE=1 SV=1)	PF01161(PBP:Phosphatidylethanolamine-binding protein)
TRINITY_DN25626_c0_g2	Cluster 2		0.0364826	-4.77665	0.0013347	0.0205818	yes	down
TRINITY_DN374_c2_g1	Cluster 2		0.0379666	-4.71913	0.00135314	0.0208253	yes	down					ENOG410XVWA(S:Function unknown); ENOG410XZB8(S:Function unknown)	ENOG410XVWA(-); ENOG410XZB8(-)
TRINITY_DN21123_c0_g1	Cluster 2		0.356408	-1.4884	0.00136381	0.0209621	yes	down
TRINITY_DN61887_c0_g1	Cluster 2		0.0380522	-4.71588	0.00140147	0.0214384	yes	down
TRINITY_DN45105_c0_g2	Cluster 2		0.150486	-2.7323	0.0014118	0.0215495	yes	down
TRINITY_DN13301_c1_g1	Cluster 2		0.395551	-1.33807	0.00141189	0.0215495	yes	down
TRINITY_DN53969_c0_g1	Cluster 2	hypothetical protein AXG93_392s1220 [Marchantia polymorpha subsp. ruderalis]	0.0283569	-5.14016	0.0014222	0.0216621	yes	down	GO:0006886(biological_process:intracellular protein transport); GO:0016020(cellular_component:membrane); GO:0003924(molecular_function:GTPase activity); GO:0032482(biological_process:Rab protein signal transduction); GO:0012505(cellular_component:endomembrane system); GO:0007264(biological_process:small GTPase mediated signal transduction); GO:0005769(cellular_component:early endosome); GO:000552…	K04392	RAC1	map04145(Phagosome); map04933(AGE-RAGE signaling pathway in diabetic complications)	COG1100(S:Function unknown)	COG1100(Polyamine oxidase)	sp|P34144|RAC1A_DICDI(Rho-related protein rac1A OS=Dictyostelium discoideum OX=44689 GN=rac1A PE=1 SV=2)	PF00071(Ras:Ras family); PF08477(Roc:Ras of Complex, Roc, domain of DAPkinase); PF00025(Arf:ADP-ribosylation factor family)
TRINITY_DN11411_c0_g1	Cluster 2		0.348943	-1.51894	0.00142467	0.02169	yes	down
TRINITY_DN13928_c0_g1	Cluster 2		0.1026	-3.2849	0.00143595	0.0218287	yes	down
TRINITY_DN20622_c0_g2	Cluster 2		0.302039	-1.72719	0.00143661	0.0218341	yes	down
TRINITY_DN29253_c0_g1	Cluster 2		0.0259338	-5.26902	0.00144222	0.0219051	yes	down
TRINITY_DN56191_c0_g3	Cluster 2		0.451735	-1.14645	0.00144744	0.0219656	yes	down		K22794	FG3	map00944(Flavone and flavonol biosynthesis)			sp|A0A2R6QXF8|F3GGT_ACTCC(Cyanidin 3-O-galactoside 2'-O-xylosyltransferase FGGT1 OS=Actinidia chinensis var. chinensis OX=1590841 GN=F3GGT1 PE=1 SV=2)
TRINITY_DN49013_c0_g1	Cluster 2		0.422476	-1.24306	0.00146722	0.0221705	yes	down
TRINITY_DN11651_c3_g1	Cluster 2		0.0991845	-3.33374	0.00146917	0.0221906	yes	down
TRINITY_DN8529_c0_g1	Cluster 2		0.479731	-1.0597	0.00147298	0.0222385	yes	down
TRINITY_DN26077_c0_g2	Cluster 2		0.436878	-1.1947	0.00149992	0.0225585	yes	down
TRINITY_DN18017_c1_g2	Cluster 2		0.175277	-2.51229	0.00150621	0.0226339	yes	down
TRINITY_DN20255_c0_g1	Cluster 2	hypothetical protein AXG93_4003s1400 [Marchantia polymorpha subsp. ruderalis]	0.420873	-1.24854	0.00151713	0.0227448	yes	down		K23222	HARBI1					PF13359(DDE_Tnp_4:DDE superfamily endonuclease); PF01609(DDE_Tnp_1:Transposase DDE domain); PF04827(Plant_tran:Plant transposon protein)
TRINITY_DN48818_c0_g1	Cluster 2		0.0277713	-5.17026	0.00154386	0.0230867	yes	down
TRINITY_DN27881_c0_g1	Cluster 2		0.0957529	-3.38454	0.00154397	0.0230867	yes	down
TRINITY_DN16193_c0_g2	Cluster 2		0.370457	-1.43262	0.00154449	0.0230867	yes	down					ENOG410Y65V(S:Function unknown)	ENOG410Y65V(Retrotransposon protein)
TRINITY_DN45412_c0_g1	Cluster 2	hypothetical protein AXG93_815s1560 [Marchantia polymorpha subsp. ruderalis]	0.441035	-1.18103	0.00154629	0.0231084	yes	down					ENOG4111SG9(S:Function unknown); ENOG410Y65V(S:Function unknown); ENOG410XS82(S:Function unknown); ENOG4111K5V(S:Function unknown)	ENOG4111SG9(Reverse transcriptase (RNA-dependent DNA polymerase)); ENOG410Y65V(Retrotransposon protein); ENOG410XS82(Retrotransposon protein); ENOG4111K5V(Reverse transcriptase (RNA-dependent DNA polymerase))	sp|P0C2F6|RNHX1_ARATH(Putative ribonuclease H protein At1g65750 OS=Arabidopsis thaliana OX=3702 GN=At1g65750 PE=3 SV=1)
TRINITY_DN584_c0_g1	Cluster 2		0.491263	-1.02543	0.00155457	0.0232026	yes	down
TRINITY_DN9937_c0_g1	Cluster 2		0.290264	-1.78456	0.00156112	0.0232758	yes	down
TRINITY_DN32694_c0_g1	Cluster 2		0.039092	-4.67698	0.00159142	0.0236129	yes	down
TRINITY_DN75184_c0_g2	Cluster 2		0.0554016	-4.17393	0.00159364	0.023641	yes	down
TRINITY_DN62291_c0_g4	Cluster 2		0.0288105	-5.11726	0.00161301	0.0238782	yes	down
TRINITY_DN11033_c0_g1	Cluster 2	probable LRR receptor-like serine/threonine-protein kinase At1g56130 [Selaginella moellendorffii]	0.441256	-1.18031	0.00161436	0.0238931	yes	down	GO:0016021(cellular_component:integral component of membrane); GO:0004672(molecular_function:protein kinase activity); GO:0004674(molecular_function:protein serine/threonine kinase activity); GO:0005886(cellular_component:plasma membrane); GO:0046777(biological_process:protein autophosphorylation); GO:0005524(molecular_function:ATP binding)				COG0515(T:Signal transduction mechanisms); ENOG4110XTI(T:Signal transduction mechanisms)	COG0515(Serine Threonine protein kinase); ENOG4110XTI(serine threonine-protein kinase)	sp|Q9SXB8|Y1133_ARATH(G-type lectin S-receptor-like serine/threonine-protein kinase At1g11330 OS=Arabidopsis thaliana OX=3702 GN=At1g11330 PE=1 SV=3)	PF07714(PK_Tyr_Ser-Thr:Protein tyrosine and serine/threonine kinase); PF00069(Pkinase:Protein kinase domain)
TRINITY_DN38906_c1_g1	Cluster 2		0.027931	-5.16199	0.00162499	0.0240203	yes	down
TRINITY_DN26432_c0_g1	Cluster 2		0.035331	-4.82292	0.00162658	0.0240286	yes	down
TRINITY_DN44498_c0_g2	Cluster 2		0.27949	-1.83913	0.00166338	0.0244547	yes	down
TRINITY_DN50808_c0_g1	Cluster 2	probable xyloglucan endotransglucosylase/hydrolase protein 5 [Selaginella moellendorffii]	0.28666	-1.80259	0.00167113	0.0245534	yes	down	GO:0042546(biological_process:cell wall biogenesis); GO:0005618(cellular_component:cell wall); GO:0048046(cellular_component:apoplast); GO:0071555(biological_process:cell wall organization); GO:0016762(molecular_function:xyloglucan:xyloglucosyl transferase activity); GO:0004553(molecular_function:hydrolase activity, hydrolyzing O-glycosyl compounds); GO:0010411(biological_process:xyloglucan metab…	K14504;K08235	TCH4;E2.4.1.207	map04075(Plant hormone signal transduction)	COG2273(O:Posttranslational modification, protein turnover, chaperones)	COG2273(ring finger and FYVE-like domain containing E3 ubiquitin protein ligase)	sp|Q38910|XTH23_ARATH(Probable xyloglucan endotransglucosylase/hydrolase protein 23 OS=Arabidopsis thaliana OX=3702 GN=XTH23 PE=2 SV=1)	PF00722(Glyco_hydro_16:Glycosyl hydrolases family 16)
TRINITY_DN80326_c0_g1	Cluster 2		0.0279237	-5.16236	0.00167766	0.0246084	yes	down
TRINITY_DN49357_c1_g1	Cluster 2		0.179502	-2.47792	0.00170783	0.0249267	yes	down
TRINITY_DN22163_c0_g2	Cluster 2	hypothetical protein SELMODRAFT_67301, partial [Selaginella moellendorffii]	0.29842	-1.74459	0.00171776	0.0250354	yes	down	GO:0089701(cellular_component:U2AF); GO:0046872(molecular_function:metal ion binding); GO:0003723(molecular_function:RNA binding); GO:0000398(biological_process:mRNA splicing, via spliceosome)	K12836	U2AF1	map03040(Spliceosome)	ENOG410Z5PX(M:Cell wall/membrane/envelope biogenesis)	ENOG410Z5PX(Glycosyl transferase (Group 1)	sp|Q9S709|U2AFA_ARATH(Splicing factor U2af small subunit A OS=Arabidopsis thaliana OX=3702 GN=U2AF35A PE=1 SV=1)
TRINITY_DN77831_c0_g2	Cluster 2	hypothetical protein AXG93_4343s1180 [Marchantia polymorpha subsp. ruderalis]	0.0286348	-5.12609	0.00173241	0.0252095	yes	down	GO:0003735(molecular_function:structural constituent of ribosome); GO:0000462(biological_process:maturation of SSU-rRNA from tricistronic rRNA transcript (SSU-rRNA, 5.8S rRNA, LSU-rRNA)); GO:0022627(cellular_component:cytosolic small ribosomal subunit); GO:0006412(biological_process:translation); GO:0005840(cellular_component:ribosome)	K02995	RP-S8e, RPS8	map03010(Ribosome)	COG2007(J:Translation, ribosomal structure and biogenesis)	COG2007(40S ribosomal protein S8)	sp|Q8WQI5|RS8_SPOFR(40S ribosomal protein S8 OS=Spodoptera frugiperda OX=7108 GN=RpS8 PE=2 SV=1)	PF01201(Ribosomal_S8e:Ribosomal protein S8e)
TRINITY_DN33167_c0_g4	Cluster 2	uncharacterized protein LOC112342112 [Selaginella moellendorffii]	0.11145	-3.16553	0.00176422	0.0255754	yes	down	GO:0003964(molecular_function:RNA-directed DNA polymerase activity); GO:0008168(molecular_function:methyltransferase activity); GO:0003676(molecular_function:nucleic acid binding); GO:0015074(biological_process:DNA integration)						sp|P04323|POL3_DROME(Retrovirus-related Pol polyprotein from transposon 17.6 OS=Drosophila melanogaster OX=7227 GN=pol PE=4 SV=1)	PF00078(RVT_1:Reverse transcriptase (RNA-dependent DNA polymerase))
TRINITY_DN17769_c0_g2	Cluster 2	hypothetical protein AXG93_2145s1510 [Marchantia polymorpha subsp. ruderalis]	0.484136	-1.04652	0.00176679	0.0255916	yes	down							sp|P0C2F6|RNHX1_ARATH(Putative ribonuclease H protein At1g65750 OS=Arabidopsis thaliana OX=3702 GN=At1g65750 PE=3 SV=1)	PF00078(RVT_1:Reverse transcriptase (RNA-dependent DNA polymerase))
TRINITY_DN13899_c3_g1	Cluster 2		0.0289728	-5.10916	0.00177336	0.0256606	yes	down
TRINITY_DN39660_c0_g2	Cluster 2		0.0407311	-4.61772	0.00178048	0.0257372	yes	down
TRINITY_DN14969_c0_g3	Cluster 2		0.346702	-1.52823	0.00178106	0.0257403	yes	down		K22696	EEF2KMT
TRINITY_DN1240_c0_g3	Cluster 2	cytochrome P450 716B1 [Selaginella moellendorffii]	0.352177	-1.50563	0.00181395	0.0261088	yes	down	GO:0004497(molecular_function:monooxygenase activity); GO:0016125(biological_process:sterol metabolic process); GO:0020037(molecular_function:heme binding); GO:0016021(cellular_component:integral component of membrane); GO:0016705(molecular_function:oxidoreductase activity, acting on paired donors, with incorporation or reduction of molecular oxygen); GO:0005506(molecular_function:iron ion bindin…	K20667	CYP716A		COG2124(Q:Secondary metabolites biosynthesis, transport and catabolism)	COG2124(Cytochrome p450)	sp|F6H9N6|C7A15_VITVI(Beta-amyrin 28-monooxygenase OS=Vitis vinifera OX=29760 GN=CYP716A15 PE=1 SV=1)	PF00067(p450:Cytochrome P450)
TRINITY_DN50955_c0_g1	Cluster 2		0.0408833	-4.61234	0.00181656	0.0261272	yes	down		K02217	ftnA, ftn		COG1528(S:Function unknown)	COG1528(-)	sp|E1WS50|FTN_BACF6(Bacterial non-heme ferritin OS=Bacteroides fragilis (strain 638R) OX=862962 GN=ftnA PE=2 SV=1)	PF00210(Ferritin:Ferritin-like domain)
TRINITY_DN30422_c0_g1	Cluster 2		0.334608	-1.57945	0.00183289	0.0263011	yes	down
TRINITY_DN44505_c0_g3	Cluster 2		0.468392	-1.09421	0.00184992	0.0264755	yes	down		K15255	PIF1		COG0507(L:Replication, recombination and repair)	COG0507(exodeoxyribonuclease v alpha)	sp|Q8LDS2|XTH27_ARATH(Probable xyloglucan endotransglucosylase/hydrolase protein 27 OS=Arabidopsis thaliana OX=3702 GN=XTH27 PE=2 SV=2)
TRINITY_DN16141_c0_g1	Cluster 2	ACT5 [Sanionia uncinata]	0.0297646	-5.07026	0.00187884	0.0268296	yes	down	GO:0005737(cellular_component:cytoplasm); GO:0005856(cellular_component:cytoskeleton); GO:0005524(molecular_function:ATP binding)	bpec;K05692	;ACTB_G1	map04145(Phagosome)	COG5277(Z:Cytoskeleton)	COG5277(Actin-related protein)	sp|O74258|ACT_OGAPD(Actin OS=Ogataea parapolymorpha (strain ATCC 26012 / BCRC 20466 / JCM 22074 / NRRL Y-7560 / DL-1) OX=871575 GN=ACT PE=3 SV=2)	PF00022(Actin:Actin)
TRINITY_DN66318_c0_g1	Cluster 2	adenylate kinase 4 [Selaginella moellendorffii]	0.0299165	-5.06292	0.00190669	0.027156	yes	down	GO:0006139(biological_process:nucleobase-containing compound metabolic process); GO:0005524(molecular_function:ATP binding); GO:0004017(molecular_function:adenylate kinase activity); GO:0019205(molecular_function:nucleobase-containing compound kinase activity)	K00939	adk, AK	map00730(Thiamine metabolism); map00230(Purine metabolism)	COG0563(L:Replication, recombination and repair)	COG0563(Retrotransposon protein)	sp|Q54QJ9|KAD2_DICDI(Adenylate kinase OS=Dictyostelium discoideum OX=44689 GN=adkA PE=3 SV=1)	PF00406(ADK:Adenylate kinase); PF13207(AAA_17:AAA domain)
TRINITY_DN38685_c1_g1	Cluster 2	hypothetical protein AXG93_2482s1140 [Marchantia polymorpha subsp. ruderalis]	0.429076	-1.22069	0.00193669	0.0275057	yes	down	GO:0008270(molecular_function:zinc ion binding); GO:0003676(molecular_function:nucleic acid binding)							PF14244(Retrotran_gag_3:gag-polypeptide of LTR copia-type); PF14223(Retrotran_gag_2:gag-polypeptide of LTR copia-type); PF03732(Retrotrans_gag:Retrotransposon gag protein)
TRINITY_DN20309_c0_g1	Cluster 2		0.403547	-1.30919	0.00197195	0.0279391	yes	down
TRINITY_DN3154_c0_g1	Cluster 2		0.24885	-2.00665	0.00198885	0.0281256	yes	down
TRINITY_DN84027_c3_g1	Cluster 2	ubiquitin-40S ribosomal protein S27a [Selaginella moellendorffii]	0.0299359	-5.06198	0.00199288	0.0281679	yes	down	GO:0005737(cellular_component:cytoplasm); GO:0031625(molecular_function:ubiquitin protein ligase binding); GO:0005840(cellular_component:ribosome); GO:0005634(cellular_component:nucleus); GO:0019941(biological_process:modification-dependent protein catabolic process); GO:0003735(molecular_function:structural constituent of ribosome); GO:0016567(biological_process:protein ubiquitination); GO:00313…	K02977	RP-S27Ae, RPS27A	map03010(Ribosome)	COG5272(O:Posttranslational modification, protein turnover, chaperones)	COG5272(ubiquitin)	sp|P15357|RS27A_DROME(Ubiquitin-40S ribosomal protein S27a OS=Drosophila melanogaster OX=7227 GN=RpS27A PE=1 SV=2)	PF00240(ubiquitin:Ubiquitin family); PF01599(Ribosomal_S27:Ribosomal protein S27a); PF11976(Rad60-SLD:Ubiquitin-2 like Rad60 SUMO-like); PF14560(Ubiquitin_2:Ubiquitin-like domain); PF13881(Rad60-SLD_2:Ubiquitin-2 like Rad60 SUMO-like)
TRINITY_DN73307_c0_g1	Cluster 2		0.123077	-3.02237	0.00200459	0.0282937	yes	down
TRINITY_DN3056_c1_g1	Cluster 2		0.351978	-1.50644	0.00201196	0.0283695	yes	down
TRINITY_DN26864_c0_g1	Cluster 2	uncharacterized protein LOC112277427 [Physcomitrella patens]	0.440078	-1.18417	0.00201334	0.0283832	yes	down					ENOG410Z5EP(S:Function unknown)	ENOG410Z5EP(Protein of unknown function (DUF581))	sp|P0DO11|FLZ17_ARATH(FCS-Like Zinc finger 17 OS=Arabidopsis thaliana OX=3702 GN=FLZ17 PE=1 SV=1)	PF04570(zf-FLZ:zinc-finger of the FCS-type, C2-C2)
TRINITY_DN1747_c2_g1	Cluster 2		0.259516	-1.9461	0.00201447	0.0283888	yes	down					ENOG4111M9W(S:Function unknown)	ENOG4111M9W(Acetyltransferase (GNAT) family)
TRINITY_DN30799_c0_g2	Cluster 2		0.0280742	-5.15461	0.00201454	0.0283888	yes	down
TRINITY_DN1905_c1_g1	Cluster 2		0.443614	-1.17262	0.00201728	0.0284217	yes	down					ENOG410YYE7(S:Function unknown); ENOG41108IC(S:Function unknown)	ENOG410YYE7(transposon protein); ENOG41108IC(-)
TRINITY_DN20680_c0_g1	Cluster 2		0.486159	-1.0405	0.00201954	0.0284365	yes	down
TRINITY_DN52618_c0_g1	Cluster 2		0.0281002	-5.15328	0.00202018	0.0284399	yes	down
TRINITY_DN30356_c0_g1	Cluster 2		0.440535	-1.18267	0.00202904	0.0285475	yes	down		K23113	SMCHD1		ENOG410ZHRW(S:Function unknown)	ENOG410ZHRW(-)
TRINITY_DN57755_c0_g1	Cluster 2	RecName: Full=Acyl-lipid (9-3	0.0300801	-5.05505	0.00204949	0.0287095	yes	down	GO:0016491(molecular_function:oxidoreductase activity); GO:0006629(biological_process:lipid metabolic process); GO:0016021(cellular_component:integral component of membrane); GO:0016213(molecular_function:linoleoyl-CoA desaturase activity); GO:0046872(molecular_function:metal ion binding); GO:0006636(biological_process:unsaturated fatty acid biosynthetic process)	K21737	ACET6, DES6		ENOG410XVSZ(S:Function unknown)	ENOG410XVSZ(Retroelement)	sp|Q9SWQ9|SLD1_EUGGR(Delta(8)-fatty-acid desaturase OS=Euglena gracilis OX=3039 GN=efd1 PE=1 SV=1)	PF00487(FA_desaturase:Fatty acid desaturase); PF00173(Cyt-b5:Cytochrome b5-like Heme/Steroid binding domain)
TRINITY_DN13949_c1_g2	Cluster 2		0.0300995	-5.05411	0.00205343	0.0287419	yes	down
TRINITY_DN64421_c0_g1	Cluster 2	putative RING-H2 finger protein ATL69 [Physcomitrella patens]	0.123801	-3.01391	0.00205694	0.0287729	yes	down	GO:0016567(biological_process:protein ubiquitination); GO:0016021(cellular_component:integral component of membrane); GO:0031625(molecular_function:ubiquitin protein ligase binding)				ENOG41121N2(O:Posttranslational modification, protein turnover, chaperones)	ENOG41121N2(zinc ion binding)	sp|P0CH01|AT21A_ARATH(Putative RING-H2 finger protein ATL21A OS=Arabidopsis thaliana OX=3702 GN=ATL21A PE=3 SV=1)	PF13639(zf-RING_2:Ring finger domain); PF13923(zf-C3HC4_2:Zinc finger, C3HC4 type (RING finger)); PF12678(zf-rbx1:RING-H2 zinc finger domain); PF13445(zf-RING_UBOX:RING-type zinc-finger); PF00097(zf-C3HC4:Zinc finger, C3HC4 type (RING finger)); PF17123(zf-RING_11:RING-like zinc finger); PF12861(zf-ANAPC11:Anaphase-promoting complex subunit 11 RING-H2 finger); PF13920(zf-C3HC4_3:Zinc finger, C3HC4…
TRINITY_DN21543_c0_g1	Cluster 2	germin-like protein 1-1 [Selaginella moellendorffii]	0.40046	-1.32027	0.00209296	0.0291524	yes	down	GO:0048046(cellular_component:apoplast); GO:0005618(cellular_component:cell wall); GO:0030145(molecular_function:manganese ion binding); GO:0045735(molecular_function:nutrient reservoir activity)						sp|Q9ZRA4|AB19A_PRUPE(Auxin-binding protein ABP19a OS=Prunus persica OX=3760 GN=ABP19A PE=3 SV=1)	PF00190(Cupin_1:Cupin); PF07883(Cupin_2:Cupin domain)
TRINITY_DN19086_c0_g3	Cluster 2		0.129439	-2.94965	0.00210979	0.0293447	yes	down
TRINITY_DN3214_c2_g2	Cluster 2		0.44514	-1.16767	0.00211628	0.0294234	yes	down
TRINITY_DN80677_c0_g1	Cluster 2	LOW QUALITY PROTEIN: hypothetical protein MARPO_2248s0001 [Marchantia polymorpha]	0.0416796	-4.58451	0.00211874	0.0294403	yes	down					ENOG4111SG9(S:Function unknown)	ENOG4111SG9(Reverse transcriptase (RNA-dependent DNA polymerase))
TRINITY_DN89121_c0_g1	Cluster 2		0.042202	-4.56655	0.00213962	0.0296954	yes	down
TRINITY_DN15439_c0_g1	Cluster 2		0.199168	-2.32794	0.00214713	0.0297879	yes	down
TRINITY_DN48156_c0_g1	Cluster 2	hypothetical protein SELMODRAFT_116212 [Selaginella moellendorffii]	0.483605	-1.0481	0.00217029	0.030062	yes	down	GO:0016021(cellular_component:integral component of membrane); GO:0030247(molecular_function:polysaccharide binding); GO:0004674(molecular_function:protein serine/threonine kinase activity); GO:0005509(molecular_function:calcium ion binding); GO:0004672(molecular_function:protein kinase activity); GO:0005524(molecular_function:ATP binding)				COG0515(S:Function unknown)	COG0515(-)	sp|Q9LZM4|WAKLQ_ARATH(Wall-associated receptor kinase-like 20 OS=Arabidopsis thaliana OX=3702 GN=WAKL20 PE=2 SV=1)	PF07714(PK_Tyr_Ser-Thr:Protein tyrosine and serine/threonine kinase); PF00069(Pkinase:Protein kinase domain)
TRINITY_DN13505_c2_g1	Cluster 2		0.325077	-1.62115	0.00219513	0.0303169	yes	down
TRINITY_DN22888_c1_g1	Cluster 2		0.209725	-2.25343	0.002205	0.0304266	yes	down
TRINITY_DN26273_c0_g1	Cluster 2		0.440012	-1.18439	0.00221689	0.0305696	yes	down
TRINITY_DN11555_c0_g1	Cluster 2		0.350147	-1.51397	0.00232994	0.031775	yes	down					ENOG41119S6(S:Function unknown)	ENOG41119S6(-)
TRINITY_DN50058_c0_g1	Cluster 2	GDSL esterase/lipase At3g26430 [Selaginella moellendorffii]	0.433803	-1.20489	0.00233479	0.0318228	yes	down	GO:0016788(molecular_function:hydrolase activity, acting on ester bonds)				ENOG410Y9BR(S:Function unknown)	ENOG410Y9BR(Retrotransposon protein)	sp|Q9M153|GDL61_ARATH(GDSL esterase/lipase At4g01130 OS=Arabidopsis thaliana OX=3702 GN=At4g01130 PE=2 SV=1)	PF00657(Lipase_GDSL:GDSL-like Lipase/Acylhydrolase)
TRINITY_DN16094_c0_g4	Cluster 2		0.291499	-1.77844	0.00233902	0.0318682	yes	down
TRINITY_DN16131_c0_g1	Cluster 2		0.467842	-1.09591	0.0023549	0.0320598	yes	down
TRINITY_DN10155_c0_g2	Cluster 2		0.383482	-1.38277	0.00237407	0.0322772	yes	down
TRINITY_DN13042_c0_g4	Cluster 2		0.176684	-2.50076	0.00240796	0.0326255	yes	down
TRINITY_DN13700_c0_g2	Cluster 2		0.2735	-1.87039	0.00243341	0.0328878	yes	down
TRINITY_DN16804_c1_g1	Cluster 2		0.42912	-1.22055	0.0024457	0.0330034	yes	down
TRINITY_DN1651_c0_g3	Cluster 2	probable coatomer subunit zeta-B [Physcomitrella patens]	0.460041	-1.12017	0.00245021	0.0330451	yes	down	GO:0015031(biological_process:protein transport); GO:0006890(biological_process:retrograde vesicle-mediated transport, Golgi to ER); GO:0030126(cellular_component:COPI vesicle coat); GO:0000139(cellular_component:Golgi membrane)				ENOG410Y3Z3(O:Posttranslational modification, protein turnover, chaperones)	ENOG410Y3Z3(-)
TRINITY_DN13597_c2_g5	Cluster 2		0.190181	-2.39456	0.00246594	0.0331908	yes	down
TRINITY_DN77305_c0_g1	Cluster 2		0.26696	-1.9053	0.00246616	0.0331908	yes	down
TRINITY_DN15346_c1_g2	Cluster 2		0.0613166	-4.02758	0.00256568	0.0341721	yes	down
TRINITY_DN66201_c0_g2	Cluster 2		0.0302397	-5.04741	0.0025742	0.0342727	yes	down		K03233	EEF1G		COG0625(O:Posttranslational modification, protein turnover, chaperones)	COG0625(glutathione Stransferase)	sp|Q68FR6|EF1G_RAT(Elongation factor 1-gamma OS=Rattus norvegicus OX=10116 GN=Eef1g PE=2 SV=3)	PF02798(GST_N:Glutathione S-transferase, N-terminal domain); PF13417(GST_N_3:Glutathione S-transferase, N-terminal domain)
TRINITY_DN60918_c0_g1	Cluster 2		0.0274169	-5.18879	0.00258105	0.0343409	yes	down
TRINITY_DN38848_c0_g1	Cluster 2		0.0282664	-5.14477	0.00258127	0.0343409	yes	down
TRINITY_DN46595_c0_g1	Cluster 2		0.0302896	-5.04503	0.00258701	0.0344108	yes	down
TRINITY_DN29690_c0_g2	Cluster 2		0.262386	-1.93024	0.00258935	0.0344355	yes	down
TRINITY_DN17082_c2_g1	Cluster 2		0.307731	-1.70026	0.00259632	0.0345086	yes	down
TRINITY_DN14390_c0_g2	Cluster 2	hypothetical protein SELMODRAFT_183841 [Selaginella moellendorffii]	0.383106	-1.38419	0.00260891	0.0346369	yes	down	GO:0005975(biological_process:carbohydrate metabolic process); GO:0004553(molecular_function:hydrolase activity, hydrolyzing O-glycosyl compounds)	K01188	E3.2.1.21	map00460(Cyanoamino acid metabolism); map00940(Phenylpropanoid biosynthesis); map00500(Starch and sucrose metabolism)	COG2723(G:Carbohydrate transport and metabolism)	COG2723(beta-glucosidase)	sp|Q8S3J3|HIUH_SOYBN(Hydroxyisourate hydrolase OS=Glycine max OX=3847 GN=HIUH PE=1 SV=1)	PF00232(Glyco_hydro_1:Glycosyl hydrolase family 1)
TRINITY_DN5295_c0_g2	Cluster 2		0.435877	-1.19801	0.00263171	0.0348546	yes	down					ENOG4111BA7(S:Function unknown); COG2801(L:Replication, recombination and repair)	ENOG4111BA7(Retrotransposon gag protein); COG2801(Retrotransposon protein)
TRINITY_DN45838_c0_g3	Cluster 2		0.0415708	-4.58829	0.0026654	0.035182	yes	down
TRINITY_DN639_c1_g1	Cluster 2		0.424769	-1.23525	0.00273803	0.0359346	yes	down
TRINITY_DN82162_c0_g1	Cluster 2		0.0313299	-4.99631	0.00275723	0.0361576	yes	down
TRINITY_DN17620_c0_g2	Cluster 2		0.138708	-2.84988	0.00276	0.0361805	yes	down
TRINITY_DN44374_c2_g2	Cluster 2		0.481858	-1.05332	0.00276455	0.0362196	yes	down								PF03732(Retrotrans_gag:Retrotransposon gag protein)
TRINITY_DN12488_c0_g1	Cluster 2		0.317653	-1.65448	0.00276838	0.0362496	yes	down					ENOG410ZPSB(S:Function unknown)	ENOG410ZPSB(-)	sp|F4JRR5|TTL_ARATH(TITAN-like protein OS=Arabidopsis thaliana OX=3702 GN=TTL PE=2 SV=1)
TRINITY_DN20938_c1_g1	Cluster 2	hypothetical protein SELMODRAFT_102691 [Selaginella moellendorffii]	0.430251	-1.21675	0.00276885	0.0362496	yes	down		K09486	HYOU1	map04141(Protein processing in endoplasmic reticulum)	COG0443(O:Posttranslational modification, protein turnover, chaperones)	COG0443(Heat shock protein)	sp|F4JMJ1|HSP7R_ARATH(Heat shock 70 kDa protein 17 OS=Arabidopsis thaliana OX=3702 GN=HSP70-17 PE=2 SV=1)
TRINITY_DN1638_c3_g1	Cluster 2		0.254316	-1.97531	0.00280696	0.0366398	yes	down
TRINITY_DN43306_c0_g1	Cluster 2		0.355052	-1.4939	0.00282219	0.0368046	yes	down
TRINITY_DN12067_c1_g2	Cluster 2		0.228674	-2.12864	0.00282734	0.0368605	yes	down
TRINITY_DN6176_c0_g1	Cluster 2	cytochrome P450 94A2 isoform X1 [Selaginella moellendorffii]	0.0792316	-3.65778	0.00283132	0.0368896	yes	down	GO:0005506(molecular_function:iron ion binding); GO:0016705(molecular_function:oxidoreductase activity, acting on paired donors, with incorporation or reduction of molecular oxygen); GO:0016021(cellular_component:integral component of membrane); GO:0020037(molecular_function:heme binding)				COG2124(Q:Secondary metabolites biosynthesis, transport and catabolism)	COG2124(Cytochrome p450)	sp|Q9ZUX1|C94C1_ARATH(Cytochrome P450 94C1 OS=Arabidopsis thaliana OX=3702 GN=CYP94C1 PE=1 SV=1)	PF00067(p450:Cytochrome P450)
TRINITY_DN13271_c0_g1	Cluster 2	probable xyloglucan endotransglucosylase/hydrolase protein B [Selaginella moellendorffii]	0.440911	-1.18144	0.00283307	0.0369056	yes	down	GO:0042546(biological_process:cell wall biogenesis); GO:0005618(cellular_component:cell wall); GO:0048046(cellular_component:apoplast); GO:0071555(biological_process:cell wall organization); GO:0016762(molecular_function:xyloglucan:xyloglucosyl transferase activity); GO:0004553(molecular_function:hydrolase activity, hydrolyzing O-glycosyl compounds); GO:0010411(biological_process:xyloglucan metab…	K08235	E2.4.1.207		COG2273(E:Amino acid transport and metabolism)	COG2273(transporter)	sp|Q8LG58|XTH16_ARATH(Probable xyloglucan endotransglucosylase/hydrolase protein 16 OS=Arabidopsis thaliana OX=3702 GN=XTH16 PE=2 SV=2)	PF00722(Glyco_hydro_16:Glycosyl hydrolases family 16); PF06955(XET_C:Xyloglucan endo-transglycosylase (XET) C-terminus)
TRINITY_DN36144_c0_g1	Cluster 2	hypothetical protein MARPO_0067s0001 [Marchantia polymorpha]	0.0316593	-4.98123	0.00284386	0.0370325	yes	down					ENOG4112BYE(S:Function unknown); ENOG410Y1GU(S:Function unknown)	ENOG4112BYE(protein Sb1514s002010 source); ENOG410Y1GU(-)
TRINITY_DN82704_c0_g1	Cluster 2		0.145065	-2.78523	0.00285076	0.0371019	yes	down
TRINITY_DN40593_c0_g4	Cluster 2		0.335425	-1.57594	0.00286112	0.0372024	yes	down
TRINITY_DN10135_c0_g1	Cluster 2		0.061767	-4.01702	0.0028868	0.0374854	yes	down
TRINITY_DN36398_c2_g1	Cluster 2		0.178084	-2.48937	0.00288999	0.0375158	yes	down					ENOG410YF56(O:Posttranslational modification, protein turnover, chaperones)	ENOG410YF56(Ubox domain-containing protein)
TRINITY_DN32293_c0_g1	Cluster 2		0.0448831	-4.47768	0.002938	0.0379785	yes	down					ENOG41119X7(S:Function unknown); ENOG410Y21X(S:Function unknown)	ENOG41119X7(-); ENOG410Y21X(-)
TRINITY_DN51672_c2_g2	Cluster 2		0.03873	-4.69041	0.00295451	0.0381275	yes	down					ENOG410Y42B(S:Function unknown); ENOG410YUPY(S:Function unknown); ENOG410Y65V(S:Function unknown); ENOG410ZMPU(S:Function unknown)	ENOG410Y42B(-); ENOG410YUPY(Retroelement); ENOG410Y65V(Retrotransposon protein); ENOG410ZMPU(Reverse transcriptase (RNA-dependent DNA polymerase))
TRINITY_DN25457_c0_g2	Cluster 2		0.0318547	-4.97235	0.00301091	0.0386666	yes	down
TRINITY_DN15244_c0_g1	Cluster 2		0.38456	-1.37872	0.00301921	0.0387587	yes	down					ENOG410Y65V(S:Function unknown)	ENOG410Y65V(Retrotransposon protein)
TRINITY_DN55595_c0_g1	Cluster 2		0.0420494	-4.57177	0.00304689	0.0390219	yes	down
TRINITY_DN55060_c0_g2	Cluster 2		0.405315	-1.30288	0.00307339	0.039283	yes	down
TRINITY_DN55416_c0_g2	Cluster 2		0.0328259	-4.92902	0.00315306	0.0400777	yes	down
TRINITY_DN24750_c0_g3	Cluster 2		0.0941044	-3.40959	0.00315462	0.0400892	yes	down
TRINITY_DN26494_c0_g1	Cluster 2	hypothetical protein MARPO_0541s0001 [Marchantia polymorpha]	0.246968	-2.0176	0.0031643	0.0401689	yes	down					ENOG4111964(S:Function unknown)	ENOG4111964(-)
TRINITY_DN42625_c1_g2	Cluster 2		0.184502	-2.43829	0.0031837	0.0403571	yes	down							sp|Q9SK32|MAIL1_ARATH(Protein MAIN-LIKE 1 OS=Arabidopsis thaliana OX=3702 GN=MAIL1 PE=2 SV=1)	PF10536(PMD:Plant mobile domain)
TRINITY_DN39024_c0_g2	Cluster 2		0.385519	-1.37513	0.00318803	0.0403976	yes	down
TRINITY_DN22615_c0_g1	Cluster 2		0.49646	-1.01025	0.00319069	0.0404136	yes	down		K22596	GGCT	map00480(Glutathione metabolism)
TRINITY_DN11041_c0_g2	Cluster 2		0.202195	-2.30618	0.00323002	0.0407906	yes	down
TRINITY_DN48142_c0_g1	Cluster 2		0.469107	-1.09201	0.00323724	0.040838	yes	down
TRINITY_DN17766_c0_g1	Cluster 2		0.0330341	-4.9199	0.00328274	0.0412719	yes	down
TRINITY_DN64158_c0_g1	Cluster 2	hypothetical protein PHYPA_001236 [Physcomitrella patens]	0.0330341	-4.9199	0.00328274	0.0412719	yes	down	GO:0003735(molecular_function:structural constituent of ribosome); GO:0006414(biological_process:translational elongation); GO:0005840(cellular_component:ribosome)	K02943	RP-LP2, RPLP2	map03010(Ribosome)	COG2058(J:Translation, ribosomal structure and biogenesis)	COG2058(tryptophanyltRNA synthetase)	sp|P42039|RLA2_DAVTA(60S acidic ribosomal protein P2 OS=Davidiella tassiana OX=29918 GN=CLAH5 PE=1 SV=3)	PF00428(Ribosomal_60s:60s Acidic ribosomal protein)
TRINITY_DN55412_c0_g1	Cluster 2		0.13015	-2.94176	0.00329006	0.0413493	yes	down
TRINITY_DN29634_c0_g2	Cluster 2		0.344072	-1.53922	0.00329772	0.0414087	yes	down
TRINITY_DN42051_c0_g1	Cluster 2	kinesin-like protein KIN-14N [Physcomitrella patens]	0.0318905	-4.97073	0.00331767	0.0415998	yes	down	GO:0005874(cellular_component:microtubule); GO:0008017(molecular_function:microtubule binding); GO:0007018(biological_process:microtubule-based movement); GO:0003777(molecular_function:microtubule motor activity); GO:0005524(molecular_function:ATP binding)	K10405	KIFC1		COG5059(M:Cell wall/membrane/envelope biogenesis)	COG5059(Required for accurate and efficient protein synthesis under certain stress conditions. May act as a fidelity factor of the translation reaction, by catalyzing a one-codon backward translocation of tRNAs on improperly translocated ribosomes. Back- translocation proceeds from a post-translocation (POST) complex to a pre-translocation (PRE) complex, thus giving elongation factor G a second c…	sp|Q0J9V3|KN14H_ORYSJ(Kinesin-like protein KIN-14H OS=Oryza sativa subsp. japonica OX=39947 GN=KIN14H PE=2 SV=1)	PF00225(Kinesin:Kinesin motor domain); PF16796(Microtub_bd:Microtubule binding)
TRINITY_DN91008_c0_g1	Cluster 2		0.0372614	-4.74618	0.00332816	0.0417021	yes	down
TRINITY_DN37817_c0_g4	Cluster 2		0.225897	-2.14626	0.00335607	0.042007	yes	down
TRINITY_DN14204_c1_g2	Cluster 2		0.0875812	-3.51324	0.00335778	0.042021	yes	down
TRINITY_DN27540_c2_g1	Cluster 2	ubiquitin-60S ribosomal protein L40 [Selaginella moellendorffii]	0.0332214	-4.91174	0.00339225	0.0423848	yes	down	GO:0005737(cellular_component:cytoplasm); GO:0031625(molecular_function:ubiquitin protein ligase binding); GO:0005840(cellular_component:ribosome); GO:0005634(cellular_component:nucleus); GO:0019941(biological_process:modification-dependent protein catabolic process); GO:0003735(molecular_function:structural constituent of ribosome); GO:0016567(biological_process:protein ubiquitination); GO:00313…	K02927	RP-L40e, RPL40	map03010(Ribosome)	COG1552(O:Posttranslational modification, protein turnover, chaperones)	COG1552(ubiquitin)	sp|P49633|RL40_ACACA(Ubiquitin-60S ribosomal protein L40 OS=Acanthamoeba castellanii OX=5755 PE=2 SV=2)	PF00240(ubiquitin:Ubiquitin family); PF01020(Ribosomal_L40e:Ribosomal L40e family); PF11976(Rad60-SLD:Ubiquitin-2 like Rad60 SUMO-like); PF14560(Ubiquitin_2:Ubiquitin-like domain)
TRINITY_DN47745_c0_g1	Cluster 2		0.0332333	-4.91123	0.0033959	0.0424154	yes	down
TRINITY_DN26730_c0_g1	Cluster 2		0.349629	-1.5161	0.00340482	0.0424927	yes	down
TRINITY_DN90557_c0_g1	Cluster 2		0.443949	-1.17153	0.00340958	0.0425186	yes	down					ENOG410Y65V(S:Function unknown)	ENOG410Y65V(Retrotransposon protein)	sp|P0C2F6|RNHX1_ARATH(Putative ribonuclease H protein At1g65750 OS=Arabidopsis thaliana OX=3702 GN=At1g65750 PE=3 SV=1)	PF13456(RVT_3:Reverse transcriptase-like)
TRINITY_DN71714_c0_g2	Cluster 2		0.294896	-1.76172	0.00341738	0.0425859	yes	down
TRINITY_DN58157_c0_g1	Cluster 2		0.292992	-1.77107	0.00345403	0.0429365	yes	down
TRINITY_DN92682_c0_g1	Cluster 2	60S ribosomal protein L31 [Physcomitrella patens]	0.0329989	-4.92144	0.00349689	0.0433854	yes	down	GO:0003735(molecular_function:structural constituent of ribosome); GO:0006412(biological_process:translation); GO:0005840(cellular_component:ribosome)	K02910	RP-L31e, RPL31	map03010(Ribosome)	COG2097(J:Translation, ribosomal structure and biogenesis)	COG2097((ribosomal) protein)	sp|Q9GP16|RL31_HELVI(60S ribosomal protein L31 OS=Heliothis virescens OX=7102 GN=RpL31 PE=2 SV=1)	PF01198(Ribosomal_L31e:Ribosomal protein L31e)
TRINITY_DN64508_c0_g4	Cluster 2		0.276982	-1.85213	0.00350681	0.043478	yes	down
TRINITY_DN36752_c0_g3	Cluster 2		0.142811	-2.80782	0.00355832	0.0439593	yes	down							sp|Q1MX30|XA21_ORYSI(Receptor kinase-like protein Xa21 OS=Oryza sativa subsp. indica OX=39946 GN=XA21 PE=1 SV=1)	PF12799(LRR_4:Leucine Rich repeats (2 copies)); PF13855(LRR_8:Leucine rich repeat)
TRINITY_DN38375_c0_g2	Cluster 2		0.0431134	-4.53572	0.00356257	0.0439917	yes	down
TRINITY_DN44603_c0_g1	Cluster 2	tubulin alpha chain [Selaginella moellendorffii]	0.0332102	-4.91223	0.00356386	0.044	yes	down	GO:0005737(cellular_component:cytoplasm); GO:0007017(biological_process:microtubule-based process); GO:0003924(molecular_function:GTPase activity); GO:0005200(molecular_function:structural constituent of cytoskeleton); GO:0005874(cellular_component:microtubule); GO:0005525(molecular_function:GTP binding)	K07374	TUBA	map04145(Phagosome)	COG5023(Z:Cytoskeleton)	COG5023(protein polymerization)	sp|P18258|TBA1_PARLI(Tubulin alpha-1 chain OS=Paracentrotus lividus OX=7656 PE=2 SV=1)	PF00091(Tubulin:Tubulin/FtsZ family, GTPase domain)
TRINITY_DN13501_c0_g3	Cluster 2		0.0307852	-5.02162	0.00363321	0.0447077	yes	down
TRINITY_DN69442_c0_g2	Cluster 2		0.0470774	-4.40882	0.00367226	0.0451096	yes	down
TRINITY_DN61515_c0_g1	Cluster 2		0.412422	-1.27781	0.00370826	0.0454571	yes	down
TRINITY_DN26446_c0_g4	Cluster 2		0.0965216	-3.37301	0.00371991	0.045592	yes	down					ENOG410Y65V(S:Function unknown)	ENOG410Y65V(Retrotransposon protein)	sp|P0C2F6|RNHX1_ARATH(Putative ribonuclease H protein At1g65750 OS=Arabidopsis thaliana OX=3702 GN=At1g65750 PE=3 SV=1)	PF13456(RVT_3:Reverse transcriptase-like)
TRINITY_DN71423_c0_g3	Cluster 2		0.0334486	-4.90191	0.00374202	0.0457836	yes	down
TRINITY_DN18042_c0_g3	Cluster 2		0.284315	-1.81444	0.00376292	0.0459915	yes	down							sp|Q9M2C3|VITH3_ARATH(Vacuolar iron transporter homolog 3 OS=Arabidopsis thaliana OX=3702 GN=At3g43630 PE=2 SV=1)
TRINITY_DN42005_c0_g2	Cluster 2		0.0673021	-3.8932	0.0037726	0.0460619	yes	down					ENOG410YGJ5(S:Function unknown); ENOG41114GP(S:Function unknown)	ENOG410YGJ5(NAC domain-containing protein); ENOG41114GP(NAC domain-containing protein 90-like)	sp|Q9FMR3|NAC90_ARATH(NAC domain-containing protein 90 OS=Arabidopsis thaliana OX=3702 GN=NAC090 PE=1 SV=1)
TRINITY_DN12509_c1_g1	Cluster 2		0.483329	-1.04892	0.0038041	0.0463712	yes	down
TRINITY_DN10358_c0_g1	Cluster 2		0.429763	-1.21839	0.00387153	0.047018	yes	down
TRINITY_DN1717_c1_g1	Cluster 2		0.246315	-2.02142	0.00388488	0.0471396	yes	down
TRINITY_DN69661_c2_g1	Cluster 2		0.143735	-2.79852	0.00390693	0.047334	yes	down
TRINITY_DN42753_c0_g1	Cluster 2		0.0319068	-4.96999	0.00394034	0.0475756	yes	down
TRINITY_DN88624_c0_g1	Cluster 2		0.0331995	-4.91269	0.00395872	0.0477431	yes	down
TRINITY_DN83217_c0_g2	Cluster 2		0.0332594	-4.91009	0.00398033	0.0479531	yes	down		K13886;K18619	CORO1B_1C_6;CORO7		ENOG410XQAD(S:Function unknown)	ENOG410XQAD(Coronin, actin binding protein)	sp|O13923|CORO_SCHPO(Coronin-like protein crn1 OS=Schizosaccharomyces pombe (strain 972 / ATCC 24843) OX=284812 GN=crn1 PE=1 SV=1)	PF08953(DUF1899:Domain of unknown function (DUF1899)); PF00400(WD40:WD domain, G-beta repeat)
TRINITY_DN28447_c0_g2	Cluster 2		0.254411	-1.97477	0.00399945	0.0481167	yes	down
TRINITY_DN79742_c1_g1	Cluster 2	transcription factor PIF3 [Selaginella moellendorffii]	0.265436	-1.91356	0.00400224	0.048142	yes	down	GO:0046983(molecular_function:protein dimerization activity)	K12126	PIF3	map04712(Circadian rhythm - plant); map04075(Plant hormone signal transduction)	ENOG4111SYS(K:Transcription)	ENOG4111SYS(Transcription factor)	sp|Q0JNI9|PIL15_ORYSJ(Transcription factor PHYTOCHROME INTERACTING FACTOR-LIKE 15 OS=Oryza sativa subsp. japonica OX=39947 GN=PIL15 PE=1 SV=2)	PF00010(HLH:Helix-loop-helix DNA-binding domain)
TRINITY_DN47777_c0_g4	Cluster 2		0.340133	-1.55583	0.0040063	0.0481765	yes	down
TRINITY_DN2504_c2_g1	Cluster 2		0.363671	-1.45929	0.00403158	0.0484289	yes	down
TRINITY_DN11438_c0_g1	Cluster 2		0.169902	-2.55722	0.00403479	0.0484428	yes	down					ENOG410YUPY(S:Function unknown); ENOG410Y65V(S:Function unknown); ENOG410ZMPU(S:Function unknown); ENOG4111DHW(S:Function unknown)	ENOG410YUPY(Retroelement); ENOG410Y65V(Retrotransposon protein); ENOG410ZMPU(Reverse transcriptase (RNA-dependent DNA polymerase)); ENOG4111DHW(Reverse transcriptase (RNA-dependent DNA polymerase))
TRINITY_DN46366_c0_g2	Cluster 2	plasma membrane ATPase-like [Physcomitrella patens]	0.0334632	-4.90128	0.00409978	0.049073	yes	down	GO:0016021(cellular_component:integral component of membrane); GO:0008553(molecular_function:hydrogen-exporting ATPase activity, phosphorylative mechanism); GO:0120029(biological_process:proton export across plasma membrane); GO:0005524(molecular_function:ATP binding); GO:0005886(cellular_component:plasma membrane)	K01535	PMA1, PMA2	map00190(Oxidative phosphorylation)	COG0474(P:Inorganic ion transport and metabolism)	COG0474(P-type atpase)	sp|P12522|ATXB_LEIDO(Probable proton ATPase 1B OS=Leishmania donovani OX=5661 GN=H1B PE=2 SV=1)
TRINITY_DN11583_c0_g1	Cluster 3	actin [Selaginella moellendorffii]	0.0203282	-5.62038	3.94797e-58	1.85968e-54	yes	down	GO:0005737(cellular_component:cytoplasm); GO:0005856(cellular_component:cytoskeleton); GO:0005524(molecular_function:ATP binding)	K10355	ACTF		COG5277(Z:Cytoskeleton)	COG5277(Actin-related protein)	sp|P07830|ACT1_DICDI(Major actin OS=Dictyostelium discoideum OX=44689 GN=act1 PE=1 SV=2)	PF00022(Actin:Actin)
TRINITY_DN67335_c0_g2	Cluster 3		0.0474161	-4.39848	7.90519e-48	2.23423e-44	yes	down							sp|P13418|POLS_CRPVC(Structural polyprotein OS=Cricket paralysis virus (isolate Teleogryllus commodus/Australia/CrPVVIC/1968) OX=928300 PE=1 SV=2)	PF00680(RdRP_1:Viral RNA-dependent RNA polymerase); PF00910(RNA_helicase:RNA helicase); PF11492(Dicistro_VP4:Cricket paralysis virus, VP4); PF08762(CRPV_capsid:CRPV capsid protein like); PF00073(Rhv:picornavirus capsid protein)
TRINITY_DN6026_c0_g1	Cluster 3	amino acid permease 3 isoform X1 [Selaginella moellendorffii]	0.149115	-2.7455	1.25884e-34	1.41184e-31	yes	down	GO:0016021(cellular_component:integral component of membrane)				COG0814(E:Amino acid transport and metabolism)	COG0814(amino acid transport)	sp|Q38967|AAP2_ARATH(Amino acid permease 2 OS=Arabidopsis thaliana OX=3702 GN=AAP2 PE=1 SV=1)	PF01490(Aa_trans:Transmembrane amino acid transporter protein)
TRINITY_DN13709_c0_g2	Cluster 3	hypothetical protein MARPO_0044s0014 [Marchantia polymorpha]	0.135696	-2.88155	1.48064e-28	1.26045e-25	yes	down	GO:0016021(cellular_component:integral component of membrane); GO:0008270(molecular_function:zinc ion binding)	K16285	XERICO		ENOG41121N2(O:Posttranslational modification, protein turnover, chaperones)	ENOG41121N2(zinc ion binding)	sp|Q9SI09|XERIC_ARATH(Probable E3 ubiquitin-protein ligase XERICO OS=Arabidopsis thaliana OX=3702 GN=XERICO PE=1 SV=1)	PF13639(zf-RING_2:Ring finger domain); PF12678(zf-rbx1:RING-H2 zinc finger domain); PF17123(zf-RING_11:RING-like zinc finger); PF00097(zf-C3HC4:Zinc finger, C3HC4 type (RING finger)); PF14634(zf-RING_5:zinc-RING finger domain); PF13923(zf-C3HC4_2:Zinc finger, C3HC4 type (RING finger)); PF12861(zf-ANAPC11:Anaphase-promoting complex subunit 11 RING-H2 finger); PF17120(Zn_ribbon_17:Zinc-ribbon, C4HC…
TRINITY_DN38922_c0_g1	Cluster 3		0.00380491	-8.03792	5.93512e-26	4.46125e-23	yes	down
TRINITY_DN7155_c0_g1	Cluster 3	hypothetical protein SELMODRAFT_121550 [Selaginella moellendorffii]	0.196435	-2.34787	3.55552e-24	2.34787e-21	yes	down	GO:0005506(molecular_function:iron ion binding); GO:0008610(biological_process:lipid biosynthetic process); GO:0016021(cellular_component:integral component of membrane); GO:0016491(molecular_function:oxidoreductase activity)	K15746	crtZ	map00906(Carotenoid biosynthesis)	ENOG4111G77(S:Function unknown)	ENOG4111G77(Beta-carotene hydroxylase)	sp|O49814|BCH2_CAPAN(Beta-carotene hydroxylase 2, chloroplastic OS=Capsicum annuum OX=4072 GN=CA2 PE=1 SV=2)	PF04116(FA_hydroxylase:Fatty acid hydroxylase superfamily)
TRINITY_DN86358_c0_g1	Cluster 3		0.00786515	-6.99031	2.58552e-23	1.54818e-20	yes	down
TRINITY_DN12175_c0_g2	Cluster 3		0.0241359	-5.37268	2.82681e-22	1.59787e-19	yes	down					ENOG410Z2VT(S:Function unknown); ENOG41129MV(S:Function unknown)	ENOG410Z2VT(-); ENOG41129MV(-)	sp|Q3BAI2|YCX91_PHAAO(Uncharacterized protein ORF91 OS=Phalaenopsis aphrodite subsp. formosana OX=308872 PE=4 SV=1)
TRINITY_DN16542_c0_g1	Cluster 3	mitogen-activated protein kinase kinase kinase 17 [Selaginella moellendorffii]	0.214343	-2.22201	3.02286e-22	1.69513e-19	yes	down	GO:0005737(cellular_component:cytoplasm); GO:0007346(biological_process:regulation of mitotic cell cycle); GO:0016021(cellular_component:integral component of membrane); GO:0032147(biological_process:activation of protein kinase activity); GO:0031098(biological_process:stress-activated protein kinase signaling cascade); GO:0004674(molecular_function:protein serine/threonine kinase activity); GO:0…				ENOG410XQGS(T:Signal transduction mechanisms)	ENOG410XQGS(serine threonine-protein kinase)	sp|O80888|M3K17_ARATH(Mitogen-activated protein kinase kinase kinase 17 OS=Arabidopsis thaliana OX=3702 GN=MAPKKK17 PE=1 SV=1)	PF00069(Pkinase:Protein kinase domain); PF07714(PK_Tyr_Ser-Thr:Protein tyrosine and serine/threonine kinase)
TRINITY_DN2973_c0_g1	Cluster 3		0.290526	-1.78326	8.28109e-21	4.06533e-18	yes	down					ENOG410YXQR(S:Function unknown)	ENOG410YXQR(F-box protein)
TRINITY_DN13024_c0_g1	Cluster 3		0.300635	-1.73392	4.33675e-20	1.96424e-17	yes	down					ENOG411173Q(S:Function unknown)	ENOG411173Q(Avr9 Cf-9 rapidly elicited protein 65)
TRINITY_DN33163_c0_g4	Cluster 3	hypothetical protein MARPO_0038s0023 [Marchantia polymorpha]	0.0201397	-5.63382	2.2782e-19	9.75583e-17	yes	down	GO:0000049(molecular_function:tRNA binding); GO:0004822(molecular_function:isoleucine-tRNA ligase activity); GO:0016021(cellular_component:integral component of membrane); GO:0003924(molecular_function:GTPase activity); GO:0006428(biological_process:isoleucyl-tRNA aminoacylation); GO:0002161(molecular_function:aminoacyl-tRNA editing activity); GO:0003746(molecular_function:translation elongation …	K03231	EEF1A	map03013(RNA transport)	COG5256(J:Translation, ribosomal structure and biogenesis)	COG5256(This protein promotes the GTP-dependent binding of aminoacyl-tRNA to the A-site of ribosomes during protein biosynthesis (By similarity))	sp|Q8LPC4|EF1A_PYRYE(Elongation factor 1-alpha OS=Pyropia yezoensis OX=2788 PE=2 SV=1)	PF00009(GTP_EFTU:Elongation factor Tu GTP binding domain); PF03143(GTP_EFTU_D3:Elongation factor Tu C-terminal domain); PF03144(GTP_EFTU_D2:Elongation factor Tu domain 2); PF01926(MMR_HSR1:50S ribosome-binding GTPase)
TRINITY_DN19158_c0_g1	Cluster 3	hypothetical protein AXG93_2507s1080 [Marchantia polymorpha subsp. ruderalis]	0.122772	-3.02595	3.0865e-18	1.12996e-15	yes	down	GO:0006629(biological_process:lipid metabolic process)				ENOG4111RPC(S:Function unknown)	ENOG4111RPC(keratin, type II cytoskeletal)	sp|O23522|PLA14_ARATH(Phospholipase A1-Ibeta2, chloroplastic OS=Arabidopsis thaliana OX=3702 GN=At4g16820 PE=1 SV=2)	PF01764(Lipase_3:Lipase (class 3))
TRINITY_DN62408_c0_g3	Cluster 3		0.114394	-3.12791	4.34452e-18	1.55823e-15	yes	down					ENOG410YYM0(S:Function unknown)	ENOG410YYM0(jasmonate-induced protein)	sp|P32024|JI23_HORVU(23 kDa jasmonate-induced protein OS=Hordeum vulgare OX=4513 PE=2 SV=1)
TRINITY_DN66115_c0_g1	Cluster 3		0.0506766	-4.30254	4.94421e-18	1.74672e-15	yes	down
TRINITY_DN1130_c0_g7	Cluster 3		0.153261	-2.70594	2.44494e-17	8.26567e-15	yes	down
TRINITY_DN52894_c0_g1	Cluster 3	cytochrome c oxidase subunit 1 [Marchantia paleacea]	0.00419319	-7.89773	5.09115e-17	1.64258e-14	yes	down	GO:0004129(molecular_function:cytochrome-c oxidase activity); GO:0020037(molecular_function:heme binding); GO:0015990(biological_process:electron transport coupled proton transport); GO:0016021(cellular_component:integral component of membrane); GO:0005743(cellular_component:mitochondrial inner membrane); GO:0009060(biological_process:aerobic respiration); GO:0045277(cellular_component:respirator…	K02256	COX1	map00190(Oxidative phosphorylation)	COG0843(C:Energy production and conversion)	COG0843(Cytochrome C oxidase subunit I)	sp|O99041|COX1_COLPO(Cytochrome c oxidase subunit 1 OS=Colobus polykomos OX=9572 GN=MT-CO1 PE=3 SV=1)	PF00115(COX1:Cytochrome C and Quinol oxidase polypeptide I)
TRINITY_DN14080_c0_g2	Cluster 3		0.0105141	-6.57153	6.91549e-17	2.21099e-14	yes	down					ENOG410YDAH(O:Posttranslational modification, protein turnover, chaperones)	ENOG410YDAH(AMine oXidase)	sp|Q5UR19|YR656_MIMIV(Uncharacterized protein R656 OS=Acanthamoeba polyphaga mimivirus OX=212035 GN=MIMI_R656 PE=3 SV=1)	PF13450(NAD_binding_8:NAD(P)-binding Rossmann-like domain); PF00890(FAD_binding_2:FAD binding domain); PF01266(DAO:FAD dependent oxidoreductase); PF12831(FAD_oxidored:FAD dependent oxidoreductase); PF07992(Pyr_redox_2:Pyridine nucleotide-disulphide oxidoreductase); PF03486(HI0933_like:HI0933-like protein); PF01494(FAD_binding_3:FAD binding domain)
TRINITY_DN19552_c0_g1	Cluster 3		0.215184	-2.21636	1.4421e-16	4.4302e-14	yes	down
TRINITY_DN5218_c0_g1	Cluster 3		0.347094	-1.5266	5.23049e-16	1.49624e-13	yes	down
TRINITY_DN1182_c0_g1	Cluster 3	translocator protein [Selaginella moellendorffii]	0.15156	-2.72204	2.85384e-15	7.63803e-13	yes	down	GO:0016021(cellular_component:integral component of membrane)	K05770	TSPO, BZRP		ENOG410YY8X(U:Intracellular trafficking, secretion, and vesicular transport)	ENOG410YY8X(TspO/MBR family)	sp|O82245|TSPO_ARATH(Translocator protein homolog OS=Arabidopsis thaliana OX=3702 GN=TSPO PE=1 SV=1)	PF03073(TspO_MBR:TspO/MBR family)
TRINITY_DN44300_c0_g2	Cluster 3	hypothetical protein MARPO_0001s0152 [Marchantia polymorpha]	0.122878	-3.0247	3.00138e-15	7.97249e-13	yes	down					COG4886(S:Function unknown)	COG4886(leucine Rich Repeat)	sp|Q9LNV9|RLP1_ARATH(Receptor-like protein 1 OS=Arabidopsis thaliana OX=3702 GN=RLP1 PE=2 SV=2)	PF13855(LRR_8:Leucine rich repeat); PF12799(LRR_4:Leucine Rich repeats (2 copies))
TRINITY_DN152_c0_g1	Cluster 3	protein ZINC INDUCED FACILITATOR-LIKE 1 [Selaginella moellendorffii]	0.456831	-1.13027	5.3063e-15	1.32953e-12	yes	down	GO:0022857(molecular_function:transmembrane transporter activity); GO:0016021(cellular_component:integral component of membrane)				ENOG410XSE0(G:Carbohydrate transport and metabolism)	ENOG410XSE0(Major Facilitator superfamily)	sp|Q94BZ1|ZIFL1_ARATH(Protein ZINC INDUCED FACILITATOR-LIKE 1 OS=Arabidopsis thaliana OX=3702 GN=ZIFL1 PE=2 SV=1)	PF07690(MFS_1:Major Facilitator Superfamily)
TRINITY_DN3578_c0_g1	Cluster 3	glycosyltransferase, CAZy family GT29 [Selaginella moellendorffii]	0.374789	-1.41585	1.18606e-14	2.85046e-12	yes	down	GO:0005794(cellular_component:Golgi apparatus); GO:0016021(cellular_component:integral component of membrane); GO:0006486(biological_process:protein glycosylation); GO:0008373(molecular_function:sialyltransferase activity)				ENOG410XT8P(S:Function unknown)	ENOG410XT8P(ST3 beta-galactoside alpha-2,3-sialyltransferase)	sp|Q9SGD2|GT29A_ARATH(Beta-1,6-galactosyltransferase GALT29A OS=Arabidopsis thaliana OX=3702 GN=GALT29A PE=1 SV=1)	PF00777(Glyco_transf_29:Glycosyltransferase family 29 (sialyltransferase))
TRINITY_DN14078_c0_g5	Cluster 3		0.00844704	-6.88734	1.23491e-14	2.9578e-12	yes	down					COG0048(J:Translation, ribosomal structure and biogenesis); ENOG4111VRG(S:Function unknown); ENOG411220X(S:Function unknown)	COG0048(Interacts with and stabilizes bases of the 16S rRNA that are involved in tRNA selection in the A site and with the mRNA backbone. Located at the interface of the 30S and 50S subunits, it traverses the body of the 30S subunit contacting proteins on the other side and probably holding the rRNA structure together. The combined cluster of proteins S8, S12 and S17 appears to hold together the …
TRINITY_DN89221_c0_g1	Cluster 3	uncharacterized protein LOC9631978 [Selaginella moellendorffii]	0.00162525	-9.26512	2.5959e-14	5.97455e-12	yes	down	GO:0016021(cellular_component:integral component of membrane); GO:0008610(biological_process:lipid biosynthetic process); GO:0031177(molecular_function:phosphopantetheine binding); GO:0020037(molecular_function:heme binding); GO:0004096(molecular_function:catalase activity)				ENOG41125ZR(S:Function unknown); ENOG410YDAH(O:Posttranslational modification, protein turnover, chaperones)	ENOG41125ZR(HI0933-like protein); ENOG410YDAH(AMine oXidase)	sp|Q5UR19|YR656_MIMIV(Uncharacterized protein R656 OS=Acanthamoeba polyphaga mimivirus OX=212035 GN=MIMI_R656 PE=3 SV=1)	PF13450(NAD_binding_8:NAD(P)-binding Rossmann-like domain); PF01593(Amino_oxidase:Flavin containing amine oxidoreductase); PF01266(DAO:FAD dependent oxidoreductase); PF12831(FAD_oxidored:FAD dependent oxidoreductase); PF07992(Pyr_redox_2:Pyridine nucleotide-disulphide oxidoreductase); PF00890(FAD_binding_2:FAD binding domain); PF03486(HI0933_like:HI0933-like protein)
TRINITY_DN3090_c0_g1	Cluster 3		0.00834318	-6.90519	4.45157e-14	9.92223e-12	yes	down
TRINITY_DN432_c5_g1	Cluster 3		0.0999726	-3.32232	7.48963e-14	1.60312e-11	yes	down
TRINITY_DN33163_c0_g3	Cluster 3	elongation factor 1-alpha [Selaginella moellendorffii]	0.00925906	-6.75492	9.0732e-14	1.90799e-11	yes	down	GO:0003746(molecular_function:translation elongation factor activity); GO:0003924(molecular_function:GTPase activity); GO:0005525(molecular_function:GTP binding)	K03231	EEF1A	map03013(RNA transport)	COG5256(J:Translation, ribosomal structure and biogenesis)	COG5256(This protein promotes the GTP-dependent binding of aminoacyl-tRNA to the A-site of ribosomes during protein biosynthesis (By similarity))	sp|P68103|EF1A1_BOVIN(Elongation factor 1-alpha 1 OS=Bos taurus OX=9913 GN=EEF1A1 PE=1 SV=1)	PF00009(GTP_EFTU:Elongation factor Tu GTP binding domain); PF03143(GTP_EFTU_D3:Elongation factor Tu C-terminal domain); PF03144(GTP_EFTU_D2:Elongation factor Tu domain 2); PF01926(MMR_HSR1:50S ribosome-binding GTPase)
TRINITY_DN33163_c0_g5	Cluster 3	elongation factor 1-alpha [Selaginella moellendorffii]	0.00175884	-9.15116	1.12884e-13	2.35281e-11	yes	down	GO:0003746(molecular_function:translation elongation factor activity); GO:0003924(molecular_function:GTPase activity); GO:0005525(molecular_function:GTP binding)	K03231	EEF1A	map03013(RNA transport)	COG5256(J:Translation, ribosomal structure and biogenesis)	COG5256(This protein promotes the GTP-dependent binding of aminoacyl-tRNA to the A-site of ribosomes during protein biosynthesis (By similarity))	sp|P17786|EF1A_SOLLC(Elongation factor 1-alpha OS=Solanum lycopersicum OX=4081 PE=2 SV=1)	PF00009(GTP_EFTU:Elongation factor Tu GTP binding domain); PF03143(GTP_EFTU_D3:Elongation factor Tu C-terminal domain); PF03144(GTP_EFTU_D2:Elongation factor Tu domain 2); PF01926(MMR_HSR1:50S ribosome-binding GTPase)
TRINITY_DN90561_c0_g1	Cluster 3		0.00184846	-9.07946	1.23409e-13	2.5571e-11	yes	down
TRINITY_DN40192_c0_g1	Cluster 3	low-temperature-induced cysteine proteinase [Selaginella moellendorffii]	0.00155261	-9.33108	1.36037e-13	2.77002e-11	yes	down	GO:0016021(cellular_component:integral component of membrane); GO:0008234(molecular_function:cysteine-type peptidase activity)				COG4870(L:Replication, recombination and repair)	COG4870(Retrotransposon protein)	sp|Q9FJ47|SAG12_ARATH(Senescence-specific cysteine protease SAG12 OS=Arabidopsis thaliana OX=3702 GN=SAG12 PE=1 SV=1)	PF00112(Peptidase_C1:Papain family cysteine protease); PF08246(Inhibitor_I29:Cathepsin propeptide inhibitor domain (I29)); PF03051(Peptidase_C1_2:Peptidase C1-like family)
TRINITY_DN17486_c0_g1	Cluster 3	uncharacterized protein LOC112346447 [Selaginella moellendorffii]	0.162792	-2.6189	1.60671e-13	3.24358e-11	yes	down					ENOG410YVCG(S:Function unknown)	ENOG410YVCG(-)		PF02519(Auxin_inducible:Auxin responsive protein)
TRINITY_DN16898_c0_g2	Cluster 3		0.404768	-1.30483	2.99894e-13	5.83423e-11	yes	down					ENOG410YQM1(S:Function unknown)	ENOG410YQM1(Protein of unknown function (DUF1645))		PF07816(DUF1645:Protein of unknown function (DUF1645))
TRINITY_DN92558_c0_g1	Cluster 3		0.131023	-2.93211	3.00434e-13	5.83423e-11	yes	down
TRINITY_DN22461_c1_g4	Cluster 3		0.0106792	-6.54906	3.9335e-13	7.39173e-11	yes	down					ENOG410XYMV(S:Function unknown); ENOG411288N(S:Function unknown)	ENOG410XYMV(-); ENOG411288N(-)
TRINITY_DN7585_c0_g1	Cluster 3		0.00224959	-8.79612	7.16401e-13	1.28149e-10	yes	down					ENOG4111WM3(S:Function unknown)	ENOG4111WM3(-)
TRINITY_DN66338_c0_g1	Cluster 3	hypothetical protein AXG93_977s1010 [Marchantia polymorpha subsp. ruderalis]	0.00226988	-8.78317	8.54809e-13	1.50619e-10	yes	down	GO:0003746(molecular_function:translation elongation factor activity); GO:0003924(molecular_function:GTPase activity); GO:0005525(molecular_function:GTP binding)	K03231	EEF1A	map03013(RNA transport)	COG5256(L:Replication, recombination and repair)	COG5256(Retrotransposon protein)	sp|P08736|EF1A1_DROME(Elongation factor 1-alpha 1 OS=Drosophila melanogaster OX=7227 GN=eEF1alpha1 PE=1 SV=2)	PF00009(GTP_EFTU:Elongation factor Tu GTP binding domain); PF03144(GTP_EFTU_D2:Elongation factor Tu domain 2); PF03143(GTP_EFTU_D3:Elongation factor Tu C-terminal domain); PF01926(MMR_HSR1:50S ribosome-binding GTPase)
TRINITY_DN445_c0_g1	Cluster 3	hypothetical protein AXG93_436s1440 [Marchantia polymorpha subsp. ruderalis]	0.329039	-1.60367	1.08832e-12	1.87555e-10	yes	down	GO:0005509(molecular_function:calcium ion binding)	K13448	CML	map04626(Plant-pathogen interaction)	COG5126(S:Function unknown)	COG5126(histone H3-K4 methylation)	sp|Q9LPK5|CML44_ARATH(Probable calcium-binding protein CML44 OS=Arabidopsis thaliana OX=3702 GN=CML44 PE=2 SV=2)	PF00036(EF-hand_1:EF hand); PF13202(EF-hand_5:EF hand); PF13405(EF-hand_6:EF-hand domain); PF13499(EF-hand_7:EF-hand domain pair); PF13833(EF-hand_8:EF-hand domain pair)
TRINITY_DN17850_c0_g2	Cluster 3		0.00234943	-8.73347	1.43211e-12	2.42659e-10	yes	down		K00665	FASN	map00061(Fatty acid biosynthesis)	COG3321(O:Posttranslational modification, protein turnover, chaperones)	COG3321(zinc ion binding)	sp|P49327|FAS_HUMAN(Fatty acid synthase OS=Homo sapiens OX=9606 GN=FASN PE=1 SV=3)	PF08659(KR:KR domain)
TRINITY_DN26397_c0_g1	Cluster 3	protein NBR1 homolog [Physcomitrella patens]	0.0117597	-6.41001	1.55237e-12	2.6178e-10	yes	down	GO:0008270(molecular_function:zinc ion binding)	K17987	NBR1		ENOG410ZTYM(S:Function unknown)	ENOG410ZTYM(neighbor of Brca1 gene 1)	sp|Q9SB64|NBR1_ARATH(Protein NBR1 homolog OS=Arabidopsis thaliana OX=3702 GN=NBR1 PE=1 SV=1)	PF00569(ZZ:Zinc finger, ZZ type); PF16158(N_BRCA1_IG:Ig-like domain from next to BRCA1 gene); PF03107(C1_2:C1 domain)
TRINITY_DN45539_c0_g1	Cluster 3		0.081873	-3.61047	1.60986e-12	2.70185e-10	yes	down
TRINITY_DN52771_c0_g4	Cluster 3	hypothetical protein MARPO_0120s0003 [Marchantia polymorpha]	0.00201629	-8.95408	2.00152e-12	3.25856e-10	yes	down	GO:0005737(cellular_component:cytoplasm); GO:0007017(biological_process:microtubule-based process); GO:0003924(molecular_function:GTPase activity); GO:0005200(molecular_function:structural constituent of cytoskeleton); GO:0005874(cellular_component:microtubule); GO:0005525(molecular_function:GTP binding)	K07374	TUBA	map04145(Phagosome)	COG5023(Z:Cytoskeleton)	COG5023(protein polymerization)	sp|P68362|TBA1A_CRIGR(Tubulin alpha-1A chain OS=Cricetulus griseus OX=10029 GN=TUBA1A PE=2 SV=1)	PF00091(Tubulin:Tubulin/FtsZ family, GTPase domain); PF03953(Tubulin_C:Tubulin C-terminal domain)
TRINITY_DN1189_c0_g1	Cluster 3		0.275426	-1.86026	3.30706e-12	5.12428e-10	yes	down							sp|P42764|JIPH_ATRCA(Jasmonate-induced protein homolog OS=Atriplex canescens OX=35922 PE=2 SV=1)
TRINITY_DN6592_c0_g1	Cluster 3	hypothetical protein AXG93_4188s1070 [Marchantia polymorpha subsp. ruderalis]	0.125149	-2.99828	3.74974e-12	5.74719e-10	yes	down	GO:0046872(molecular_function:metal ion binding); GO:0004722(molecular_function:protein serine/threonine phosphatase activity)	K17506	PPM1L, PP2CE		COG0631(T:Signal transduction mechanisms)	COG0631(Phosphatase)	sp|O80871|P2C25_ARATH(Probable protein phosphatase 2C 25 OS=Arabidopsis thaliana OX=3702 GN=At2g30020 PE=1 SV=1)	PF00481(PP2C:Protein phosphatase 2C)
TRINITY_DN90519_c0_g1	Cluster 3	hypothetical protein SELMODRAFT_236729 [Selaginella moellendorffii]	0.00310235	-8.33242	7.89462e-12	1.15489e-09	yes	down	GO:0008270(molecular_function:zinc ion binding)	K17987	NBR1		ENOG410ZTYM(S:Function unknown); ENOG411245W(S:Function unknown); ENOG410ZKCZ(S:Function unknown)	ENOG410ZTYM(neighbor of Brca1 gene 1); ENOG411245W(ubiquitin-associated (UBA) TS-N domain-containing protein octicosapeptide Phox Bemp1 (PB1) domain-containing protein); ENOG410ZKCZ(Chromosome 6 open reading frame 106)	sp|Q5RC94|NBR1_PONAB(Next to BRCA1 gene 1 protein OS=Pongo abelii OX=9601 GN=NBR1 PE=2 SV=1)	PF16158(N_BRCA1_IG:Ig-like domain from next to BRCA1 gene)
TRINITY_DN31494_c0_g3	Cluster 3	low-temperature-induced cysteine proteinase-like [Physcomitrella patens]	0.00273645	-8.51348	8.44286e-12	1.22746e-09	yes	down	GO:0016021(cellular_component:integral component of membrane); GO:0008234(molecular_function:cysteine-type peptidase activity)	K16292	CEP, CYSEP		COG4870(O:Posttranslational modification, protein turnover, chaperones)	COG4870(cathepsin)	sp|O65493|XCP1_ARATH(Cysteine protease XCP1 OS=Arabidopsis thaliana OX=3702 GN=XCP1 PE=1 SV=1)	PF00112(Peptidase_C1:Papain family cysteine protease); PF08246(Inhibitor_I29:Cathepsin propeptide inhibitor domain (I29)); PF03051(Peptidase_C1_2:Peptidase C1-like family)
TRINITY_DN30141_c0_g1	Cluster 3	actin [Selaginella moellendorffii]	0.170582	-2.55146	1.01228e-11	1.45672e-09	yes	down	GO:0005737(cellular_component:cytoplasm); GO:0005856(cellular_component:cytoskeleton); GO:0005524(molecular_function:ATP binding)	K05692	ACTB_G1	map04145(Phagosome)	COG5277(Z:Cytoskeleton)	COG5277(Actin-related protein)	sp|Q25010|ACT3A_HELAM(Actin, cytoplasmic A3a OS=Helicoverpa armigera OX=29058 GN=actA3a PE=2 SV=1)	PF00022(Actin:Actin)
TRINITY_DN223_c0_g1	Cluster 3	vacuolar-processing enzyme gamma-isozyme-like [Physcomitrella patens]	0.286975	-1.801	1.04948e-11	1.50718e-09	yes	down	GO:0008233(molecular_function:peptidase activity)	K01369	LGMN		COG5206(O:Posttranslational modification, protein turnover, chaperones)	COG5206(phosphatidylinositol glycan anchor biosynthesis, class K)	sp|P49043|VPE_CITSI(Vacuolar-processing enzyme OS=Citrus sinensis OX=2711 PE=2 SV=1)	PF01650(Peptidase_C13:Peptidase C13 family); PF00656(Peptidase_C14:Caspase domain)
TRINITY_DN86805_c0_g1	Cluster 3	elongation factor 1-alpha [Selaginella moellendorffii]	0.00243777	-8.68022	1.0865e-11	1.55717e-09	yes	down	GO:0003746(molecular_function:translation elongation factor activity); GO:0003924(molecular_function:GTPase activity); GO:0005525(molecular_function:GTP binding)	K03231	EEF1A	map03013(RNA transport)	COG5256(J:Translation, ribosomal structure and biogenesis)	COG5256(ribosomal protein S7)	sp|Q92005|EF1A_DANRE(Elongation factor 1-alpha OS=Danio rerio OX=7955 GN=eef1a PE=2 SV=1)	PF00009(GTP_EFTU:Elongation factor Tu GTP binding domain); PF03143(GTP_EFTU_D3:Elongation factor Tu C-terminal domain); PF03144(GTP_EFTU_D2:Elongation factor Tu domain 2); PF01926(MMR_HSR1:50S ribosome-binding GTPase)
TRINITY_DN86377_c0_g1	Cluster 3	cytochrome b [Sanionia uncinata]	0.0298939	-5.064	1.81341e-11	2.51729e-09	yes	down	GO:0005750(cellular_component:mitochondrial respiratory chain complex III); GO:0045275(cellular_component:respiratory chain complex III); GO:0016021(cellular_component:integral component of membrane); GO:0008121(molecular_function:ubiquinol-cytochrome-c reductase activity); GO:0006122(biological_process:mitochondrial electron transport, ubiquinol to cytochrome c); GO:0005743(cellular_component:mi…	K00412	CYTB, petB	map00190(Oxidative phosphorylation)	COG1290(C:Energy production and conversion)	COG1290(Component of the ubiquinol-cytochrome c reductase complex (complex III or cytochrome b-c1 complex), which is a respiratory chain that generates an electrochemical potential coupled to ATP synthesis (By similarity))	sp|B1GYJ5|CYB_BRAPC(Cytochrome b OS=Brachionus plicatilis OX=10195 GN=mt:Cyt-b PE=3 SV=1)	PF00033(Cytochrome_B:Cytochrome b/b6/petB); PF13631(Cytochrom_B_N_2:Cytochrome b(N-terminal)/b6/petB); PF00032(Cytochrom_B_C:Cytochrome b(C-terminal)/b6/petD)
TRINITY_DN44603_c0_g3	Cluster 3	tubulin alpha chain [Selaginella moellendorffii]	0.00351509	-8.15222	2.16007e-11	2.95211e-09	yes	down	GO:0005737(cellular_component:cytoplasm); GO:0007017(biological_process:microtubule-based process); GO:0003924(molecular_function:GTPase activity); GO:0005200(molecular_function:structural constituent of cytoskeleton); GO:0005874(cellular_component:microtubule); GO:0005525(molecular_function:GTP binding)	K07374	TUBA	map04145(Phagosome)	COG5023(Z:Cytoskeleton)	COG5023(protein polymerization)	sp|P09204|TBA1_CHLRE(Tubulin alpha-1 chain OS=Chlamydomonas reinhardtii OX=3055 GN=TUBA1 PE=1 SV=1)	PF00091(Tubulin:Tubulin/FtsZ family, GTPase domain); PF03953(Tubulin_C:Tubulin C-terminal domain)
TRINITY_DN13349_c2_g1	Cluster 3	tubulin beta chain-like [Physcomitrella patens]	0.00289776	-8.43084	2.1974e-11	2.99733e-09	yes	down	GO:0005737(cellular_component:cytoplasm); GO:0007017(biological_process:microtubule-based process); GO:0003924(molecular_function:GTPase activity); GO:0005200(molecular_function:structural constituent of cytoskeleton); GO:0005874(cellular_component:microtubule); GO:0005525(molecular_function:GTP binding)	K07375	TUBB	map04145(Phagosome)	COG5023(Z:Cytoskeleton)	COG5023(protein polymerization)	sp|Q9ZSW1|TBB1_CYAPA(Tubulin beta-1 chain OS=Cyanophora paradoxa OX=2762 GN=TUBB1 PE=2 SV=1)	PF00091(Tubulin:Tubulin/FtsZ family, GTPase domain); PF03953(Tubulin_C:Tubulin C-terminal domain); PF10644(Misat_Tub_SegII:Misato Segment II tubulin-like domain); PF14881(Tubulin_3:Tubulin domain); PF13809(Tubulin_2:Tubulin like)
TRINITY_DN30242_c0_g1	Cluster 3	actin [Selaginella moellendorffii]	0.00310011	-8.33346	2.28575e-11	3.09989e-09	yes	down	GO:0005737(cellular_component:cytoplasm); GO:0005856(cellular_component:cytoskeleton); GO:0005524(molecular_function:ATP binding)	K05692	ACTB_G1	map04145(Phagosome)	COG5277(Z:Cytoskeleton)	COG5277(Actin-related protein)	sp|P26182|ACT_ACHBI(Actin OS=Achlya bisexualis OX=4766 PE=3 SV=1)	PF00022(Actin:Actin)
TRINITY_DN47286_c0_g1	Cluster 3	ABC transporter F family member 4 [Selaginella moellendorffii]	0.00320203	-8.2868	2.89557e-11	3.84572e-09	yes	down	GO:0016887(molecular_function:ATPase activity); GO:0005524(molecular_function:ATP binding)	K03235	EF3, TEF3		COG0488(B:Chromatin structure and dynamics)	COG0488(High mobility group AT-hook 1)	sp|O93796|EF3_CANGA(Elongation factor 3 OS=Candida glabrata (strain ATCC 2001 / CBS 138 / JCM 3761 / NBRC 0622 / NRRL Y-65) OX=284593 GN=TEF3 PE=3 SV=2)	PF00005(ABC_tran:ABC transporter); PF02463(SMC_N:RecF/RecN/SMC N terminal domain)
TRINITY_DN189_c0_g2	Cluster 3	uncharacterized protein LOC9656306 [Selaginella moellendorffii]	0.312238	-1.67928	2.99688e-11	3.96536e-09	yes	down	GO:0016021(cellular_component:integral component of membrane)				ENOG4111JFK(S:Function unknown)	ENOG4111JFK(expressed protein)		PF04654(DUF599:Protein of unknown function, DUF599)
TRINITY_DN25279_c0_g1	Cluster 3	sodium transporter HKT1 [Selaginella moellendorffii]	0.115187	-3.11795	3.3664e-11	4.42942e-09	yes	down	GO:0016021(cellular_component:integral component of membrane); GO:0008324(molecular_function:cation transmembrane transporter activity)				COG0168(O:Posttranslational modification, protein turnover, chaperones)	COG0168(GDP dissociation inhibitor)	sp|Q6H501|HKT6_ORYSJ(Probable cation transporter HKT6 OS=Oryza sativa subsp. japonica OX=39947 GN=HKT6 PE=2 SV=2)	PF02386(TrkH:Cation transport protein)
TRINITY_DN8971_c0_g1	Cluster 3		0.150944	-2.72791	3.40586e-11	4.47301e-09	yes	down
TRINITY_DN34462_c0_g1	Cluster 3	actin [Selaginella moellendorffii]	0.00255113	-8.61465	3.96804e-11	5.1444e-09	yes	down	GO:0005737(cellular_component:cytoplasm); GO:0005856(cellular_component:cytoskeleton); GO:0005524(molecular_function:ATP binding)	K05692	ACTB_G1	map04145(Phagosome)	COG5277(Z:Cytoskeleton)	COG5277(Actin-related protein)	sp|P53471|ACT2_SCHMA(Actin-2 OS=Schistosoma mansoni OX=6183 PE=2 SV=1)	PF00022(Actin:Actin)
TRINITY_DN24204_c0_g1	Cluster 3	hypothetical protein MARPO_0207s0002 [Marchantia polymorpha]	0.298637	-1.74353	4.25507e-11	5.48632e-09	yes	down	GO:0015074(biological_process:DNA integration); GO:0003676(molecular_function:nucleic acid binding)						sp|Q99315|YG31B_YEAST(Transposon Ty3-G Gag-Pol polyprotein OS=Saccharomyces cerevisiae (strain ATCC 204508 / S288c) OX=559292 GN=TY3B-G PE=1 SV=3)	PF17919(RT_RNaseH_2:RNase H-like domain found in reverse transcriptase); PF00078(RVT_1:Reverse transcriptase (RNA-dependent DNA polymerase))
TRINITY_DN30346_c0_g1	Cluster 3	hypothetical protein AXG93_4448s1420 [Marchantia polymorpha subsp. ruderalis]	0.379792	-1.39672	4.47194e-11	5.73455e-09	yes	down					ENOG410YFAF(S:Function unknown)	ENOG410YFAF(-)	sp|Q8W3M4|Y4744_ARATH(Uncharacterized protein At4g06744 OS=Arabidopsis thaliana OX=3702 GN=At4g06744 PE=2 SV=1)	PF12799(LRR_4:Leucine Rich repeats (2 copies)); PF13855(LRR_8:Leucine rich repeat)
TRINITY_DN43532_c0_g1	Cluster 3	hypothetical protein MARPO_0089s0047 [Marchantia polymorpha]	0.00341399	-8.19433	5.27388e-11	6.67807e-09	yes	down	GO:0052861(molecular_function:glucan endo-1,3-beta-glucanase activity, C-3 substituted reducing group)	K01180	E3.2.1.6		COG5498(S:Function unknown)	COG5498(2OGFe(II) oxygenase)	sp|D4AZ24|ENG1_ARTBC(Probable endo-1,3(4)-beta-glucanase ARB_01444 OS=Arthroderma benhamiae (strain ATCC MYA-4681 / CBS 112371) OX=663331 GN=ARB_01444 PE=1 SV=1)	PF17652(Glyco_hydro81C:Glycosyl hydrolase family 81 C-terminal domain); PF03639(Glyco_hydro_81:Glycosyl hydrolase family 81 N-terminal domain)
TRINITY_DN76745_c0_g1	Cluster 3		0.0283302	-5.14152	5.56942e-11	7.00211e-09	yes	down					ENOG4111PC4(S:Function unknown)	ENOG4111PC4(Pfam:Cw-hydrolase)	sp|Q3BAI2|YCX91_PHAAO(Uncharacterized protein ORF91 OS=Phalaenopsis aphrodite subsp. formosana OX=308872 PE=4 SV=1)
TRINITY_DN91098_c0_g1	Cluster 3		0.00335744	-8.21842	6.4735e-11	8.02452e-09	yes	down								PF00509(Hemagglutinin:Haemagglutinin)
TRINITY_DN20041_c0_g1	Cluster 3	hypothetical protein MARPO_0083s0026 [Marchantia polymorpha]	0.00329533	-8.24536	6.71278e-11	8.29205e-09	yes	down	GO:0016021(cellular_component:integral component of membrane); GO:0008234(molecular_function:cysteine-type peptidase activity)				COG4870(O:Posttranslational modification, protein turnover, chaperones)	COG4870(cathepsin)	sp|A2XQE8|SAG39_ORYSI(Senescence-specific cysteine protease SAG39 OS=Oryza sativa subsp. indica OX=39946 GN=OsI_14861 PE=3 SV=1)	PF00112(Peptidase_C1:Papain family cysteine protease); PF08246(Inhibitor_I29:Cathepsin propeptide inhibitor domain (I29)); PF03051(Peptidase_C1_2:Peptidase C1-like family)
TRINITY_DN232_c0_g1	Cluster 3	probable xyloglucan endotransglucosylase/hydrolase protein 5 [Selaginella moellendorffii]	0.314345	-1.66958	7.72513e-11	9.49277e-09	yes	down	GO:0042546(biological_process:cell wall biogenesis); GO:0005618(cellular_component:cell wall); GO:0048046(cellular_component:apoplast); GO:0071555(biological_process:cell wall organization); GO:0016762(molecular_function:xyloglucan:xyloglucosyl transferase activity); GO:0004553(molecular_function:hydrolase activity, hydrolyzing O-glycosyl compounds); GO:0010411(biological_process:xyloglucan metab…	K14504;K08235	TCH4;E2.4.1.207	map04075(Plant hormone signal transduction)	COG2273(G:Carbohydrate transport and metabolism)	COG2273(hydrolase family 16)	sp|Q38910|XTH23_ARATH(Probable xyloglucan endotransglucosylase/hydrolase protein 23 OS=Arabidopsis thaliana OX=3702 GN=XTH23 PE=2 SV=1)	PF00722(Glyco_hydro_16:Glycosyl hydrolases family 16); PF06955(XET_C:Xyloglucan endo-transglycosylase (XET) C-terminus)
TRINITY_DN50278_c0_g1	Cluster 3	NADH dehydrogenase subunit 4, partial [Monoclea gottschei]	0.0225139	-5.47304	1.27793e-10	1.52268e-08	yes	down	GO:0045271(cellular_component:respiratory chain complex I); GO:0015990(biological_process:electron transport coupled proton transport); GO:0008137(molecular_function:NADH dehydrogenase (ubiquinone) activity); GO:0016021(cellular_component:integral component of membrane); GO:0042773(biological_process:ATP synthesis coupled electron transport); GO:0009060(biological_process:aerobic respiration); GO…	K03881	ND4	map00190(Oxidative phosphorylation)	COG1008(C:Energy production and conversion)	COG1008(subunit m)	sp|P34852|NU4M_ANOGA(NADH-ubiquinone oxidoreductase chain 4 OS=Anopheles gambiae OX=7165 GN=mt:ND4 PE=3 SV=1)	PF00361(Proton_antipo_M:Proton-conducting membrane transporter)
TRINITY_DN11090_c0_g1	Cluster 3	AAA-ATPase At4g25835-like [Physcomitrella patens]	0.302518	-1.72491	1.29885e-10	1.545e-08	yes	down	GO:0005524(molecular_function:ATP binding)	K08900	BCS1				sp|Q9LH82|AATP7_ARATH(AAA-ATPase At3g28540 OS=Arabidopsis thaliana OX=3702 GN=At3g28540 PE=3 SV=1)	PF00004(AAA:ATPase family associated with various cellular activities (AAA)); PF05496(RuvB_N:Holliday junction DNA helicase RuvB P-loop domain)
TRINITY_DN91094_c0_g1	Cluster 3	hypothetical protein AXG93_2255s1170 [Marchantia polymorpha subsp. ruderalis]	0.00368544	-8.08395	1.3967e-10	1.65859e-08	yes	down	GO:0005975(biological_process:carbohydrate metabolic process); GO:0003676(molecular_function:nucleic acid binding); GO:0004553(molecular_function:hydrolase activity, hydrolyzing O-glycosyl compounds)	K01179	E3.2.1.4	map00500(Starch and sucrose metabolism)	COG2730(S:Function unknown)	COG2730(Retrotransposon protein)	sp|P23548|GUN_PAEPO(Endoglucanase OS=Paenibacillus polymyxa OX=1406 PE=3 SV=2)	PF00150(Cellulase:Cellulase (glycosyl hydrolase family 5))
TRINITY_DN69847_c0_g1	Cluster 3	hypothetical protein AXG93_632s1130 [Marchantia polymorpha subsp. ruderalis]	0.230986	-2.11412	1.47094e-10	1.738e-08	yes	down	GO:0016021(cellular_component:integral component of membrane); GO:0005524(molecular_function:ATP binding); GO:0004672(molecular_function:protein kinase activity)				COG4886(S:Function unknown)	COG4886(leucine Rich Repeat)	sp|Q9C637|RLP6_ARATH(Receptor-like protein 6 OS=Arabidopsis thaliana OX=3702 GN=RLP6 PE=3 SV=1)	PF13855(LRR_8:Leucine rich repeat); PF12799(LRR_4:Leucine Rich repeats (2 copies))
TRINITY_DN6635_c1_g3	Cluster 3		0.113623	-3.13767	1.64666e-10	1.93591e-08	yes	down
TRINITY_DN32020_c0_g1	Cluster 3	low-temperature-induced cysteine proteinase-like [Physcomitrella patens]	0.00383545	-8.02639	1.7848e-10	2.08444e-08	yes	down	GO:0005764(cellular_component:lysosome); GO:0051603(biological_process:proteolysis involved in cellular protein catabolic process); GO:0004197(molecular_function:cysteine-type endopeptidase activity); GO:0008234(molecular_function:cysteine-type peptidase activity); GO:0005615(cellular_component:extracellular space)	K01365	CTSL	map04145(Phagosome)	COG4870(O:Posttranslational modification, protein turnover, chaperones)	COG4870(cathepsin)	sp|Q95029|CATL_DROME(Cathepsin L OS=Drosophila melanogaster OX=7227 GN=Cp1 PE=2 SV=2)	PF00112(Peptidase_C1:Papain family cysteine protease); PF08246(Inhibitor_I29:Cathepsin propeptide inhibitor domain (I29)); PF03051(Peptidase_C1_2:Peptidase C1-like family)
TRINITY_DN10990_c0_g1	Cluster 3		0.00389108	-8.00561	1.95369e-10	2.27042e-08	yes	down
TRINITY_DN13553_c0_g1	Cluster 3	hypothetical protein MARPO_0008s0216 [Marchantia polymorpha]	0.294393	-1.76419	2.16524e-10	2.48977e-08	yes	down	GO:0016021(cellular_component:integral component of membrane); GO:0005524(molecular_function:ATP binding); GO:0004672(molecular_function:protein kinase activity)				COG4886(K:Transcription)	COG4886(DNA-dependent RNA polymerase catalyzes the transcription of DNA into RNA using the four ribonucleoside triphosphates as substrates (By similarity))	sp|Q9SD62|Y3471_ARATH(Putative receptor-like protein kinase At3g47110 OS=Arabidopsis thaliana OX=3702 GN=At3g47110 PE=3 SV=1)	PF00069(Pkinase:Protein kinase domain); PF07714(PK_Tyr_Ser-Thr:Protein tyrosine and serine/threonine kinase)
TRINITY_DN28118_c0_g1	Cluster 3	hypothetical protein MARPO_0182s0011 [Marchantia polymorpha]	0.271198	-1.88258	2.55933e-10	2.88412e-08	yes	down	GO:0016021(cellular_component:integral component of membrane); GO:0005524(molecular_function:ATP binding); GO:0004672(molecular_function:protein kinase activity)				COG4886(S:Function unknown)	COG4886(leucine Rich Repeat)	sp|Q2R2D5|XA21_ORYSJ(Receptor kinase-like protein Xa21 OS=Oryza sativa subsp. japonica OX=39947 GN=XA21 PE=1 SV=1)	PF00069(Pkinase:Protein kinase domain); PF07714(PK_Tyr_Ser-Thr:Protein tyrosine and serine/threonine kinase)
TRINITY_DN23618_c0_g2	Cluster 3		0.00379161	-8.04297	2.59207e-10	2.91637e-08	yes	down					ENOG410ZV8G(S:Function unknown)	ENOG410ZV8G(-)
TRINITY_DN33146_c0_g2	Cluster 3		0.0286383	-5.12591	2.67087e-10	3.00025e-08	yes	down					ENOG4111PC4(S:Function unknown)	ENOG4111PC4(Pfam:Cw-hydrolase)	sp|Q3BAI2|YCX91_PHAAO(Uncharacterized protein ORF91 OS=Phalaenopsis aphrodite subsp. formosana OX=308872 PE=4 SV=1)
TRINITY_DN3790_c0_g1	Cluster 3		0.363944	-1.45821	2.71493e-10	3.0449e-08	yes	down
TRINITY_DN37997_c0_g4	Cluster 3		0.00378982	-8.04366	3.44267e-10	3.7713e-08	yes	down								PF01391(Collagen:Collagen triple helix repeat (20 copies))
TRINITY_DN52620_c0_g1	Cluster 3	low-temperature-induced cysteine proteinase-like [Physcomitrella patens]	0.0159001	-5.97482	4.41445e-10	4.73311e-08	yes	down	GO:0016021(cellular_component:integral component of membrane); GO:0008234(molecular_function:cysteine-type peptidase activity)				COG4870(O:Posttranslational modification, protein turnover, chaperones)	COG4870(cathepsin)	sp|P43297|RD21A_ARATH(Cysteine proteinase RD21A OS=Arabidopsis thaliana OX=3702 GN=RD21A PE=1 SV=1)	PF00112(Peptidase_C1:Papain family cysteine protease); PF08246(Inhibitor_I29:Cathepsin propeptide inhibitor domain (I29)); PF03051(Peptidase_C1_2:Peptidase C1-like family)
TRINITY_DN34071_c0_g2	Cluster 3		0.00387963	-8.00987	5.20123e-10	5.50154e-08	yes	down
TRINITY_DN86310_c0_g1	Cluster 3	hypothetical protein MARPO_0179s0021 [Marchantia polymorpha]	0.00418859	-7.89932	5.48722e-10	5.79537e-08	yes	down	GO:0005347(molecular_function:ATP transmembrane transporter activity); GO:0016021(cellular_component:integral component of membrane); GO:0005471(molecular_function:ATP:ADP antiporter activity); GO:0005743(cellular_component:mitochondrial inner membrane)	K05863	SLC25A4S, ANT		ENOG410XNW0(J:Translation, ribosomal structure and biogenesis)	ENOG410XNW0(ribosomal protein)	sp|Q27238|ADT1_ANOGA(ADP,ATP carrier protein 1 OS=Anopheles gambiae OX=7165 GN=AGAP006782 PE=2 SV=2)	PF00153(Mito_carr:Mitochondrial carrier protein)
TRINITY_DN6435_c0_g1	Cluster 3		0.380313	-1.39474	5.73056e-10	6.04334e-08	yes	down		K10523	SPOP		ENOG410XQV8(K:Transcription)	ENOG410XQV8(XS zinc finger domain)	sp|Q9XHZ8|Y1178_ARATH(BTB/POZ domain-containing protein At1g21780 OS=Arabidopsis thaliana OX=3702 GN=At1g21780 PE=1 SV=1)
TRINITY_DN11478_c0_g2	Cluster 3		0.0326116	-4.93847	6.20451e-10	6.4389e-08	yes	down					ENOG4111UA7(S:Function unknown); ENOG411244F(S:Function unknown)	ENOG4111UA7(-); ENOG411244F(-)
TRINITY_DN14746_c0_g1	Cluster 3	hypothetical protein AXG93_949s1120 [Marchantia polymorpha subsp. ruderalis]	0.176065	-2.50582	7.35116e-10	7.45209e-08	yes	down	GO:0016021(cellular_component:integral component of membrane); GO:0016746(molecular_function:transferase activity, transferring acyl groups)	K13508	GPAT	map00564(Glycerophospholipid metabolism); map00561(Glycerolipid metabolism)	ENOG410YBBE(I:Lipid transport and metabolism)	ENOG410YBBE(glycerol-3-phosphate acyltransferase)	sp|Q9SYJ2|GPAT3_ARATH(Probable glycerol-3-phosphate acyltransferase 3 OS=Arabidopsis thaliana OX=3702 GN=GPAT3 PE=2 SV=1)	PF01553(Acyltransferase:Acyltransferase)
TRINITY_DN39387_c0_g1	Cluster 3		0.00442454	-7.82026	7.93226e-10	7.97254e-08	yes	down								PF00235(Profilin:Profilin)
TRINITY_DN60624_c0_g1	Cluster 3	60S ribosomal protein L3 [Selaginella moellendorffii]	0.00420809	-7.89262	8.57105e-10	8.59014e-08	yes	down	GO:0003735(molecular_function:structural constituent of ribosome); GO:0006412(biological_process:translation); GO:0005840(cellular_component:ribosome)	K02925	RP-L3e, RPL3	map03010(Ribosome)	COG0087(J:Translation, ribosomal structure and biogenesis)	COG0087(One of the primary rRNA binding proteins, it binds directly near the 3'-end of the 23S rRNA, where it nucleates assembly of the 50S subunit (By similarity))	sp|P21531|RL3_RAT(60S ribosomal protein L3 OS=Rattus norvegicus OX=10116 GN=Rpl3 PE=1 SV=3)	PF00297(Ribosomal_L3:Ribosomal protein L3)
TRINITY_DN49263_c0_g1	Cluster 3	hypothetical protein MARPO_0050s0101 [Marchantia polymorpha]	0.0189135	-5.72444	8.74144e-10	8.73612e-08	yes	down	GO:0004252(molecular_function:serine-type endopeptidase activity); GO:0016021(cellular_component:integral component of membrane); GO:0005615(cellular_component:extracellular space)	K20754;K14645	pstI;K14645		COG1404(S:Function unknown); COG3227(E:Amino acid transport and metabolism)	COG1404(integrator complex subunit); COG3227(zinc metalloprotease)	sp|P08594|AQL1_THEAQ(Aqualysin-1 OS=Thermus aquaticus OX=271 GN=pstI PE=1 SV=2)	PF00082(Peptidase_S8:Subtilase family)
TRINITY_DN64992_c0_g1	Cluster 3		0.00458845	-7.76778	1.06485e-09	1.0421e-07	yes	down								PF01391(Collagen:Collagen triple helix repeat (20 copies))
TRINITY_DN13998_c0_g1	Cluster 3	flowering-promoting factor 1-like protein 1 [Selaginella moellendorffii]	0.221276	-2.17608	1.11236e-09	1.07961e-07	yes	down	GO:0009909(biological_process:regulation of flower development)				ENOG4112CDX(S:Function unknown)	ENOG4112CDX(positive regulation of flower development)	sp|O23624|FPF1_ARATH(Flowering-promoting factor 1 OS=Arabidopsis thaliana OX=3702 GN=FPF1 PE=2 SV=1)
TRINITY_DN40526_c0_g1	Cluster 3		0.00947444	-6.72174	1.19915e-09	1.15276e-07	yes	down
TRINITY_DN9647_c0_g1	Cluster 3	hypothetical protein AXG93_1275s1340 [Marchantia polymorpha subsp. ruderalis]	0.488304	-1.03415	1.21661e-09	1.16796e-07	yes	down	GO:0016021(cellular_component:integral component of membrane); GO:0005739(cellular_component:mitochondrion); GO:0051560(biological_process:mitochondrial calcium ion homeostasis)	K20858	MCU				sp|O64823|MCU2_ARATH(Calcium uniporter protein 2, mitochondrial OS=Arabidopsis thaliana OX=3702 GN=At2g23790 PE=2 SV=1)	PF04678(MCU:Mitochondrial calcium uniporter)
TRINITY_DN64992_c2_g1	Cluster 3		0.00404812	-7.94853	1.32623e-09	1.2646e-07	yes	down								PF01391(Collagen:Collagen triple helix repeat (20 copies))
TRINITY_DN3146_c0_g3	Cluster 3		0.00449491	-7.79749	1.3401e-09	1.27611e-07	yes	down					ENOG4112ASD(S:Function unknown); ENOG41122GY(S:Function unknown)	ENOG4112ASD(-); ENOG41122GY(-)
TRINITY_DN22579_c0_g3	Cluster 3	tubulin beta-1/beta-2 chain isoform X2 [Physcomitrella patens]	0.00469348	-7.73513	1.85831e-09	1.70081e-07	yes	down	GO:0005737(cellular_component:cytoplasm); GO:0007017(biological_process:microtubule-based process); GO:0003924(molecular_function:GTPase activity); GO:0005200(molecular_function:structural constituent of cytoskeleton); GO:0005874(cellular_component:microtubule); GO:0005525(molecular_function:GTP binding)	K07375	TUBB	map04145(Phagosome)	COG5023(Z:Cytoskeleton)	COG5023(protein polymerization)	sp|P11833|TBB_PARLI(Tubulin beta chain OS=Paracentrotus lividus OX=7656 PE=2 SV=1)	PF00091(Tubulin:Tubulin/FtsZ family, GTPase domain); PF03953(Tubulin_C:Tubulin C-terminal domain); PF10644(Misat_Tub_SegII:Misato Segment II tubulin-like domain)
TRINITY_DN90803_c0_g1	Cluster 3	hypothetical protein AXG93_4201s1400 [Marchantia polymorpha subsp. ruderalis]	0.00566378	-7.46402	1.99769e-09	1.81662e-07	yes	down	GO:0016887(molecular_function:ATPase activity); GO:0005524(molecular_function:ATP binding); GO:0005886(cellular_component:plasma membrane)	K06158	ABCF3		COG0488(S:Function unknown)	COG0488(Retrotransposon protein)	sp|Q8H0V6|AB3F_ARATH(ABC transporter F family member 3 OS=Arabidopsis thaliana OX=3702 GN=ABCF3 PE=1 SV=1)	PF00005(ABC_tran:ABC transporter); PF06003(SMN:Survival motor neuron protein (SMN))
TRINITY_DN25696_c0_g1	Cluster 3	UDP-glycosyltransferase 72B1-like isoform X2 [Physcomitrella patens]	0.376896	-1.40776	2.14382e-09	1.93951e-07	yes	down	GO:0016758(molecular_function:transferase activity, transferring hexosyl groups)				COG1819(S:Function unknown)	COG1819(Transferase)	sp|Q9LXV0|U92A1_ARATH(UDP-glycosyltransferase 92A1 OS=Arabidopsis thaliana OX=3702 GN=UGT92A1 PE=2 SV=1)	PF00201(UDPGT:UDP-glucoronosyl and UDP-glucosyl transferase)
TRINITY_DN88309_c0_g1	Cluster 3	cytochrome c oxidase subunit 2 [Odontoschisma grosseverrucosum]	0.00430653	-7.85926	2.26169e-09	2.03572e-07	yes	down	GO:0004129(molecular_function:cytochrome-c oxidase activity); GO:0005743(cellular_component:mitochondrial inner membrane); GO:0016021(cellular_component:integral component of membrane); GO:0005507(molecular_function:copper ion binding); GO:0070469(cellular_component:respiratory chain)	K02261;bpec	COX2;	map00190(Oxidative phosphorylation)	COG1622(C:Energy production and conversion)	COG1622(Subunits I and II form the functional core of the enzyme complex. Electrons originating in cytochrome c are transferred via heme a and Cu(A) to the binuclear center formed by heme a3 and Cu(B) (By similarity))	sp|Q9MIY7|COX2_DANRE(Cytochrome c oxidase subunit 2 OS=Danio rerio OX=7955 GN=mt-co2 PE=3 SV=1)	PF00116(COX2:Cytochrome C oxidase subunit II, periplasmic domain)
TRINITY_DN92111_c0_g1	Cluster 3		0.00519845	-7.5877	2.75212e-09	2.44599e-07	yes	down
TRINITY_DN61638_c0_g2	Cluster 3	low-temperature-induced cysteine proteinase-like [Physcomitrella patens]	0.00492391	-7.66598	3.10209e-09	2.73261e-07	yes	down	GO:0016021(cellular_component:integral component of membrane); GO:0008234(molecular_function:cysteine-type peptidase activity)	K01365	CTSL	map04145(Phagosome)	COG4870(O:Posttranslational modification, protein turnover, chaperones)	COG4870(cathepsin)	sp|Q26636|CATL_SARPE(Cathepsin L OS=Sarcophaga peregrina OX=7386 PE=1 SV=1)	PF00112(Peptidase_C1:Papain family cysteine protease); PF08246(Inhibitor_I29:Cathepsin propeptide inhibitor domain (I29)); PF03051(Peptidase_C1_2:Peptidase C1-like family)
TRINITY_DN90597_c0_g1	Cluster 3		0.00527412	-7.56685	3.4192e-09	2.97892e-07	yes	down
TRINITY_DN22518_c0_g2	Cluster 3		0.00537883	-7.53849	5.13582e-09	4.34589e-07	yes	down					ENOG410ZCN3(S:Function unknown); ENOG410XZB8(S:Function unknown)	ENOG410ZCN3(-); ENOG410XZB8(-)
TRINITY_DN32323_c0_g1	Cluster 3	dof zinc finger protein DOF4.3-like [Physcomitrella patens]	0.41634	-1.26417	5.25424e-09	4.4249e-07	yes	down	GO:0006355(biological_process:regulation of transcription, DNA-templated); GO:0003677(molecular_function:DNA binding)				ENOG410YN5P(S:Function unknown)	ENOG410YN5P(Dof domain, zinc finger)	sp|Q9LSL6|DOF57_ARATH(Dof zinc finger protein DOF5.7 OS=Arabidopsis thaliana OX=3702 GN=DOF5.7 PE=2 SV=1)	PF02701(zf-Dof:Dof domain, zinc finger)
TRINITY_DN46105_c0_g4	Cluster 3	actin-depolymerizing factor [Selaginella moellendorffii]	0.00534134	-7.54858	5.28645e-09	4.44143e-07	yes	down	GO:0003779(molecular_function:actin binding); GO:0030042(biological_process:actin filament depolymerization); GO:0015629(cellular_component:actin cytoskeleton)	K05765	CFL		ENOG41122P5(S:Function unknown)	ENOG41122P5(actin-depolymerizing factor)	sp|P37167|ACTP_ACACA(Actophorin OS=Acanthamoeba castellanii OX=5755 PE=1 SV=2)	PF00241(Cofilin_ADF:Cofilin/tropomyosin-type actin-binding protein)
TRINITY_DN82071_c0_g1	Cluster 3		0.0116598	-6.42231	5.62517e-09	4.69808e-07	yes	down					ENOG41129JI(S:Function unknown)	ENOG41129JI(-)
TRINITY_DN14615_c0_g3	Cluster 3		0.00645805	-7.27468	5.88215e-09	4.87812e-07	yes	down					ENOG4111JHC(S:Function unknown)	ENOG4111JHC(senescence-associated protein)	sp|Q6CQE5|TAR1_KLULA(Protein TAR1 OS=Kluyveromyces lactis (strain ATCC 8585 / CBS 2359 / DSM 70799 / NBRC 1267 / NRRL Y-1140 / WM37) OX=284590 GN=TAR1-A PE=4 SV=2)
TRINITY_DN27540_c1_g3	Cluster 3	hypothetical protein AXG93_93s1160 [Marchantia polymorpha subsp. ruderalis]	0.00528746	-7.56321	7.77896e-09	6.32495e-07	yes	down	GO:0005737(cellular_component:cytoplasm); GO:0031625(molecular_function:ubiquitin protein ligase binding); GO:0005634(cellular_component:nucleus); GO:0019941(biological_process:modification-dependent protein catabolic process); GO:0016567(biological_process:protein ubiquitination); GO:0004672(molecular_function:protein kinase activity); GO:0031386(molecular_function:protein tag); GO:0005524(molec…	K08770	UBC		COG5272(O:Posttranslational modification, protein turnover, chaperones)	COG5272(ubiquitin)	sp|P0CG53|UBB_BOVIN(Polyubiquitin-B OS=Bos taurus OX=9913 GN=UBB PE=1 SV=1)	PF00240(ubiquitin:Ubiquitin family); PF11976(Rad60-SLD:Ubiquitin-2 like Rad60 SUMO-like); PF14560(Ubiquitin_2:Ubiquitin-like domain); PF18396(TBK1_ULD:TANK binding kinase 1 ubiquitin-like domain)
TRINITY_DN28115_c0_g1	Cluster 3	expansin-B16 isoform X2 [Selaginella moellendorffii]	0.33612	-1.57295	9.78483e-09	7.83863e-07	yes	down	GO:0005618(cellular_component:cell wall); GO:0009664(biological_process:plant-type cell wall organization); GO:0016020(cellular_component:membrane); GO:0005576(cellular_component:extracellular region); GO:0019953(biological_process:sexual reproduction)	K20628	exlX		ENOG410YA5Q(G:Carbohydrate transport and metabolism)	ENOG410YA5Q(May cause loosening and extension of plant cell walls by disrupting non-covalent bonding between cellulose microfibrils and matrix glucans. No enzymatic activity has been found. May be required for rapid internodal elongation in deepwater rice during submergence (By similarity))	sp|Q9M0I2|EXPB3_ARATH(Expansin-B3 OS=Arabidopsis thaliana OX=3702 GN=EXPB3 PE=2 SV=2)	PF01357(Expansin_C:Expansin C-terminal domain); PF03330(DPBB_1:Lytic transglycolase)
TRINITY_DN90565_c0_g1	Cluster 3	60S ribosomal protein L19-3-like [Physcomitrella patens]	0.00564885	-7.46783	1.01951e-08	8.11209e-07	yes	down	GO:0003735(molecular_function:structural constituent of ribosome); GO:0022625(cellular_component:cytosolic large ribosomal subunit); GO:0003723(molecular_function:RNA binding); GO:0006412(biological_process:translation)	K02885	RP-L19e, RPL19	map03010(Ribosome)	COG2147(S:Function unknown)	COG2147(-)	sp|P36241|RL19_DROME(60S ribosomal protein L19 OS=Drosophila melanogaster OX=7227 GN=RpL19 PE=1 SV=2)	PF01280(Ribosomal_L19e:Ribosomal protein L19e)
TRINITY_DN860_c0_g2	Cluster 3	uncharacterized protein C24B11.05-like [Physcomitrella patens]	0.268805	-1.89537	1.02256e-08	8.11812e-07	yes	down	GO:0016787(molecular_function:hydrolase activity)	K18551	SDT1	map00760(Nicotinate and nicotinamide metabolism)	COG1011(S:Function unknown)	COG1011(-)	sp|Q09893|YAI5_SCHPO(Uncharacterized protein C24B11.05 OS=Schizosaccharomyces pombe (strain 972 / ATCC 24843) OX=284812 GN=SPAC24B11.05 PE=3 SV=1)	PF13419(HAD_2:Haloacid dehalogenase-like hydrolase); PF00702(Hydrolase:haloacid dehalogenase-like hydrolase)
TRINITY_DN92079_c0_g1	Cluster 3		0.00553207	-7.49797	1.06079e-08	8.38392e-07	yes	down
TRINITY_DN46603_c0_g1	Cluster 3	protein SPIRAL1-like 1 [Physcomitrella patens]	0.171057	-2.54745	1.09582e-08	8.65109e-07	yes	down	GO:0003747(molecular_function:translation release factor activity); GO:0043622(biological_process:cortical microtubule organization)	K18635	SPR1		ENOG410ZH9I(S:Function unknown)	ENOG410ZH9I(-)	sp|Q8LGD1|SP1L5_ARATH(Protein SPIRAL1-like 5 OS=Arabidopsis thaliana OX=3702 GN=SP1L5 PE=2 SV=1)
TRINITY_DN2841_c0_g1	Cluster 3	hypothetical protein SELMODRAFT_49332, partial [Selaginella moellendorffii]	0.381852	-1.38891	1.13087e-08	8.88806e-07	yes	down	GO:0005509(molecular_function:calcium ion binding)	K02183	CALM	map04626(Plant-pathogen interaction); map04070(Phosphatidylinositol signaling system); map04016(MAPK signaling pathway - plant)	COG5126(O:Posttranslational modification, protein turnover, chaperones)	COG5126(ubiquitin-conjugating enzyme)	sp|Q93Z27|CML46_ARATH(Probable calcium-binding protein CML46 OS=Arabidopsis thaliana OX=3702 GN=CML46 PE=1 SV=1)	PF00036(EF-hand_1:EF hand); PF13405(EF-hand_6:EF-hand domain); PF13202(EF-hand_5:EF hand); PF13499(EF-hand_7:EF-hand domain pair); PF13833(EF-hand_8:EF-hand domain pair); PF14658(EF-hand_9:EF-hand domain)
TRINITY_DN45357_c0_g1	Cluster 3	probable beta-1,4-xylosyltransferase IRX9H [Selaginella moellendorffii]	0.197629	-2.33913	1.14683e-08	8.99181e-07	yes	down	GO:0010417(biological_process:glucuronoxylan biosynthetic process); GO:0009834(biological_process:plant-type secondary cell wall biogenesis); GO:0016021(cellular_component:integral component of membrane); GO:0042285(molecular_function:xylosyltransferase activity); GO:0000139(cellular_component:Golgi membrane); GO:0071555(biological_process:cell wall organization); GO:0015018(molecular_function:ga…	K20869	IRX9		ENOG410XP79(G:Carbohydrate transport and metabolism); ENOG410XP79(M:Cell wall/membrane/envelope biogenesis)	ENOG410XP79(epimerase dehydratase); ENOG410XP79(epimerase dehydratase)	sp|Q9ZQC6|IRX9_ARATH(Beta-1,4-xylosyltransferase IRX9 OS=Arabidopsis thaliana OX=3702 GN=IRX9 PE=1 SV=1)	PF03360(Glyco_transf_43:Glycosyltransferase family 43)
TRINITY_DN90545_c0_g1	Cluster 3	cytochrome b [Anthoceros agrestis]	0.0421234	-4.56924	1.14788e-08	8.99181e-07	yes	down	GO:0045275(cellular_component:respiratory chain complex III); GO:0016021(cellular_component:integral component of membrane); GO:0008121(molecular_function:ubiquinol-cytochrome-c reductase activity); GO:0006122(biological_process:mitochondrial electron transport, ubiquinol to cytochrome c); GO:0005743(cellular_component:mitochondrial inner membrane); GO:0046872(molecular_function:metal ion binding)	K00412	CYTB, petB	map00190(Oxidative phosphorylation)	COG1290(S:Function unknown)	COG1290(Retrotransposon protein)	sp|Q20K43|CYB_LEPLC(Cytochrome b OS=Lepilemur leucopus OX=100475 GN=MT-CYB PE=3 SV=1)	PF00033(Cytochrome_B:Cytochrome b/b6/petB); PF13631(Cytochrom_B_N_2:Cytochrome b(N-terminal)/b6/petB); PF00032(Cytochrom_B_C:Cytochrome b(C-terminal)/b6/petD)
TRINITY_DN86154_c0_g1	Cluster 3	guanine nucleotide-binding protein alpha-1 subunit [Selaginella moellendorffii]	0.00584248	-7.4192	1.17161e-08	9.14727e-07	yes	down	GO:0009617(biological_process:response to bacterium); GO:0005789(cellular_component:endoplasmic reticulum membrane); GO:0051020(molecular_function:GTPase binding); GO:0001664(molecular_function:G-protein coupled receptor binding); GO:0008219(biological_process:cell death); GO:0009723(biological_process:response to ethylene); GO:0010027(biological_process:thylakoid membrane organization); GO:00058…	K04630	GNAI		ENOG410XNVQ(J:Translation, ribosomal structure and biogenesis)	ENOG410XNVQ(This protein binds to the 23S rRNA, and is important in its secondary structure. It is located near the subunit interface in the base of the L7 L12 stalk, and near the tRNA binding site of the peptidyltransferase center (By similarity))	sp|P30676|GNAI_PATPE(Guanine nucleotide-binding protein G(i) subunit alpha OS=Patiria pectinifera OX=7594 PE=1 SV=3)	PF00503(G-alpha:G-protein alpha subunit); PF00025(Arf:ADP-ribosylation factor family); PF04670(Gtr1_RagA:Gtr1/RagA G protein conserved region)
TRINITY_DN92221_c0_g1	Cluster 3	60S ribosomal protein L6-like [Physcomitrella patens]	0.0058858	-7.40855	1.31436e-08	1.01933e-06	yes	down	GO:0003735(molecular_function:structural constituent of ribosome); GO:0006412(biological_process:translation); GO:0005840(cellular_component:ribosome)	K02934	RP-L6e, RPL6	map03010(Ribosome)	COG2163(S:Function unknown)	COG2163(Acid phosphatase)	sp|P34091|RL6_MESCR(60S ribosomal protein L6 OS=Mesembryanthemum crystallinum OX=3544 GN=RPL6 PE=2 SV=1)	PF01159(Ribosomal_L6e:Ribosomal protein L6e)
TRINITY_DN10520_c1_g1	Cluster 3		0.236048	-2.08285	1.32941e-08	1.02863e-06	yes	down
TRINITY_DN4000_c0_g1	Cluster 3	uncharacterized protein LOC9635593 isoform X2 [Selaginella moellendorffii]	0.350714	-1.51163	1.3306e-08	1.02863e-06	yes	down	GO:0016021(cellular_component:integral component of membrane); GO:0030176(cellular_component:integral component of endoplasmic reticulum membrane); GO:0008270(molecular_function:zinc ion binding); GO:0030433(biological_process:ER-associated ubiquitin-dependent protein catabolic process)				COG5183(O:Posttranslational modification, protein turnover, chaperones)	COG5183((Membrane-Associated Ring finger (C3HC4)))	sp|F4JKK0|SUD1_ARATH(Probable E3 ubiquitin ligase SUD1 OS=Arabidopsis thaliana OX=3702 GN=SUD1 PE=1 SV=1)	PF12906(RINGv:RING-variant domain); PF12428(DUF3675:Protein of unknown function (DUF3675)); PF05290(Baculo_IE-1:Baculovirus immediate-early protein (IE-0))
TRINITY_DN28696_c0_g2	Cluster 3	high mobility group B protein 6-like [Physcomitrella patens]	0.00557863	-7.48587	1.33661e-08	1.03214e-06	yes	down	GO:0005694(cellular_component:chromosome); GO:0005634(cellular_component:nucleus); GO:0006281(biological_process:DNA repair); GO:0006260(biological_process:DNA replication); GO:0003677(molecular_function:DNA binding)	shx;K10802	;HMGB1	map03410(Base excision repair)	COG5648(B:Chromatin structure and dynamics)	COG5648(high mobility group)	sp|Q24537|HMG2_DROME(High mobility group protein DSP1 OS=Drosophila melanogaster OX=7227 GN=Dsp1 PE=2 SV=1)	PF00505(HMG_box:HMG (high mobility group) box); PF09011(HMG_box_2:HMG-box domain)
TRINITY_DN19669_c0_g1	Cluster 3	hypothetical protein MARPO_0100s0061 [Marchantia polymorpha]	0.0105249	-6.57005	1.48068e-08	1.13228e-06	yes	down	GO:0016021(cellular_component:integral component of membrane); GO:0015743(biological_process:malate transport)				ENOG410XR8V(S:Function unknown)	ENOG410XR8V(aluminum-activated malate transporter)	sp|Q9SJE8|ALMT2_ARATH(Aluminum-activated malate transporter 2 OS=Arabidopsis thaliana OX=3702 GN=ALMT2 PE=2 SV=2)	PF11744(ALMT:Aluminium activated malate transporter); PF13515(FUSC_2:Fusaric acid resistance protein-like); PF04632(FUSC:Fusaric acid resistance protein family)
TRINITY_DN92139_c0_g1	Cluster 3	cysteine proteinase 15A-like [Physcomitrella patens]	0.0062104	-7.3311	1.5139e-08	1.15516e-06	yes	down	GO:0008234(molecular_function:cysteine-type peptidase activity)	K01373	CTSF	map04626(Plant-pathogen interaction)	COG4870(O:Posttranslational modification, protein turnover, chaperones)	COG4870(cathepsin)	sp|Q86GF7|CRUST_PANBO(Crustapain OS=Pandalus borealis OX=6703 GN=Cys PE=1 SV=1)	PF00112(Peptidase_C1:Papain family cysteine protease); PF08246(Inhibitor_I29:Cathepsin propeptide inhibitor domain (I29))
TRINITY_DN23698_c0_g2	Cluster 3	hypothetical protein MARPO_0120s0003 [Marchantia polymorpha]	0.0073572	-7.08663	1.54303e-08	1.17485e-06	yes	down	GO:0005737(cellular_component:cytoplasm); GO:0007017(biological_process:microtubule-based process); GO:0003924(molecular_function:GTPase activity); GO:0005200(molecular_function:structural constituent of cytoskeleton); GO:0005874(cellular_component:microtubule); GO:0005525(molecular_function:GTP binding)	K07374	TUBA	map04145(Phagosome)	COG5023(Z:Cytoskeleton)	COG5023(protein polymerization)	sp|Q40832|TBA2_PELFA(Tubulin alpha-2 chain OS=Pelvetia fastigiata OX=48072 GN=TUBA2 PE=2 SV=1)	PF00091(Tubulin:Tubulin/FtsZ family, GTPase domain); PF03953(Tubulin_C:Tubulin C-terminal domain); PF14881(Tubulin_3:Tubulin domain)
TRINITY_DN47580_c0_g1	Cluster 3	cysteine-rich receptor-like protein kinase 15 [Selaginella moellendorffii]	0.162987	-2.61717	1.54972e-08	1.17864e-06	yes	down	GO:0004674(molecular_function:protein serine/threonine kinase activity); GO:0016021(cellular_component:integral component of membrane); GO:0046777(biological_process:protein autophosphorylation); GO:0005524(molecular_function:ATP binding); GO:0005886(cellular_component:plasma membrane)				COG0515(T:Signal transduction mechanisms)	COG0515(Serine Threonine protein kinase)	sp|Q9T0J1|CRK26_ARATH(Cysteine-rich receptor-like protein kinase 26 OS=Arabidopsis thaliana OX=3702 GN=CRK26 PE=2 SV=1)	PF00069(Pkinase:Protein kinase domain); PF07714(PK_Tyr_Ser-Thr:Protein tyrosine and serine/threonine kinase); PF01657(Stress-antifung:Salt stress response/antifungal)
TRINITY_DN77602_c0_g1	Cluster 3	hypothetical protein PHYPA_012323 [Physcomitrella patens]	0.00614085	-7.34735	1.63093e-08	1.22985e-06	yes	down	GO:0051603(biological_process:proteolysis involved in cellular protein catabolic process); GO:0005615(cellular_component:extracellular space); GO:0016021(cellular_component:integral component of membrane); GO:0005764(cellular_component:lysosome); GO:0004197(molecular_function:cysteine-type endopeptidase activity); GO:0008234(molecular_function:cysteine-type peptidase activity)	K01365	CTSL	map04145(Phagosome)	COG4870(O:Posttranslational modification, protein turnover, chaperones)	COG4870(cathepsin)	sp|Q26636|CATL_SARPE(Cathepsin L OS=Sarcophaga peregrina OX=7386 PE=1 SV=1)	PF00112(Peptidase_C1:Papain family cysteine protease); PF08246(Inhibitor_I29:Cathepsin propeptide inhibitor domain (I29)); PF03051(Peptidase_C1_2:Peptidase C1-like family)
TRINITY_DN92304_c0_g1	Cluster 3	hypothetical protein MARPO_0208s0003 [Marchantia polymorpha]	0.00584805	-7.41783	1.69961e-08	1.27754e-06	yes	down	GO:0005975(biological_process:carbohydrate metabolic process); GO:0004553(molecular_function:hydrolase activity, hydrolyzing O-glycosyl compounds)	K01201	GBA, srfJ	map00600(Sphingolipid metabolism); map00511(Other glycan degradation)	ENOG410XWQ1(S:Function unknown)	ENOG410XWQ1(Curculin domain protein (Mannose-binding) lectin)	sp|P49329|LEC_ALOAR(Mannose-specific lectin OS=Aloe arborescens OX=45385 PE=1 SV=1)	PF01453(B_lectin:D-mannose binding lectin)
TRINITY_DN5703_c0_g1	Cluster 3	hypothetical protein MARPO_0155s0001 [Marchantia polymorpha]	0.400555	-1.31993	1.90462e-08	1.41064e-06	yes	down					ENOG410YF4V(S:Function unknown)	ENOG410YF4V(ACT domain)	sp|Q9SGA0|ACR6_ARATH(ACT domain-containing protein ACR6 OS=Arabidopsis thaliana OX=3702 GN=ACR6 PE=2 SV=1)	PF01842(ACT:ACT domain); PF13291(ACT_4:ACT domain); PF13740(ACT_6:ACT domain)
TRINITY_DN37625_c2_g1	Cluster 3	40S ribosomal protein S5 [Physcomitrella patens]	0.00593873	-7.39563	2.12325e-08	1.55302e-06	yes	down	GO:0015935(cellular_component:small ribosomal subunit); GO:0019843(molecular_function:rRNA binding); GO:0003735(molecular_function:structural constituent of ribosome); GO:0003723(molecular_function:RNA binding); GO:0006412(biological_process:translation); GO:0009507(cellular_component:chloroplast)	K02989	RP-S5e, RPS5	map03010(Ribosome)	COG0049(J:Translation, ribosomal structure and biogenesis)	COG0049(One of the primary rRNA binding proteins, it binds directly to 16S rRNA where it nucleates assembly of the head domain of the 30S subunit. Is located at the subunit interface close to the decoding center, probably blocks exit of the E-site tRNA (By similarity))	sp|O65731|RS5_CICAR(40S ribosomal protein S5 (Fragment) OS=Cicer arietinum OX=3827 GN=RPS5 PE=2 SV=1)	PF00177(Ribosomal_S7:Ribosomal protein S7p/S5e)
TRINITY_DN16141_c0_g3	Cluster 3	actin [Selaginella moellendorffii]	0.00607861	-7.36204	2.42221e-08	1.74639e-06	yes	down	GO:0005737(cellular_component:cytoplasm); GO:0005856(cellular_component:cytoskeleton); GO:0005524(molecular_function:ATP binding)	K05692	ACTB_G1	map04145(Phagosome)	COG5277(Z:Cytoskeleton)	COG5277(Actin-related protein)	sp|P30163|ACT2_ONCVO(Actin-2 OS=Onchocerca volvulus OX=6282 GN=act-2b PE=3 SV=1)	PF00022(Actin:Actin)
TRINITY_DN33704_c0_g1	Cluster 3	polyadenylate-binding protein 2-like [Physcomitrella patens]	0.00751739	-7.05555	2.44273e-08	1.7576e-06	yes	down	GO:0005737(cellular_component:cytoplasm); GO:0003723(molecular_function:RNA binding)	K13126	PABPC	map03018(RNA degradation); map03013(RNA transport); map03015(mRNA surveillance pathway)	ENOG410XR5X(L:Replication, recombination and repair)	ENOG410XR5X(purine NTP-dependent helicase activity)	sp|F1QB54|PABPA_DANRE(Polyadenylate-binding protein 1A OS=Danio rerio OX=7955 GN=pabpc1a PE=1 SV=1)	PF00076(RRM_1:RNA recognition motif. (a.k.a. RRM, RBD, or RNP domain)); PF00658(PABP:Poly-adenylate binding protein, unique domain); PF13893(RRM_5:RNA recognition motif. (a.k.a. RRM, RBD, or RNP domain))
TRINITY_DN990_c0_g1	Cluster 3	hypothetical protein MARPO_0061s0079 [Marchantia polymorpha]	0.47996	-1.05901	2.46287e-08	1.76942e-06	yes	down	GO:0046983(molecular_function:protein dimerization activity); GO:0016021(cellular_component:integral component of membrane); GO:0003677(molecular_function:DNA binding)				ENOG4111T8J(S:Function unknown)	ENOG4111T8J(transposon protein)	sp|P08770|TRA1_MAIZE(Putative AC transposase OS=Zea mays OX=4577 PE=2 SV=2)	PF05699(Dimer_Tnp_hAT:hAT family C-terminal dimerisation region); PF14372(DUF4413:Domain of unknown function (DUF4413))
TRINITY_DN22507_c0_g1	Cluster 3		0.00642725	-7.28158	2.46417e-08	1.76942e-06	yes	down
TRINITY_DN35427_c0_g1	Cluster 3	ADP,ATP carrier protein [Selaginella moellendorffii]	0.0061671	-7.34119	2.46908e-08	1.77114e-06	yes	down	GO:0005347(molecular_function:ATP transmembrane transporter activity); GO:0016021(cellular_component:integral component of membrane); GO:0005471(molecular_function:ATP:ADP antiporter activity); GO:0005743(cellular_component:mitochondrial inner membrane)	K05863	SLC25A4S, ANT		ENOG410XNW0(U:Intracellular trafficking, secretion, and vesicular transport)	ENOG410XNW0(transmembrane transport)	sp|P04709|ADT1_MAIZE(ADP,ATP carrier protein 1, mitochondrial OS=Zea mays OX=4577 GN=ANT1 PE=2 SV=3)	PF00153(Mito_carr:Mitochondrial carrier protein)
TRINITY_DN90711_c0_g1	Cluster 3	40S ribosomal protein S3-3-like [Physcomitrella patens]	0.0065219	-7.26049	2.52936e-08	1.80659e-06	yes	down	GO:0003906(molecular_function:DNA-(apurinic or apyrimidinic site) lyase activity); GO:0015935(cellular_component:small ribosomal subunit); GO:0006281(biological_process:DNA repair); GO:0005634(cellular_component:nucleus); GO:0006412(biological_process:translation); GO:0003735(molecular_function:structural constituent of ribosome); GO:0003723(molecular_function:RNA binding); GO:0003684(molecular_f…	K02985	RP-S3e, RPS3	map03010(Ribosome)	COG0092(J:Translation, ribosomal structure and biogenesis)	COG0092(30S ribosomal protein S9)	sp|Q9SIP7|RS31_ARATH(40S ribosomal protein S3-1 OS=Arabidopsis thaliana OX=3702 GN=RPS3A PE=1 SV=1)	PF00189(Ribosomal_S3_C:Ribosomal protein S3, C-terminal domain); PF07650(KH_2:KH domain)
TRINITY_DN92113_c0_g1	Cluster 3	60S ribosomal protein L3-like [Physcomitrella patens]	0.00628564	-7.31372	2.53128e-08	1.80659e-06	yes	down	GO:0003735(molecular_function:structural constituent of ribosome); GO:0006412(biological_process:translation); GO:0005840(cellular_component:ribosome)	K02925	RP-L3e, RPL3	map03010(Ribosome)	COG0087(J:Translation, ribosomal structure and biogenesis)	COG0087(One of the primary rRNA binding proteins, it binds directly near the 3'-end of the 23S rRNA, where it nucleates assembly of the 50S subunit (By similarity))	sp|P39023|RL3_HUMAN(60S ribosomal protein L3 OS=Homo sapiens OX=9606 GN=RPL3 PE=1 SV=2)	PF00297(Ribosomal_L3:Ribosomal protein L3)
TRINITY_DN9617_c0_g2	Cluster 3	WRKY transcription factor SUSIBA2 [Selaginella moellendorffii]	0.314307	-1.66975	2.53943e-08	1.81058e-06	yes	down	GO:0003700(molecular_function:transcription factor activity, sequence-specific DNA binding); GO:0043565(molecular_function:sequence-specific DNA binding); GO:0005634(cellular_component:nucleus)				ENOG41116A7(K:Transcription)	ENOG41116A7(WRKY transcription factor)	sp|Q9LY00|WRK70_ARATH(Probable WRKY transcription factor 70 OS=Arabidopsis thaliana OX=3702 GN=WRKY70 PE=1 SV=1)	PF03106(WRKY:WRKY DNA -binding domain)
TRINITY_DN25822_c0_g1	Cluster 3	hypothetical protein AXG93_4295s1360 [Marchantia polymorpha subsp. ruderalis]	0.0063594	-7.29689	2.55185e-08	1.8176e-06	yes	down	GO:0042578(molecular_function:phosphoric ester hydrolase activity); GO:0006970(biological_process:response to osmotic stress); GO:0046488(biological_process:phosphatidylinositol metabolic process)	K16820;K10591;K16685	WWTR1, TAZ;NEDD4, RSP5;WWC1	map04120(Ubiquitin mediated proteolysis); map04144(Endocytosis)	COG5021(S:Function unknown); ENOG410XNXK(T:Signal transduction mechanisms)	COG5021(cell wall deposition. Required for establishment of the Casparian strip membrane domain (CSD) and the subsequent formation of Casparian strips, a cell wall modification of the root endodermis that determines an apoplastic barrier between the intraorganismal apoplasm and the extraorganismal apoplasm and prevents lateral diffusion); ENOG410XNXK(membrane associated guanylate kinase, WW and P…	sp|P39940|RSP5_YEAST(E3 ubiquitin-protein ligase RSP5 OS=Saccharomyces cerevisiae (strain ATCC 204508 / S288c) OX=559292 GN=RSP5 PE=1 SV=1)	PF00397(WW:WW domain)
TRINITY_DN52771_c0_g3	Cluster 3	hypothetical protein MARPO_0120s0003 [Marchantia polymorpha]	0.0064367	-7.27946	2.56699e-08	1.82654e-06	yes	down	GO:0005737(cellular_component:cytoplasm); GO:0007017(biological_process:microtubule-based process); GO:0003924(molecular_function:GTPase activity); GO:0005200(molecular_function:structural constituent of cytoskeleton); GO:0005874(cellular_component:microtubule); GO:0005525(molecular_function:GTP binding)	K07374	TUBA	map04145(Phagosome)			sp|P68362|TBA1A_CRIGR(Tubulin alpha-1A chain OS=Cricetulus griseus OX=10029 GN=TUBA1A PE=2 SV=1)	PF03953(Tubulin_C:Tubulin C-terminal domain); PF00091(Tubulin:Tubulin/FtsZ family, GTPase domain); PF14881(Tubulin_3:Tubulin domain)
TRINITY_DN39698_c0_g3	Cluster 3	hypothetical protein MARPO_0083s0026 [Marchantia polymorpha]	0.00614464	-7.34646	2.73684e-08	1.93091e-06	yes	down	GO:0016021(cellular_component:integral component of membrane); GO:0008234(molecular_function:cysteine-type peptidase activity)	K01365	CTSL	map04145(Phagosome)	COG4870(O:Posttranslational modification, protein turnover, chaperones)	COG4870(cathepsin)	sp|P43297|RD21A_ARATH(Cysteine proteinase RD21A OS=Arabidopsis thaliana OX=3702 GN=RD21A PE=1 SV=1)	PF00112(Peptidase_C1:Papain family cysteine protease); PF08246(Inhibitor_I29:Cathepsin propeptide inhibitor domain (I29))
TRINITY_DN26742_c1_g1	Cluster 3		0.366842	-1.44677	2.95606e-08	2.07209e-06	yes	down
TRINITY_DN40370_c0_g1	Cluster 3	Nad4 [Anthoceros agrestis]	0.00621539	-7.32994	2.99975e-08	2.10063e-06	yes	down	GO:0008137(molecular_function:NADH dehydrogenase (ubiquinone) activity); GO:0016021(cellular_component:integral component of membrane); GO:0070469(cellular_component:respiratory chain); GO:0042773(biological_process:ATP synthesis coupled electron transport); GO:0031966(cellular_component:mitochondrial membrane)	K03881	ND4	map00190(Oxidative phosphorylation)	COG1008(C:Energy production and conversion)	COG1008(subunit m)	sp|O99825|NU4M_RHISA(NADH-ubiquinone oxidoreductase chain 4 OS=Rhipicephalus sanguineus OX=34632 GN=ND4 PE=3 SV=1)	PF00361(Proton_antipo_M:Proton-conducting membrane transporter)
TRINITY_DN24378_c0_g1	Cluster 3		0.00634045	-7.3012	3.25833e-08	2.26599e-06	yes	down
TRINITY_DN50940_c0_g1	Cluster 3	tubulin beta-1/beta-2 chain isoform X2 [Physcomitrella patens]	0.00267134	-8.54822	3.39159e-08	2.34941e-06	yes	down	GO:0005737(cellular_component:cytoplasm); GO:0007017(biological_process:microtubule-based process); GO:0003924(molecular_function:GTPase activity); GO:0005200(molecular_function:structural constituent of cytoskeleton); GO:0005874(cellular_component:microtubule); GO:0005525(molecular_function:GTP binding)	K07375	TUBB	map04145(Phagosome)	COG5023(Z:Cytoskeleton)	COG5023(protein polymerization)	sp|Q3MHM5|TBB4B_BOVIN(Tubulin beta-4B chain OS=Bos taurus OX=9913 GN=TUBB4B PE=2 SV=1)	PF00091(Tubulin:Tubulin/FtsZ family, GTPase domain); PF03953(Tubulin_C:Tubulin C-terminal domain); PF10644(Misat_Tub_SegII:Misato Segment II tubulin-like domain)
TRINITY_DN61083_c0_g1	Cluster 3	elongation factor 1-alpha-like [Physcomitrella patens]	0.0300019	-5.0588	3.79729e-08	2.6049e-06	yes	down	GO:0003746(molecular_function:translation elongation factor activity); GO:0003924(molecular_function:GTPase activity); GO:0005525(molecular_function:GTP binding)	K03231	EEF1A	map03013(RNA transport)	COG5256(J:Translation, ribosomal structure and biogenesis)	COG5256(This protein promotes the GTP-dependent binding of aminoacyl-tRNA to the A-site of ribosomes during protein biosynthesis (By similarity))	sp|P17507|EF1A2_XENLA(Elongation factor 1-alpha, oocyte form OS=Xenopus laevis OX=8355 GN=eef1ao PE=1 SV=1)	PF00009(GTP_EFTU:Elongation factor Tu GTP binding domain); PF03143(GTP_EFTU_D3:Elongation factor Tu C-terminal domain); PF03144(GTP_EFTU_D2:Elongation factor Tu domain 2); PF01926(MMR_HSR1:50S ribosome-binding GTPase)
TRINITY_DN18771_c0_g1	Cluster 3	60S acidic ribosomal protein P0 [Selaginella moellendorffii]	0.00671861	-7.21762	4.1576e-08	2.83282e-06	yes	down	GO:0042254(biological_process:ribosome biogenesis); GO:0005840(cellular_component:ribosome)	K02941	RP-LP0, RPLP0	map03010(Ribosome)	COG0244(J:Translation, ribosomal structure and biogenesis)	COG0244(50s ribosomal protein L10)	sp|O24573|RLA0_MAIZE(60S acidic ribosomal protein P0 OS=Zea mays OX=4577 GN=RP-P0 PE=1 SV=3)	PF00466(Ribosomal_L10:Ribosomal protein L10); PF17777(RL10P_insert:Insertion domain in 60S ribosomal protein L10P)
TRINITY_DN85632_c0_g1	Cluster 3		0.00625632	-7.32047	4.17526e-08	2.83938e-06	yes	down		K01315;K09640;sbq	PLG;TMPRSS9;		COG5640(J:Translation, ribosomal structure and biogenesis)	COG5640(60S ribosomal protein l36)	sp|P00747|PLMN_HUMAN(Plasminogen OS=Homo sapiens OX=9606 GN=PLG PE=1 SV=2)	PF00089(Trypsin:Trypsin); PF13365(Trypsin_2:Trypsin-like peptidase domain)
TRINITY_DN12213_c0_g3	Cluster 3		0.00678127	-7.20423	4.44118e-08	3.00575e-06	yes	down
TRINITY_DN87907_c0_g1	Cluster 3		0.00818756	-6.93235	5.16714e-08	3.44745e-06	yes	down		K02108;K02126	ATPF0A, atpB;ATPeF0A, MTATP6, ATP6	map00195(Photosynthesis); map00190(Oxidative phosphorylation)	COG0356(C:Energy production and conversion)	COG0356(it plays a direct role in the translocation of protons across the membrane (By similarity))	sp|O99821|ATP6_RHISA(ATP synthase subunit a OS=Rhipicephalus sanguineus OX=34632 GN=ATP6 PE=3 SV=1)	PF00119(ATP-synt_A:ATP synthase A chain)
TRINITY_DN5146_c0_g2	Cluster 3		0.0230486	-5.43918	5.24196e-08	3.47901e-06	yes	down
TRINITY_DN28135_c0_g1	Cluster 3	probable cellulose synthase A catalytic subunit 5 [UDP-forming] [Selaginella moellendorffii]	0.286225	-1.80478	5.41367e-08	3.58159e-06	yes	down	GO:0016021(cellular_component:integral component of membrane); GO:0030244(biological_process:cellulose biosynthetic process); GO:0071555(biological_process:cell wall organization); GO:0016760(molecular_function:cellulose synthase (UDP-forming) activity); GO:0005886(cellular_component:plasma membrane); GO:0046872(molecular_function:metal ion binding)	K10999	CESA		COG1215(M:Cell wall/membrane/envelope biogenesis)	COG1215(Glycosyl transferase, family 2)	sp|Q8LPK5|CESA8_ARATH(Cellulose synthase A catalytic subunit 8 [UDP-forming] OS=Arabidopsis thaliana OX=3702 GN=CESA8 PE=1 SV=1)	PF03552(Cellulose_synt:Cellulose synthase); PF13632(Glyco_trans_2_3:Glycosyl transferase family group 2)
TRINITY_DN87703_c0_g1	Cluster 3	cell number regulator 7-like [Physcomitrella patens]	0.00536148	-7.54315	6.64321e-08	4.30238e-06	yes	down					ENOG4111XBU(S:Function unknown); COG0160(S:Function unknown); ENOG410XUTP(S:Function unknown)	ENOG4111XBU(cornifelin); COG0160(cornifelin); ENOG410XUTP(cornifelin)	sp|Q6NUC1|CNFNA_XENLA(Cornifelin homolog A OS=Xenopus laevis OX=8355 GN=cnfn-a PE=3 SV=1)	PF04749(PLAC8:PLAC8 family)
TRINITY_DN942_c0_g1	Cluster 3		0.297133	-1.75082	6.674e-08	4.31438e-06	yes	down
TRINITY_DN17850_c0_g1	Cluster 3		0.00700362	-7.15768	6.73517e-08	4.346e-06	yes	down		K00665;cjo	FASN;	map00061(Fatty acid biosynthesis)	COG3321(O:Posttranslational modification, protein turnover, chaperones)	COG3321(zinc ion binding)	sp|P12276|FAS_CHICK(Fatty acid synthase OS=Gallus gallus OX=9031 GN=FASN PE=1 SV=5)
TRINITY_DN84835_c0_g1	Cluster 3		0.0376533	-4.73108	6.75561e-08	4.35507e-06	yes	down					ENOG410Y21X(S:Function unknown)	ENOG410Y21X(-)	sp|Q8TGM6|TAR1_YEAST(Protein TAR1 OS=Saccharomyces cerevisiae (strain ATCC 204508 / S288c) OX=559292 GN=TAR1 PE=2 SV=1)
TRINITY_DN86162_c0_g1	Cluster 3	cytochrome oxidase subunit 3 [Isoetes engelmannii]	0.0068516	-7.18934	7.59256e-08	4.82869e-06	yes	down	GO:0004129(molecular_function:cytochrome-c oxidase activity); GO:0016021(cellular_component:integral component of membrane); GO:0019646(biological_process:aerobic electron transport chain); GO:0005739(cellular_component:mitochondrion)	K02262	COX3	map00190(Oxidative phosphorylation)	COG1845(C:Energy production and conversion)	COG1845(Cytochrome C Oxidase, Subunit III)	sp|P00416|COX3_MOUSE(Cytochrome c oxidase subunit 3 OS=Mus musculus OX=10090 GN=mt-Co3 PE=1 SV=2)	PF00510(COX3:Cytochrome c oxidase subunit III)
TRINITY_DN19596_c0_g1	Cluster 3	cytochrome P450 78A4 [Selaginella moellendorffii]	0.320606	-1.64113	7.70449e-08	4.88668e-06	yes	down	GO:0005506(molecular_function:iron ion binding); GO:0016705(molecular_function:oxidoreductase activity, acting on paired donors, with incorporation or reduction of molecular oxygen); GO:0016021(cellular_component:integral component of membrane); GO:0004497(molecular_function:monooxygenase activity); GO:0020037(molecular_function:heme binding)				COG2124(G:Carbohydrate transport and metabolism)	COG2124(RuBisCO catalyzes two reactions the carboxylation of D- ribulose 1,5-bisphosphate, the primary event in carbon dioxide fixation, as well as the oxidative fragmentation of the pentose substrate)	sp|O48927|C78A3_SOYBN(Cytochrome P450 78A3 OS=Glycine max OX=3847 GN=CYP78A3 PE=2 SV=1)	PF00067(p450:Cytochrome P450)
TRINITY_DN7164_c0_g2	Cluster 3	hypothetical protein PHYPA_030011 [Physcomitrella patens]	0.00660068	-7.24317	7.98234e-08	5.03579e-06	yes	down					ENOG4112C4M(S:Function unknown); ENOG410Y1GU(S:Function unknown)	ENOG4112C4M(-); ENOG410Y1GU(-)
TRINITY_DN86529_c0_g1	Cluster 3	hypothetical protein AXG93_2834s1250 [Marchantia polymorpha subsp. ruderalis]	0.00746873	-7.06492	8.20561e-08	5.16741e-06	yes	down	GO:0019887(molecular_function:protein kinase regulator activity)	K07200	PRKAG		ENOG410Y55J(S:Function unknown); COG0517(S:Function unknown)	ENOG410Y55J(CBS); COG0517(CBS)	sp|A1CQZ4|SDS23_ASPCL(Protein sds23 OS=Aspergillus clavatus (strain ATCC 1007 / CBS 513.65 / DSM 816 / NCTC 3887 / NRRL 1) OX=344612 GN=sds23 PE=3 SV=1)	PF00571(CBS:CBS domain)
TRINITY_DN17207_c0_g1	Cluster 3	chorismate mutase 1, chloroplastic [Selaginella moellendorffii]	0.396318	-1.33527	8.39165e-08	5.2658e-06	yes	down	GO:0046417(biological_process:chorismate metabolic process); GO:0004106(molecular_function:chorismate mutase activity); GO:0009073(biological_process:aromatic amino acid family biosynthetic process)	K01850	E5.4.99.5	map00400(Phenylalanine, tyrosine and tryptophan biosynthesis)	COG1605(E:Amino acid transport and metabolism)	COG1605(Chorismate mutase)	sp|Q9S7H4|CM2_ARATH(Chorismate mutase 2 OS=Arabidopsis thaliana OX=3702 GN=CM2 PE=1 SV=1)
TRINITY_DN86552_c0_g1	Cluster 3	hypothetical protein SELMODRAFT_103994 [Selaginella moellendorffii]	0.00689487	-7.18026	8.79414e-08	5.5037e-06	yes	down	GO:0003735(molecular_function:structural constituent of ribosome); GO:0000463(biological_process:maturation of LSU-rRNA from tricistronic rRNA transcript (SSU-rRNA, 5.8S rRNA, LSU-rRNA)); GO:0022625(cellular_component:cytosolic large ribosomal subunit)	K02937	RP-L7e, RPL7	map03010(Ribosome)	COG1841(S:Function unknown)	COG1841(Retrotransposon protein)	sp|P60040|RL72_ARATH(60S ribosomal protein L7-2 OS=Arabidopsis thaliana OX=3702 GN=RPL7B PE=1 SV=1)	PF08079(Ribosomal_L30_N:Ribosomal L30 N-terminal domain); PF00327(Ribosomal_L30:Ribosomal protein L30p/L7e)
TRINITY_DN52880_c0_g1	Cluster 3	60S acidic ribosomal protein P0-like [Physcomitrella patens]	0.00737965	-7.08223	8.86974e-08	5.5412e-06	yes	down	GO:0042254(biological_process:ribosome biogenesis); GO:0005840(cellular_component:ribosome)	K02941	RP-LP0, RPLP0	map03010(Ribosome)	COG0244(J:Translation, ribosomal structure and biogenesis)	COG0244(50s ribosomal protein L10)	sp|P19889|RLA0_DROME(60S acidic ribosomal protein P0 OS=Drosophila melanogaster OX=7227 GN=RpLP0 PE=1 SV=1)	PF17777(RL10P_insert:Insertion domain in 60S ribosomal protein L10P); PF00466(Ribosomal_L10:Ribosomal protein L10); PF00428(Ribosomal_60s:60s Acidic ribosomal protein)
TRINITY_DN87759_c0_g1	Cluster 3		0.0075467	-7.04994	8.97578e-08	5.59754e-06	yes	down
TRINITY_DN25287_c0_g1	Cluster 3		0.233076	-2.10113	9.06112e-08	5.64578e-06	yes	down
TRINITY_DN21596_c0_g2	Cluster 3	hypothetical protein MARPO_0156s0006 [Marchantia polymorpha]	0.00672094	-7.21712	9.30577e-08	5.77784e-06	yes	down	GO:0007010(biological_process:cytoskeleton organization); GO:0051015(molecular_function:actin filament binding)	K05768	GSN		ENOG410XR0A(S:Function unknown)	ENOG410XR0A(capping protein (actin filament) gelsolin-like)	sp|P10733|SEVE_DICDI(Severin OS=Dictyostelium discoideum OX=44689 GN=sevA PE=1 SV=1)	PF00626(Gelsolin:Gelsolin repeat)
TRINITY_DN15302_c0_g2	Cluster 3		0.292669	-1.77266	9.7072e-08	6.00071e-06	yes	down
TRINITY_DN89328_c0_g1	Cluster 3	40S ribosomal protein S6-like [Physcomitrella patens]	0.0068744	-7.18455	1.02566e-07	6.31825e-06	yes	down	GO:0003735(molecular_function:structural constituent of ribosome); GO:0006412(biological_process:translation); GO:0005840(cellular_component:ribosome)	K02991	RP-S6e, RPS6	map03010(Ribosome)	COG2125(L:Replication, recombination and repair)	COG2125(Retrotransposon protein)	sp|Q9BMX5|RS6_APLCA(40S ribosomal protein S6 OS=Aplysia californica OX=6500 GN=RPS6 PE=2 SV=1)	PF01092(Ribosomal_S6e:Ribosomal protein S6e)
TRINITY_DN89231_c0_g1	Cluster 3	hypothetical protein MARPO_0098s0025 [Marchantia polymorpha]	0.00751728	-7.05557	1.13786e-07	6.96084e-06	yes	down	GO:0003735(molecular_function:structural constituent of ribosome); GO:0006412(biological_process:translation); GO:0005840(cellular_component:ribosome)	K02991	RP-S6e, RPS6	map03010(Ribosome)	COG2125(O:Posttranslational modification, protein turnover, chaperones)	COG2125(Glutathione S-transferase, mu)	sp|Q5E995|RS6_BOVIN(40S ribosomal protein S6 OS=Bos taurus OX=9913 GN=RPS6 PE=2 SV=1)	PF01092(Ribosomal_S6e:Ribosomal protein S6e)
TRINITY_DN27438_c0_g2	Cluster 3		0.0055981	-7.48085	1.16881e-07	7.13163e-06	yes	down
TRINITY_DN51643_c0_g1	Cluster 3	hypothetical protein SELMODRAFT_106402 [Selaginella moellendorffii]	0.00762537	-7.03498	1.1727e-07	7.1492e-06	yes	down	GO:0008234(molecular_function:cysteine-type peptidase activity)				COG4870(O:Posttranslational modification, protein turnover, chaperones)	COG4870(cathepsin)	sp|P25776|ORYA_ORYSJ(Oryzain alpha chain OS=Oryza sativa subsp. japonica OX=39947 GN=Os04g0650000 PE=1 SV=2)	PF00112(Peptidase_C1:Papain family cysteine protease); PF08246(Inhibitor_I29:Cathepsin propeptide inhibitor domain (I29)); PF03051(Peptidase_C1_2:Peptidase C1-like family)
TRINITY_DN14619_c1_g1	Cluster 3		0.34464	-1.53684	1.17808e-07	7.17583e-06	yes	down					ENOG4111DT9(S:Function unknown)	ENOG4111DT9(-)
TRINITY_DN90592_c0_g1	Cluster 3	NADH dehydrogenase subunit 1, partial [Marchantia chenopoda]	0.0261927	-5.25469	1.28946e-07	7.7805e-06	yes	down	GO:0008137(molecular_function:NADH dehydrogenase (ubiquinone) activity); GO:0016021(cellular_component:integral component of membrane); GO:0005739(cellular_component:mitochondrion); GO:0005886(cellular_component:plasma membrane)	K03878	ND1	map00190(Oxidative phosphorylation)	COG1005(C:Energy production and conversion)	COG1005(NDH-1 shuttles electrons from NADH, via FMN and iron- sulfur (Fe-S) centers, to quinones in the respiratory chain. The immediate electron acceptor for the enzyme in this species is believed to be ubiquinone. Couples the redox reaction to proton translocation (for every two electrons transferred, four hydrogen ions are translocated across the cytoplasmic membrane), and thus conserves the r…	sp|B0FWD8|NU1M_AEDAE(NADH-ubiquinone oxidoreductase chain 1 OS=Aedes aegypti OX=7159 GN=mt:ND1 PE=3 SV=1)	PF00146(NADHdh:NADH dehydrogenase)
TRINITY_DN37330_c0_g2	Cluster 3		0.00785524	-6.99213	1.30236e-07	7.83822e-06	yes	down					ENOG4110CVK(S:Function unknown)	ENOG4110CVK(Arsenical pump membrane protein)		PF02040(ArsB:Arsenical pump membrane protein); PF03600(CitMHS:Citrate transporter)
TRINITY_DN90835_c0_g1	Cluster 3	NADH dehydrogenase subunit 5 [Treubia lacunosa]	0.00772486	-7.01628	1.36093e-07	8.1491e-06	yes	down	GO:0008137(molecular_function:NADH dehydrogenase (ubiquinone) activity); GO:0016021(cellular_component:integral component of membrane); GO:0005739(cellular_component:mitochondrion); GO:0005743(cellular_component:mitochondrial inner membrane); GO:0070469(cellular_component:respiratory chain); GO:0042773(biological_process:ATP synthesis coupled electron transport)	K03883	ND5	map00190(Oxidative phosphorylation)	COG1009(C:Energy production and conversion)	COG1009(subunit l)	sp|Q9ZYM7|NU5M_RHISA(NADH-ubiquinone oxidoreductase chain 5 OS=Rhipicephalus sanguineus OX=34632 GN=ND5 PE=3 SV=1)	PF00361(Proton_antipo_M:Proton-conducting membrane transporter)
TRINITY_DN19832_c0_g1	Cluster 3		0.00771112	-7.01884	1.36229e-07	8.15035e-06	yes	down
TRINITY_DN90657_c0_g1	Cluster 3		0.00752134	-7.05479	1.39354e-07	8.32321e-06	yes	down		K01179	E3.2.1.4	map00500(Starch and sucrose metabolism)			sp|P58599|GUN_RALSO(Endoglucanase OS=Ralstonia solanacearum (strain GMI1000) OX=267608 GN=egl PE=3 SV=1)	PF00150(Cellulase:Cellulase (glycosyl hydrolase family 5))
TRINITY_DN10903_c0_g1	Cluster 3	acid phosphatase 1 [Selaginella moellendorffii]	0.227257	-2.1376	1.41393e-07	8.43785e-06	yes	down	GO:0016021(cellular_component:integral component of membrane)				ENOG4111MGT(S:Function unknown)	ENOG4111MGT(Acid phosphatase)	sp|P27061|PPA1_SOLLC(Acid phosphatase 1 OS=Solanum lycopersicum OX=4081 GN=APS1 PE=2 SV=1)	PF03767(Acid_phosphat_B:HAD superfamily, subfamily IIIB (Acid phosphatase))
TRINITY_DN5777_c0_g1	Cluster 3		0.484651	-1.04498	1.44864e-07	8.62312e-06	yes	down					ENOG410YR0A(S:Function unknown)	ENOG410YR0A(Avr9 Cf-9 rapidly elicited protein 146)		PF05553(DUF761:Cotton fibre expressed protein)
TRINITY_DN90666_c0_g1	Cluster 3	S-adenosylmethionine synthase 1-like [Physcomitrella patens]	0.00729203	-7.09946	1.46653e-07	8.70763e-06	yes	down	GO:0004478(molecular_function:methionine adenosyltransferase activity); GO:0006556(biological_process:S-adenosylmethionine biosynthetic process); GO:0006730(biological_process:one-carbon metabolic process); GO:0046872(molecular_function:metal ion binding); GO:0005829(cellular_component:cytosol); GO:0005524(molecular_function:ATP binding)	K00789	metK	map00270(Cysteine and methionine metabolism)	COG0192(H:Coenzyme transport and metabolism)	COG0192(Catalyzes the formation of S-adenosylmethionine from methionine and ATP)	sp|P50306|METK4_CAEEL(Probable S-adenosylmethionine synthase 4 OS=Caenorhabditis elegans OX=6239 GN=sams-4 PE=1 SV=1)	PF02773(S-AdoMet_synt_C:S-adenosylmethionine synthetase, C-terminal domain); PF02772(S-AdoMet_synt_M:S-adenosylmethionine synthetase, central domain); PF00438(S-AdoMet_synt_N:S-adenosylmethionine synthetase, N-terminal domain)
TRINITY_DN61583_c0_g1	Cluster 3	hypothetical protein AXG93_1217s1100 [Marchantia polymorpha subsp. ruderalis]	0.00796582	-6.97196	1.47063e-07	8.71731e-06	yes	down	GO:0003735(molecular_function:structural constituent of ribosome); GO:0022627(cellular_component:cytosolic small ribosomal subunit); GO:0015935(cellular_component:small ribosomal subunit); GO:0003723(molecular_function:RNA binding); GO:0006412(biological_process:translation)	K02981	RP-S2e, RPS2	map03010(Ribosome)	COG0098(S:Function unknown)	COG0098(Ankyrin Repeat)	sp|Q90YS3|RS2_ICTPU(40S ribosomal protein S2 OS=Ictalurus punctatus OX=7998 GN=rps2 PE=2 SV=1)	PF00333(Ribosomal_S5:Ribosomal protein S5, N-terminal domain); PF03719(Ribosomal_S5_C:Ribosomal protein S5, C-terminal domain)
TRINITY_DN87926_c0_g1	Cluster 3	60S ribosomal protein L5-2 [Selaginella moellendorffii]	0.0078	-7.00231	1.62525e-07	9.54576e-06	yes	down	GO:0003735(molecular_function:structural constituent of ribosome); GO:0008097(molecular_function:5S rRNA binding); GO:0006412(biological_process:translation); GO:0005840(cellular_component:ribosome)	K02932	RP-L5e, RPL5	map03010(Ribosome)	COG0256(J:Translation, ribosomal structure and biogenesis)	COG0256(This is one of the proteins that binds and probably mediates the attachment of the 5S RNA into the large ribosomal subunit, where it forms part of the central protuberance (By similarity))	sp|Q26481|RL5_STYCL(60S ribosomal protein L5 OS=Styela clava OX=7725 GN=RPL5 PE=3 SV=3)	PF17144(Ribosomal_L5e:Ribosomal large subunit proteins 60S L5, and 50S L18); PF14204(Ribosomal_L18_c:Ribosomal L18 C-terminal region)
TRINITY_DN33882_c0_g1	Cluster 3	ATP-binding cassette transporter, partial [Pteris vittata]	0.00823304	-6.92436	1.66496e-07	9.75465e-06	yes	down	GO:0016887(molecular_function:ATPase activity); GO:0005524(molecular_function:ATP binding)	K06158	ABCF3		COG0488(Z:Cytoskeleton)	COG0488(Kinesin family member)	sp|O59672|YB89_SCHPO(Uncharacterized ABC transporter ATP-binding protein C29A3.09c OS=Schizosaccharomyces pombe (strain 972 / ATCC 24843) OX=284812 GN=SPBC29A3.09c PE=3 SV=1)	PF00005(ABC_tran:ABC transporter); PF13304(AAA_21:AAA domain, putative AbiEii toxin, Type IV TA system)
TRINITY_DN16246_c0_g1	Cluster 3	laccase-13 [Selaginella moellendorffii]	0.245926	-2.0237	1.69435e-07	9.90222e-06	yes	down	GO:0048046(cellular_component:apoplast); GO:0052716(molecular_function:hydroquinone:oxygen oxidoreductase activity); GO:0046274(biological_process:lignin catabolic process); GO:0005507(molecular_function:copper ion binding)	K05909	E1.10.3.2		COG2132(U:Intracellular trafficking, secretion, and vesicular transport)	COG2132(Regulator of G-protein signaling 1)	sp|O80434|LAC4_ARATH(Laccase-4 OS=Arabidopsis thaliana OX=3702 GN=IRX12 PE=2 SV=2)	PF00394(Cu-oxidase:Multicopper oxidase); PF07731(Cu-oxidase_2:Multicopper oxidase); PF07732(Cu-oxidase_3:Multicopper oxidase)
TRINITY_DN84274_c0_g1	Cluster 3		0.00773903	-7.01363	1.7276e-07	1.00716e-05	yes	down
TRINITY_DN89324_c0_g1	Cluster 3	60S ribosomal protein L7a-2-like [Physcomitrella patens]	0.00767629	-7.02537	1.7927e-07	1.04167e-05	yes	down	GO:0042254(biological_process:ribosome biogenesis); GO:0022625(cellular_component:cytosolic large ribosomal subunit); GO:1990904(cellular_component:ribonucleoprotein complex); GO:0003723(molecular_function:RNA binding); GO:0000470(biological_process:maturation of LSU-rRNA)	K02936	RP-L7Ae, RPL7A	map03010(Ribosome)	COG1358(S:Function unknown)	COG1358(Retrotransposon protein)	sp|Q9LZH9|RL7A2_ARATH(60S ribosomal protein L7a-2 OS=Arabidopsis thaliana OX=3702 GN=RPL7AB PE=2 SV=1)	PF01248(Ribosomal_L7Ae:Ribosomal protein L7Ae/L30e/S12e/Gadd45 family)
TRINITY_DN87960_c0_g1	Cluster 3	hypothetical protein MARPO_0156s0006 [Marchantia polymorpha]	0.00693711	-7.17145	1.96749e-07	1.13206e-05	yes	down	GO:0007010(biological_process:cytoskeleton organization); GO:0051015(molecular_function:actin filament binding)	K05768	GSN		ENOG410XR0A(S:Function unknown)	ENOG410XR0A(capping protein (actin filament) gelsolin-like)	sp|P10733|SEVE_DICDI(Severin OS=Dictyostelium discoideum OX=44689 GN=sevA PE=1 SV=1)	PF00626(Gelsolin:Gelsolin repeat)
TRINITY_DN37997_c0_g1	Cluster 3		0.00843729	-6.889	2.03079e-07	1.1628e-05	yes	down								PF01391(Collagen:Collagen triple helix repeat (20 copies))
TRINITY_DN85503_c0_g1	Cluster 3	60S ribosomal protein L10 [Selaginella moellendorffii]	0.00710115	-7.13773	2.07408e-07	1.18471e-05	yes	down	GO:0005840(cellular_component:ribosome); GO:0022625(cellular_component:cytosolic large ribosomal subunit); GO:0016021(cellular_component:integral component of membrane); GO:0003735(molecular_function:structural constituent of ribosome); GO:0006412(biological_process:translation); GO:0000027(biological_process:ribosomal large subunit assembly)	K02866	RP-L10e, RPL10	map03010(Ribosome)	COG0197(S:Function unknown)	COG0197(poly(A) binding protein, cytoplasmic)	sp|A2ZCQ7|RL101_ORYSI(60S ribosomal protein L10-1 OS=Oryza sativa subsp. indica OX=39946 GN=SC34 PE=2 SV=2)	PF00252(Ribosomal_L16:Ribosomal protein L16p/L10e)
TRINITY_DN13359_c1_g1	Cluster 3	60S ribosomal protein L13-1-like [Physcomitrella patens]	0.00836756	-6.90098	2.26248e-07	1.27888e-05	yes	down	GO:0003735(molecular_function:structural constituent of ribosome); GO:0005840(cellular_component:ribosome); GO:0022625(cellular_component:cytosolic large ribosomal subunit); GO:0003723(molecular_function:RNA binding); GO:0006412(biological_process:translation)	K02873	RP-L13e, RPL13	map03010(Ribosome)	COG4352(J:Translation, ribosomal structure and biogenesis)	COG4352(cytoplasmic translation)	sp|P41123|RL13_RAT(60S ribosomal protein L13 OS=Rattus norvegicus OX=10116 GN=Rpl13 PE=1 SV=2)	PF01294(Ribosomal_L13e:Ribosomal protein L13e)
TRINITY_DN89805_c0_g1	Cluster 3	hypothetical protein MARPO_0015s0153 [Marchantia polymorpha]	0.00724837	-7.10813	2.60855e-07	1.45181e-05	yes	down	GO:0003735(molecular_function:structural constituent of ribosome); GO:0005840(cellular_component:ribosome); GO:0006412(biological_process:translation); GO:0015935(cellular_component:small ribosomal subunit)	K02973	RP-S23e, RPS23	map03010(Ribosome)	COG0048(J:Translation, ribosomal structure and biogenesis)	COG0048(Interacts with and stabilizes bases of the 16S rRNA that are involved in tRNA selection in the A site and with the mRNA backbone. Located at the interface of the 30S and 50S subunits, it traverses the body of the 30S subunit contacting proteins on the other side and probably holding the rRNA structure together. The combined cluster of proteins S8, S12 and S17 appears to hold together the …	sp|Q86FP7|RS23_DERVA(40S ribosomal protein S23 OS=Dermacentor variabilis OX=34621 GN=RpS23 PE=2 SV=1)	PF00164(Ribosom_S12_S23:Ribosomal protein S12/S23)
TRINITY_DN11685_c0_g4	Cluster 3	ubiquitin-40S ribosomal protein S27a-like [Physcomitrella patens]	0.00765517	-7.02935	2.63565e-07	1.46405e-05	yes	down	GO:0005737(cellular_component:cytoplasm); GO:0031625(molecular_function:ubiquitin protein ligase binding); GO:0005840(cellular_component:ribosome); GO:0005634(cellular_component:nucleus); GO:0019941(biological_process:modification-dependent protein catabolic process); GO:0003735(molecular_function:structural constituent of ribosome); GO:0016567(biological_process:protein ubiquitination); GO:00313…	K02977	RP-S27Ae, RPS27A	map03010(Ribosome)	COG5272(O:Posttranslational modification, protein turnover, chaperones)	COG5272(Glutaredoxin)	sp|P79781|RS27A_CHICK(Ubiquitin-40S ribosomal protein S27a OS=Gallus gallus OX=9031 GN=RPS27A PE=2 SV=3)	PF00240(ubiquitin:Ubiquitin family); PF01599(Ribosomal_S27:Ribosomal protein S27a); PF11976(Rad60-SLD:Ubiquitin-2 like Rad60 SUMO-like); PF14560(Ubiquitin_2:Ubiquitin-like domain); PF13881(Rad60-SLD_2:Ubiquitin-2 like Rad60 SUMO-like)
TRINITY_DN87662_c0_g1	Cluster 3	40S ribosomal protein S4-1-like isoform X1 [Physcomitrella patens]	0.00862201	-6.85776	2.65829e-07	1.47315e-05	yes	down	GO:0005840(cellular_component:ribosome); GO:0019843(molecular_function:rRNA binding); GO:0003735(molecular_function:structural constituent of ribosome); GO:0003723(molecular_function:RNA binding); GO:0006412(biological_process:translation); GO:0022627(cellular_component:cytosolic small ribosomal subunit)	K02987	RP-S4e, RPS4	map03010(Ribosome)	COG1471(J:Translation, ribosomal structure and biogenesis)	COG1471((ribosomal) protein)	sp|Q90YS0|RS4_ICTPU(40S ribosomal protein S4 OS=Ictalurus punctatus OX=7998 GN=rps4 PE=2 SV=3)	PF00900(Ribosomal_S4e:Ribosomal family S4e); PF08071(RS4NT:RS4NT (NUC023) domain); PF16121(40S_S4_C:40S ribosomal protein S4 C-terminus); PF01479(S4:S4 domain); PF00467(KOW:KOW motif)
TRINITY_DN15346_c1_g1	Cluster 3		0.238728	-2.06656	2.67104e-07	1.47674e-05	yes	down
TRINITY_DN88363_c0_g1	Cluster 3	60S ribosomal protein L4-like [Physcomitrella patens]	0.00757196	-7.04512	2.71524e-07	1.50001e-05	yes	down	GO:0003735(molecular_function:structural constituent of ribosome); GO:0006412(biological_process:translation); GO:0005840(cellular_component:ribosome)	K02930	RP-L4e, RPL4	map03010(Ribosome)	COG0088(S:Function unknown)	COG0088(Echinoderm microtubule associated protein like)	sp|P08429|RL4A_XENLA(60S ribosomal protein L4-A OS=Xenopus laevis OX=8355 GN=rpl4-a PE=2 SV=2)	PF00573(Ribosomal_L4:Ribosomal protein L4/L1 family); PF14374(Ribos_L4_asso_C:60S ribosomal protein L4 C-terminal domain)
TRINITY_DN17294_c0_g1	Cluster 3		0.124678	-3.00372	3.16002e-07	1.72815e-05	yes	down
TRINITY_DN12528_c0_g1	Cluster 3	hypothetical protein SELMODRAFT_37683, partial [Selaginella moellendorffii]	0.268923	-1.89473	3.17931e-07	1.73468e-05	yes	down	GO:0016567(biological_process:protein ubiquitination); GO:0016021(cellular_component:integral component of membrane); GO:0031625(molecular_function:ubiquitin protein ligase binding)				ENOG41121N2(P:Inorganic ion transport and metabolism)	ENOG41121N2(p-type ATPase)	sp|Q9LM69|ATL80_ARATH(RING-H2 finger protein ATL80 OS=Arabidopsis thaliana OX=3702 GN=ATL80 PE=2 SV=1)	PF13639(zf-RING_2:Ring finger domain); PF17123(zf-RING_11:RING-like zinc finger); PF13923(zf-C3HC4_2:Zinc finger, C3HC4 type (RING finger)); PF12678(zf-rbx1:RING-H2 zinc finger domain); PF00097(zf-C3HC4:Zinc finger, C3HC4 type (RING finger)); PF13445(zf-RING_UBOX:RING-type zinc-finger); PF14634(zf-RING_5:zinc-RING finger domain); PF12861(zf-ANAPC11:Anaphase-promoting complex subunit 11 RING-H2 fi…
TRINITY_DN91076_c0_g1	Cluster 3		0.00889125	-6.8134	3.22144e-07	1.75225e-05	yes	down
TRINITY_DN9677_c0_g1	Cluster 3		0.309179	-1.69349	3.24446e-07	1.76341e-05	yes	down					ENOG41114KZ(S:Function unknown)	ENOG41114KZ(Protein of unknown function (DUF3049))	sp|Q9SY06|FAF1_ARATH(Protein FANTASTIC FOUR 1 OS=Arabidopsis thaliana OX=3702 GN=FAF1 PE=2 SV=1)	PF11250(FAF:Fantastic Four meristem regulator)
TRINITY_DN16901_c1_g1	Cluster 3	tubulin beta 4 [Marchantia polymorpha]	0.00858229	-6.86442	3.38314e-07	1.82894e-05	yes	down	GO:0005737(cellular_component:cytoplasm); GO:0007017(biological_process:microtubule-based process); GO:0000278(biological_process:mitotic cell cycle); GO:0003924(molecular_function:GTPase activity); GO:0005200(molecular_function:structural constituent of cytoskeleton); GO:0000226(biological_process:microtubule cytoskeleton organization); GO:0005874(cellular_component:microtubule); GO:0005525(mole…	K07375	TUBB	map04145(Phagosome)	COG5023(Z:Cytoskeleton)	COG5023(protein polymerization)	sp|P30157|TBB6_ECTVR(Tubulin beta-6 chain OS=Ectocarpus variabilis OX=2881 GN=TUBB6 PE=2 SV=1)	PF03953(Tubulin_C:Tubulin C-terminal domain); PF00091(Tubulin:Tubulin/FtsZ family, GTPase domain)
TRINITY_DN92167_c0_g1	Cluster 3		0.00878148	-6.83132	3.5207e-07	1.89029e-05	yes	down		K11276	NPM1				sp|Q9NLA3|ANO39_PATPE(Nucleoplasmin-like protein ANO39 OS=Patiria pectinifera OX=7594 PE=1 SV=1)	PF03066(Nucleoplasmin:Nucleoplasmin/nucleophosmin domain)
TRINITY_DN32527_c0_g1	Cluster 3	ferritin-2, chloroplastic-like [Physcomitrella patens]	0.0106484	-6.55322	3.66628e-07	1.96249e-05	yes	down	GO:0005737(cellular_component:cytoplasm); GO:0006879(biological_process:cellular iron ion homeostasis); GO:0004322(molecular_function:ferroxidase activity); GO:0006880(biological_process:intracellular sequestering of iron ion); GO:0005623(cellular_component:cell); GO:0008198(molecular_function:ferrous iron binding); GO:0008199(molecular_function:ferric iron binding); GO:0006826(biological_process…	K00522	FTH1		COG1528(P:Inorganic ion transport and metabolism)	COG1528(Stores iron in a soluble, non-toxic, readily available form. Important for iron homeostasis (By similarity))	sp|P42577|FRIS_LYMST(Soma ferritin OS=Lymnaea stagnalis OX=6523 PE=2 SV=2)	PF00210(Ferritin:Ferritin-like domain); PF02915(Rubrerythrin:Rubrerythrin)
TRINITY_DN27921_c0_g2	Cluster 3	hypothetical protein MARPO_0025s0001 [Marchantia polymorpha]	0.010048	-6.63695	3.68411e-07	1.97054e-05	yes	down					ENOG4111JHC(S:Function unknown)	ENOG4111JHC(senescence-associated protein)	sp|Q3E811|RRT15_YEAST(Regulator of rDNA transcription protein 15 OS=Saccharomyces cerevisiae (strain ATCC 204508 / S288c) OX=559292 GN=RRT15 PE=3 SV=1)
TRINITY_DN82076_c0_g1	Cluster 3		0.00900934	-6.79436	3.71274e-07	1.98285e-05	yes	down								PF07155(ECF-ribofla_trS:ECF-type riboflavin transporter, S component)
TRINITY_DN92195_c0_g1	Cluster 3	hypothetical protein MARPO_0054s0045 [Marchantia polymorpha]	0.00900645	-6.79483	3.95358e-07	2.09564e-05	yes	down	GO:0003735(molecular_function:structural constituent of ribosome); GO:0008097(molecular_function:5S rRNA binding); GO:0006412(biological_process:translation); GO:0005840(cellular_component:ribosome)	K02932	RP-L5e, RPL5	map03010(Ribosome)	COG0256(J:Translation, ribosomal structure and biogenesis)	COG0256(This is one of the proteins that binds and probably mediates the attachment of the 5S RNA into the large ribosomal subunit, where it forms part of the central protuberance (By similarity))	sp|P15125|RL5A_XENLA(60S ribosomal protein L5-A OS=Xenopus laevis OX=8355 GN=rpl5-a PE=2 SV=2)	PF17144(Ribosomal_L5e:Ribosomal large subunit proteins 60S L5, and 50S L18); PF14204(Ribosomal_L18_c:Ribosomal L18 C-terminal region)
TRINITY_DN9000_c0_g1	Cluster 3	hypothetical protein SELMODRAFT_119669 [Selaginella moellendorffii]	0.357399	-1.48439	4.00852e-07	2.12316e-05	yes	down	GO:0016021(cellular_component:integral component of membrane); GO:0004675(molecular_function:transmembrane receptor protein serine/threonine kinase activity); GO:0004674(molecular_function:protein serine/threonine kinase activity); GO:0004672(molecular_function:protein kinase activity); GO:0005102(molecular_function:receptor binding); GO:0005524(molecular_function:ATP binding)	K04733	IRAK4		COG0515(T:Signal transduction mechanisms)	COG0515(Serine Threonine protein kinase)	sp|A2XW02|STRK1_ORYSI(Salt tolerance receptor-like cytoplasmic kinase 1 OS=Oryza sativa subsp. indica OX=39946 GN=OsI_16820 PE=2 SV=1)	PF00069(Pkinase:Protein kinase domain); PF07714(PK_Tyr_Ser-Thr:Protein tyrosine and serine/threonine kinase); PF01636(APH:Phosphotransferase enzyme family)
TRINITY_DN11102_c0_g1	Cluster 3	BTB/POZ and TAZ domain-containing protein 3 [Selaginella moellendorffii]	0.447054	-1.16148	4.0794e-07	2.15103e-05	yes	down	GO:0006355(biological_process:regulation of transcription, DNA-templated); GO:0042025(cellular_component:host cell nucleus); GO:0004402(molecular_function:histone acetyltransferase activity); GO:0003712(molecular_function:transcription cofactor activity); GO:0008270(molecular_function:zinc ion binding)				ENOG410Z8TC(S:Function unknown)	ENOG410Z8TC(-)	sp|Q9SYL0|BT3_ARATH(BTB/POZ and TAZ domain-containing protein 3 OS=Arabidopsis thaliana OX=3702 GN=BT3 PE=1 SV=2)	PF02135(zf-TAZ:TAZ zinc finger); PF00651(BTB:BTB/POZ domain)
TRINITY_DN86591_c0_g1	Cluster 3	hypothetical protein AXG93_3825s1270 [Marchantia polymorpha subsp. ruderalis]	0.00867661	-6.84865	4.25726e-07	2.23481e-05	yes	down	GO:0022625(cellular_component:cytosolic large ribosomal subunit); GO:0000470(biological_process:maturation of LSU-rRNA); GO:1990904(cellular_component:ribonucleoprotein complex); GO:0042254(biological_process:ribosome biogenesis); GO:0003723(molecular_function:RNA binding)	K02936	RP-L7Ae, RPL7A	map03010(Ribosome)	COG1358(H:Coenzyme transport and metabolism)	COG1358(Involved in biosynthesis of the thiamine precursor thiazole. Catalyzes the conversion of NAD and glycine to adenosine diphosphate 5-(2-hydroxyethyl)-4-methylthiazole-2-carboxylic acid (ADT), an adenylated thiazole intermediate. The reaction includes an iron-dependent sulfide transfer from a conserved cysteine residue of the protein to a thiazole intermediate. The enzyme can only undergo a…	sp|P0DJ14|RL7A_TETTH(60S ribosomal protein L7a OS=Tetrahymena thermophila OX=5911 GN=RPL7A PE=1 SV=1)	PF01248(Ribosomal_L7Ae:Ribosomal protein L7Ae/L30e/S12e/Gadd45 family)
TRINITY_DN93277_c0_g1	Cluster 3	60S ribosomal protein L13-1-like [Physcomitrella patens]	0.00926992	-6.75323	4.92672e-07	2.5465e-05	yes	down	GO:0003735(molecular_function:structural constituent of ribosome); GO:0005840(cellular_component:ribosome); GO:0022625(cellular_component:cytosolic large ribosomal subunit); GO:0003723(molecular_function:RNA binding); GO:0006412(biological_process:translation)	K02873	RP-L13e, RPL13	map03010(Ribosome)	COG4352(S:Function unknown)	COG4352(protein CHUP1, chloroplastic-like)	sp|Q90YV5|RL13_ICTPU(60S ribosomal protein L13 OS=Ictalurus punctatus OX=7998 GN=rpl13 PE=2 SV=3)	PF01294(Ribosomal_L13e:Ribosomal protein L13e)
TRINITY_DN87802_c0_g1	Cluster 3	hypothetical protein AXG93_4875s1250 [Marchantia polymorpha subsp. ruderalis]	0.00876938	-6.83331	5.35385e-07	2.7432e-05	yes	down	GO:0005737(cellular_component:cytoplasm); GO:0031625(molecular_function:ubiquitin protein ligase binding); GO:0005840(cellular_component:ribosome); GO:0005634(cellular_component:nucleus); GO:0019941(biological_process:modification-dependent protein catabolic process); GO:0003735(molecular_function:structural constituent of ribosome); GO:0016567(biological_process:protein ubiquitination); GO:00313…	K02977	RP-S27Ae, RPS27A	map03010(Ribosome)	COG5272(O:Posttranslational modification, protein turnover, chaperones)	COG5272(ubiquitin)	sp|P59271|R27AA_ARATH(Ubiquitin-40S ribosomal protein S27a-1 OS=Arabidopsis thaliana OX=3702 GN=RPS27AA PE=2 SV=2)	PF00240(ubiquitin:Ubiquitin family); PF01599(Ribosomal_S27:Ribosomal protein S27a); PF11976(Rad60-SLD:Ubiquitin-2 like Rad60 SUMO-like); PF14560(Ubiquitin_2:Ubiquitin-like domain); PF13881(Rad60-SLD_2:Ubiquitin-2 like Rad60 SUMO-like)
TRINITY_DN92225_c0_g1	Cluster 3	40S ribosomal protein S12-like [Physcomitrella patens]	0.00801029	-6.96393	5.54057e-07	2.82046e-05	yes	down	GO:0003735(molecular_function:structural constituent of ribosome); GO:0005840(cellular_component:ribosome); GO:0006412(biological_process:translation); GO:0022627(cellular_component:cytosolic small ribosomal subunit)	K02951	RP-S12e, RPS12	map03010(Ribosome)	COG1358(J:Translation, ribosomal structure and biogenesis)	COG1358((ribosomal) protein)	sp|Q76I81|RS12_BOVIN(40S ribosomal protein S12 OS=Bos taurus OX=9913 GN=RPS12 PE=2 SV=1)	PF01248(Ribosomal_L7Ae:Ribosomal protein L7Ae/L30e/S12e/Gadd45 family)
TRINITY_DN68205_c0_g1	Cluster 3		0.00940029	-6.73308	5.62607e-07	2.85987e-05	yes	down
TRINITY_DN46909_c0_g1	Cluster 3	40S ribosomal protein S3a-2-like [Physcomitrella patens]	0.00922101	-6.76086	5.6725e-07	2.87565e-05	yes	down	GO:0050660(molecular_function:flavin adenine dinucleotide binding); GO:0022627(cellular_component:cytosolic small ribosomal subunit); GO:0005829(cellular_component:cytosol); GO:0003735(molecular_function:structural constituent of ribosome); GO:0017150(molecular_function:tRNA dihydrouridine synthase activity); GO:0006412(biological_process:translation)	K02984	RP-S3Ae, RPS3A	map03010(Ribosome)	COG1890(J:Translation, ribosomal structure and biogenesis)	COG1890(Ribosomal protein)	sp|A8HS48|RS3A_CHLRE(40S ribosomal protein S3a OS=Chlamydomonas reinhardtii OX=3055 GN=CHLREDRAFT_168484 PE=3 SV=1)	PF01015(Ribosomal_S3Ae:Ribosomal S3Ae family)
TRINITY_DN20010_c0_g1	Cluster 3		0.341687	-1.54925	5.70401e-07	2.88909e-05	yes	down
TRINITY_DN85626_c0_g1	Cluster 3	hypothetical protein AXG93_2839s1360 [Marchantia polymorpha subsp. ruderalis]	0.00927677	-6.75216	5.83585e-07	2.94321e-05	yes	down	GO:0003735(molecular_function:structural constituent of ribosome); GO:0006412(biological_process:translation); GO:0005840(cellular_component:ribosome)	K02920	RP-L36e, RPL36	map03010(Ribosome)	COG5051(J:Translation, ribosomal structure and biogenesis)	COG5051(Ribosomal protein)	sp|Q24F59|RL36_TETTS(60S ribosomal protein L36 OS=Tetrahymena thermophila (strain SB210) OX=312017 GN=RPL36 PE=1 SV=1)	PF01158(Ribosomal_L36e:Ribosomal protein L36e)
TRINITY_DN89817_c0_g1	Cluster 3	ATP synthase F0 subunit 6 [Frullania orientalis]	0.00819337	-6.93133	5.85138e-07	2.94894e-05	yes	down	GO:0045263(cellular_component:proton-transporting ATP synthase complex, coupling factor F(o)); GO:0005743(cellular_component:mitochondrial inner membrane); GO:0016021(cellular_component:integral component of membrane); GO:0015986(biological_process:ATP synthesis coupled proton transport); GO:0015078(molecular_function:hydrogen ion transmembrane transporter activity)	K02108	ATPF0A, atpB	map00195(Photosynthesis); map00190(Oxidative phosphorylation)	COG0356(S:Function unknown)	COG0356(-)	sp|A9HDN1|ATP6_GLUDA(ATP synthase subunit a OS=Gluconacetobacter diazotrophicus (strain ATCC 49037 / DSM 5601 / PAl5) OX=272568 GN=atpB PE=3 SV=1)	PF00119(ATP-synt_A:ATP synthase A chain)
TRINITY_DN92163_c0_g1	Cluster 3	hypothetical protein SELMODRAFT_439282 [Selaginella moellendorffii]	0.00905134	-6.78765	5.93177e-07	2.98519e-05	yes	down	GO:0051287(molecular_function:NAD binding); GO:0050661(molecular_function:NADP binding); GO:0006006(biological_process:glucose metabolic process); GO:0016620(molecular_function:oxidoreductase activity, acting on the aldehyde or oxo group of donors, NAD or NADP as acceptor)	K00134	GAPDH, gapA	map00010(Glycolysis / Gluconeogenesis); map00710(Carbon fixation in photosynthetic organisms)	COG0057(G:Carbohydrate transport and metabolism)	COG0057(glyceraldehyde3phosphate dehydrogenase)	sp|P20287|G3P_SCHMA(Glyceraldehyde-3-phosphate dehydrogenase OS=Schistosoma mansoni OX=6183 PE=2 SV=1)	PF02800(Gp_dh_C:Glyceraldehyde 3-phosphate dehydrogenase, C-terminal domain); PF00044(Gp_dh_N:Glyceraldehyde 3-phosphate dehydrogenase, NAD binding domain)
TRINITY_DN89294_c0_g1	Cluster 3	40S ribosomal protein S9-2 isoform X2 [Selaginella moellendorffii]	0.00958385	-6.70518	5.97301e-07	3.00167e-05	yes	down	GO:0015935(cellular_component:small ribosomal subunit); GO:0045903(biological_process:positive regulation of translational fidelity); GO:0016021(cellular_component:integral component of membrane); GO:0019843(molecular_function:rRNA binding); GO:0003735(molecular_function:structural constituent of ribosome); GO:0006412(biological_process:translation); GO:0022627(cellular_component:cytosolic small …	K02997	RP-S9e, RPS9	map03010(Ribosome)	COG0522(O:Posttranslational modification, protein turnover, chaperones)	COG0522(AMine oXidase)	sp|Q9LXG1|RS91_ARATH(40S ribosomal protein S9-1 OS=Arabidopsis thaliana OX=3702 GN=RPS9B PE=1 SV=1)	PF01479(S4:S4 domain); PF00163(Ribosomal_S4:Ribosomal protein S4/S9 N-terminal domain)
TRINITY_DN87616_c0_g1	Cluster 3	hypothetical protein AXG93_4085s1300 [Marchantia polymorpha subsp. ruderalis]	0.00926064	-6.75467	6.20722e-07	3.11224e-05	yes	down	GO:0016491(molecular_function:oxidoreductase activity); GO:0003955(molecular_function:NAD(P)H dehydrogenase (quinone) activity); GO:0055114(biological_process:oxidation-reduction process); GO:0010181(molecular_function:FMN binding)	K03809	wrbA	map00130(Ubiquinone and other terpenoid-quinone biosynthesis)	COG0655(O:Posttranslational modification, protein turnover, chaperones)	COG0655(myelin basic protein)	sp|Q9AYU0|QR2_TRIVS(Quinone-oxidoreductase QR2 OS=Triphysaria versicolor OX=64093 PE=1 SV=1)	PF03358(FMN_red:NADPH-dependent FMN reductase); PF00258(Flavodoxin_1:Flavodoxin); PF02525(Flavodoxin_2:Flavodoxin-like fold)
TRINITY_DN49127_c0_g3	Cluster 3		0.00845892	-6.88531	6.21506e-07	3.11224e-05	yes	down
TRINITY_DN34803_c0_g1	Cluster 3	hypothetical protein AXG93_1409s1010 [Marchantia polymorpha subsp. ruderalis]	0.00956894	-6.70743	6.24683e-07	3.12373e-05	yes	down	GO:0016021(cellular_component:integral component of membrane); GO:0008234(molecular_function:cysteine-type peptidase activity)	K01365	CTSL	map04145(Phagosome)	COG4870(S:Function unknown)	COG4870(-)	sp|A2XQE8|SAG39_ORYSI(Senescence-specific cysteine protease SAG39 OS=Oryza sativa subsp. indica OX=39946 GN=OsI_14861 PE=3 SV=1)	PF00112(Peptidase_C1:Papain family cysteine protease); PF08246(Inhibitor_I29:Cathepsin propeptide inhibitor domain (I29))
TRINITY_DN35642_c0_g1	Cluster 3		0.0106549	-6.55234	6.31226e-07	3.15421e-05	yes	down
TRINITY_DN87862_c0_g1	Cluster 3	hypothetical protein AXG93_1130s1390 [Marchantia polymorpha subsp. ruderalis]	0.00767026	-7.02651	6.34204e-07	3.16238e-05	yes	down	GO:0003735(molecular_function:structural constituent of ribosome); GO:0006412(biological_process:translation); GO:0005840(cellular_component:ribosome)	K02877	RP-L15e, RPL15	map03010(Ribosome)	COG1632(O:Posttranslational modification, protein turnover, chaperones)	COG1632(ubiquitin)	sp|Q8X034|RL15_NEUCR(60S ribosomal protein L15 OS=Neurospora crassa (strain ATCC 24698 / 74-OR23-1A / CBS 708.71 / DSM 1257 / FGSC 987) OX=367110 GN=rpl-15 PE=3 SV=1)	PF00827(Ribosomal_L15e:Ribosomal L15)
TRINITY_DN29527_c1_g2	Cluster 3	rac-like GTP-binding protein 5 [Selaginella moellendorffii]	0.00848243	-6.88131	6.89933e-07	3.41138e-05	yes	down	GO:0006886(biological_process:intracellular protein transport); GO:0016020(cellular_component:membrane); GO:0003924(molecular_function:GTPase activity); GO:0032482(biological_process:Rab protein signal transduction); GO:0012505(cellular_component:endomembrane system); GO:0007264(biological_process:small GTPase mediated signal transduction); GO:0005769(cellular_component:early endosome); GO:000552…	K07861;K04392	RAC3;RAC1	map04145(Phagosome); map04933(AGE-RAGE signaling pathway in diabetic complications)	COG1100(K:Transcription)	COG1100(auxin-responsive protein)	sp|P62998|RAC1_BOVIN(Ras-related C3 botulinum toxin substrate 1 OS=Bos taurus OX=9913 GN=RAC1 PE=1 SV=1)	PF00071(Ras:Ras family); PF08477(Roc:Ras of Complex, Roc, domain of DAPkinase); PF00025(Arf:ADP-ribosylation factor family)
TRINITY_DN37666_c0_g1	Cluster 3	hypothetical protein MARPO_0006s0248 [Marchantia polymorpha]	0.011866	-6.39703	6.93179e-07	3.42264e-05	yes	down	GO:0016021(cellular_component:integral component of membrane); GO:0008553(molecular_function:hydrogen-exporting ATPase activity, phosphorylative mechanism); GO:0120029(biological_process:proton export across plasma membrane); GO:0005524(molecular_function:ATP binding); GO:0005886(cellular_component:plasma membrane)	K01535	PMA1, PMA2	map00190(Oxidative phosphorylation)	COG0474(P:Inorganic ion transport and metabolism)	COG0474(P-type atpase)	sp|P11718|ATXA_LEIDO(Probable proton ATPase 1A OS=Leishmania donovani OX=5661 GN=H1A PE=2 SV=2)	PF00702(Hydrolase:haloacid dehalogenase-like hydrolase)
TRINITY_DN16136_c0_g1	Cluster 3	probable transmembrane ascorbate ferrireductase 2 [Physcomitrella patens]	0.468434	-1.09408	7.01881e-07	3.45836e-05	yes	down	GO:0016021(cellular_component:integral component of membrane); GO:0016491(molecular_function:oxidoreductase activity)	K08360	CYB561		ENOG4111FKI(H:Coenzyme transport and metabolism)	ENOG4111FKI(Synthesis of 3-octaprenyl-4-hydroxybenzoate (By similarity))	sp|Q8L856|ACFR1_ARATH(Transmembrane ascorbate ferrireductase 1 OS=Arabidopsis thaliana OX=3702 GN=CYB561A PE=1 SV=1)	PF03188(Cytochrom_B561:Eukaryotic cytochrome b561)
TRINITY_DN23711_c0_g1	Cluster 3		0.00957149	-6.70704	7.03681e-07	3.46481e-05	yes	down								PF03036(Perilipin:Perilipin family); PF09361(Phasin_2:Phasin protein)
TRINITY_DN21068_c0_g1	Cluster 3	carboxylesterase 1-like [Selaginella moellendorffii]	0.292489	-1.77354	7.1323e-07	3.50206e-05	yes	down	GO:0016787(molecular_function:hydrolase activity); GO:0009056(biological_process:catabolic process)				COG0657(I:Lipid transport and metabolism)	COG0657(alpha beta hydrolase fold-3 domain protein)	sp|Q9SX25|CXE6_ARATH(Probable carboxylesterase 6 OS=Arabidopsis thaliana OX=3702 GN=CXE6 PE=2 SV=1)	PF07859(Abhydrolase_3:alpha/beta hydrolase fold); PF00135(COesterase:Carboxylesterase family); PF12740(Chlorophyllase2:Chlorophyllase enzyme); PF10340(Say1_Mug180:Steryl acetyl hydrolase)
TRINITY_DN40871_c0_g1	Cluster 3	actin-like isoform X1 [Physcomitrella patens]	0.0095738	-6.70669	8.7685e-07	4.19461e-05	yes	down	GO:0005737(cellular_component:cytoplasm); GO:0005856(cellular_component:cytoskeleton); GO:0005524(molecular_function:ATP binding)	K05692;K10355	ACTB_G1;ACTF	map04145(Phagosome)	COG5277(S:Function unknown)	COG5277(Plant lipoxygenase may be involved in a number of diverse aspects of plant physiology including growth and development, pest resistance, and senescence or responses to wounding (By similarity))	sp|P02578|ACT1_ACACA(Actin-1 OS=Acanthamoeba castellanii OX=5755 PE=1 SV=1)	PF00022(Actin:Actin)
TRINITY_DN55952_c0_g1	Cluster 3	60S ribosomal protein L10a-like [Physcomitrella patens]	0.0100276	-6.63987	9.0975e-07	4.33576e-05	yes	down	GO:0003735(molecular_function:structural constituent of ribosome); GO:0006412(biological_process:translation); GO:0015934(cellular_component:large ribosomal subunit); GO:0005840(cellular_component:ribosome); GO:0003723(molecular_function:RNA binding)	K02865	RP-L10Ae, RPL10A	map03010(Ribosome)	COG0081(Q:Secondary metabolites biosynthesis, transport and catabolism)	COG0081(Cytochrome p450)	sp|Q9VTP4|R10AB_DROME(60S ribosomal protein L10a-2 OS=Drosophila melanogaster OX=7227 GN=RpL10Ab PE=1 SV=2)	PF00687(Ribosomal_L1:Ribosomal protein L1p/L10e family)
TRINITY_DN71376_c0_g3	Cluster 3	guanine nucleotide-binding protein subunit beta-like protein [Physcomitrella patens]	0.00979098	-6.67433	1.03439e-06	4.87573e-05	yes	down	GO:0071013(cellular_component:catalytic step 2 spliceosome); GO:0000398(biological_process:mRNA splicing, via spliceosome)	K14753	RACK1		ENOG410XQGZ(S:Function unknown)	ENOG410XQGZ(Retrotransposon protein)	sp|Q4R7Y4|GBLP_MACFA(Guanine nucleotide-binding protein subunit beta-2-like 1 OS=Macaca fascicularis OX=9541 GN=GNB2L1 PE=2 SV=3)	PF00400(WD40:WD domain, G-beta repeat)
TRINITY_DN92733_c0_g1	Cluster 3	40S ribosomal protein S7-like [Physcomitrella patens]	0.00959556	-6.70342	1.08977e-06	5.08252e-05	yes	down	GO:0032040(cellular_component:small-subunit processome); GO:0022627(cellular_component:cytosolic small ribosomal subunit); GO:0042274(biological_process:ribosomal small subunit biogenesis); GO:0003735(molecular_function:structural constituent of ribosome); GO:0006364(biological_process:rRNA processing); GO:0006412(biological_process:translation); GO:0005840(cellular_component:ribosome)	K02993	RP-S7e, RPS7	map03010(Ribosome)	ENOG410ZYKB(J:Translation, ribosomal structure and biogenesis)	ENOG410ZYKB(ribosomal protein S7)	sp|P02362|RS7_XENLA(40S ribosomal protein S7 OS=Xenopus laevis OX=8355 GN=rps7 PE=2 SV=2)	PF01251(Ribosomal_S7e:Ribosomal protein S7e)
TRINITY_DN89075_c0_g1	Cluster 3	hypothetical protein AXG93_1713s1080 [Marchantia polymorpha subsp. ruderalis]	0.00996594	-6.64878	1.11537e-06	5.19504e-05	yes	down	GO:0003735(molecular_function:structural constituent of ribosome); GO:0022627(cellular_component:cytosolic small ribosomal subunit); GO:0006412(biological_process:translation); GO:0005840(cellular_component:ribosome)	K02951	RP-S12e, RPS12	map03010(Ribosome)	COG1358(J:Translation, ribosomal structure and biogenesis)	COG1358((ribosomal) protein)	sp|Q76I81|RS12_BOVIN(40S ribosomal protein S12 OS=Bos taurus OX=9913 GN=RPS12 PE=2 SV=1)	PF01248(Ribosomal_L7Ae:Ribosomal protein L7Ae/L30e/S12e/Gadd45 family)
TRINITY_DN32731_c1_g3	Cluster 3	hypothetical protein PHYPA_011552 [Physcomitrella patens]	0.158397	-2.65838	1.12054e-06	5.21352e-05	yes	down								PF00078(RVT_1:Reverse transcriptase (RNA-dependent DNA polymerase))
TRINITY_DN85997_c0_g1	Cluster 3		0.00765319	-7.02972	1.14405e-06	5.30388e-05	yes	down
TRINITY_DN57870_c0_g1	Cluster 3	ADP,ATP carrier protein [Selaginella moellendorffii]	0.0104143	-6.58529	1.1455e-06	5.30388e-05	yes	down	GO:0005347(molecular_function:ATP transmembrane transporter activity); GO:0016021(cellular_component:integral component of membrane); GO:0005743(cellular_component:mitochondrial inner membrane)	K05863	SLC25A4S, ANT		ENOG410XNW0(U:Intracellular trafficking, secretion, and vesicular transport)	ENOG410XNW0(transmembrane transport)	sp|P02722|ADT1_BOVIN(ADP/ATP translocase 1 OS=Bos taurus OX=9913 GN=SLC25A4 PE=1 SV=3)	PF00153(Mito_carr:Mitochondrial carrier protein)
TRINITY_DN32144_c0_g1	Cluster 3	CBL-interacting protein kinase 6 [Physcomitrella patens]	0.00974999	-6.68038	1.20761e-06	5.54784e-05	yes	down	GO:0004674(molecular_function:protein serine/threonine kinase activity); GO:0007165(biological_process:signal transduction); GO:0005524(molecular_function:ATP binding)	K08796	BRSK		COG0515(C:Energy production and conversion)	COG0515(Aldo keto reductase)	sp|Q6ZLP5|CIPKN_ORYSJ(CBL-interacting protein kinase 23 OS=Oryza sativa subsp. japonica OX=39947 GN=CIPK23 PE=2 SV=1)	PF00069(Pkinase:Protein kinase domain); PF07714(PK_Tyr_Ser-Thr:Protein tyrosine and serine/threonine kinase); PF17667(Pkinase_fungal:Fungal protein kinase); PF06293(Kdo:Lipopolysaccharide kinase (Kdo/WaaP) family)
TRINITY_DN15226_c1_g2	Cluster 3	hypothetical protein AXG93_242s1030 [Marchantia polymorpha subsp. ruderalis]	0.313382	-1.67401	1.23047e-06	5.6492e-05	yes	down	GO:0016021(cellular_component:integral component of membrane); GO:0030247(molecular_function:polysaccharide binding); GO:0004674(molecular_function:protein serine/threonine kinase activity); GO:0005509(molecular_function:calcium ion binding); GO:0004672(molecular_function:protein kinase activity); GO:0005524(molecular_function:ATP binding)				COG0515(S:Function unknown)	COG0515(R3H domain and coiled-coil containing)	sp|Q9LMP1|WAK2_ARATH(Wall-associated receptor kinase 2 OS=Arabidopsis thaliana OX=3702 GN=WAK2 PE=1 SV=1)	PF00069(Pkinase:Protein kinase domain); PF07714(PK_Tyr_Ser-Thr:Protein tyrosine and serine/threonine kinase); PF07645(EGF_CA:Calcium-binding EGF domain); PF13947(GUB_WAK_bind:Wall-associated receptor kinase galacturonan-binding); PF08488(WAK:Wall-associated kinase); PF12662(cEGF:Complement Clr-like EGF-like); PF00008(EGF:EGF-like domain); PF12947(EGF_3:EGF domain)
TRINITY_DN92513_c0_g1	Cluster 3	40S ribosomal protein S3a [Selaginella moellendorffii]	0.00943046	-6.72846	1.24411e-06	5.70812e-05	yes	down	GO:0050660(molecular_function:flavin adenine dinucleotide binding); GO:0022627(cellular_component:cytosolic small ribosomal subunit); GO:0005829(cellular_component:cytosol); GO:0003735(molecular_function:structural constituent of ribosome); GO:0017150(molecular_function:tRNA dihydrouridine synthase activity); GO:0006412(biological_process:translation); GO:0005840(cellular_component:ribosome)	K02984	RP-S3Ae, RPS3A	map03010(Ribosome)	COG1890(S:Function unknown)	COG1890(wD repeat domain)	sp|B5DGL6|RS3A_SALSA(40S ribosomal protein S3a OS=Salmo salar OX=8030 GN=rps3a PE=2 SV=1)	PF01015(Ribosomal_S3Ae:Ribosomal S3Ae family)
TRINITY_DN89853_c0_g1	Cluster 3	60S ribosomal protein L13a-like [Physcomitrella patens]	0.00993381	-6.65344	1.25521e-06	5.75326e-05	yes	down	GO:0003735(molecular_function:structural constituent of ribosome); GO:0015934(cellular_component:large ribosomal subunit); GO:0006412(biological_process:translation); GO:0005840(cellular_component:ribosome)	K02872	RP-L13Ae, RPL13A	map03010(Ribosome)	COG0102(J:Translation, ribosomal structure and biogenesis)	COG0102(This protein is one of the early assembly proteins of the 50S ribosomal subunit, although it is not seen to bind rRNA by itself. It is important during the early stages of 50S assembly (By similarity))	sp|Q962U0|RL13A_SPOFR(60S ribosomal protein L13a OS=Spodoptera frugiperda OX=7108 GN=RpL13A PE=2 SV=1)	PF00572(Ribosomal_L13:Ribosomal protein L13)
TRINITY_DN54369_c0_g2	Cluster 3	cold-responsive protein kinase 1 [Selaginella moellendorffii]	0.0299018	-5.06362	1.27072e-06	5.80381e-05	yes	down	GO:0016021(cellular_component:integral component of membrane); GO:0005886(cellular_component:plasma membrane); GO:0004674(molecular_function:protein serine/threonine kinase activity); GO:0004672(molecular_function:protein kinase activity); GO:0046777(biological_process:protein autophosphorylation); GO:0005524(molecular_function:ATP binding)	K04733	IRAK4		COG0515(T:Signal transduction mechanisms)	COG0515(Serine Threonine protein kinase)	sp|O65468|CRK8_ARATH(Cysteine-rich receptor-like protein kinase 8 OS=Arabidopsis thaliana OX=3702 GN=CRK8 PE=3 SV=2)	PF00069(Pkinase:Protein kinase domain); PF07714(PK_Tyr_Ser-Thr:Protein tyrosine and serine/threonine kinase)
TRINITY_DN35139_c0_g1	Cluster 3	40S ribosomal protein S9-2-like [Adiantum reniforme var. sinense]	0.00867441	-6.84902	1.29253e-06	5.892e-05	yes	down	GO:0015935(cellular_component:small ribosomal subunit); GO:0045903(biological_process:positive regulation of translational fidelity); GO:0016021(cellular_component:integral component of membrane); GO:0019843(molecular_function:rRNA binding); GO:0003735(molecular_function:structural constituent of ribosome); GO:0006412(biological_process:translation); GO:0022627(cellular_component:cytosolic small …	K02997	RP-S9e, RPS9	map03010(Ribosome)	COG0522(O:Posttranslational modification, protein turnover, chaperones)	COG0522(Glutaredoxin)	sp|P55935|RS9_DROME(40S ribosomal protein S9 OS=Drosophila melanogaster OX=7227 GN=RpS9 PE=1 SV=2)	PF01479(S4:S4 domain); PF00163(Ribosomal_S4:Ribosomal protein S4/S9 N-terminal domain)
TRINITY_DN90605_c0_g1	Cluster 3	cytochrome c oxidase subunit 2 [Treubia lacunosa]	0.0322827	-4.9531	1.32861e-06	6.04565e-05	yes	down	GO:0004129(molecular_function:cytochrome-c oxidase activity); GO:0005743(cellular_component:mitochondrial inner membrane); GO:0016021(cellular_component:integral component of membrane); GO:0005507(molecular_function:copper ion binding); GO:0070469(cellular_component:respiratory chain)	K02261	COX2	map00190(Oxidative phosphorylation)	COG1622(C:Energy production and conversion)	COG1622(Subunits I and II form the functional core of the enzyme complex. Electrons originating in cytochrome c are transferred via heme a and Cu(A) to the binuclear center formed by heme a3 and Cu(B) (By similarity))	sp|P12701|COX2_PARLI(Cytochrome c oxidase subunit 2 OS=Paracentrotus lividus OX=7656 GN=COII PE=3 SV=1)	PF00116(COX2:Cytochrome C oxidase subunit II, periplasmic domain)
TRINITY_DN17850_c0_g3	Cluster 3		0.00958149	-6.70553	1.41458e-06	6.3813e-05	yes	down		K00665	FASN	map00061(Fatty acid biosynthesis)	COG3321(Q:Secondary metabolites biosynthesis, transport and catabolism)	COG3321(synthase)	sp|P12785|FAS_RAT(Fatty acid synthase OS=Rattus norvegicus OX=10116 GN=Fasn PE=1 SV=3)	PF14765(PS-DH:Polyketide synthase dehydratase)
TRINITY_DN35111_c0_g1	Cluster 3		0.00989438	-6.65917	1.53396e-06	6.85979e-05	yes	down								PF00031(Cystatin:Cystatin domain); PF16845(SQAPI:Aspartic acid proteinase inhibitor)
TRINITY_DN86667_c0_g1	Cluster 3	hypothetical protein AXG93_2018s1220 [Marchantia polymorpha subsp. ruderalis]	0.0104901	-6.57483	1.53518e-06	6.86092e-05	yes	down	GO:0003735(molecular_function:structural constituent of ribosome); GO:0002181(biological_process:cytoplasmic translation); GO:0015934(cellular_component:large ribosomal subunit); GO:0006412(biological_process:translation); GO:0022625(cellular_component:cytosolic large ribosomal subunit)	K02880	RP-L17e, RPL17	map03010(Ribosome)	COG0091(J:Translation, ribosomal structure and biogenesis)	COG0091(40S ribosomal protein S8)	sp|O48557|RL17_MAIZE(60S ribosomal protein L17 OS=Zea mays OX=4577 GN=RPL17 PE=2 SV=1)	PF00237(Ribosomal_L22:Ribosomal protein L22p/L17e)
TRINITY_DN85555_c0_g1	Cluster 3	cysteine-rich receptor-like protein kinase 2 isoform X1 [Selaginella moellendorffii]	0.16447	-2.60411	1.576e-06	6.99909e-05	yes	down	GO:0016021(cellular_component:integral component of membrane); GO:0005524(molecular_function:ATP binding); GO:0004672(molecular_function:protein kinase activity)				COG0515(T:Signal transduction mechanisms)	COG0515(Serine Threonine protein kinase)	sp|Q9SH42|CRRS6_ARATH(Probable cysteine-rich repeat secretory protein 6 OS=Arabidopsis thaliana OX=3702 GN=CRRSP6 PE=2 SV=2)	PF01657(Stress-antifung:Salt stress response/antifungal)
TRINITY_DN42866_c0_g1	Cluster 3		0.0106785	-6.54915	1.70171e-06	7.50547e-05	yes	down
TRINITY_DN802_c0_g1	Cluster 3		0.243825	-2.03608	1.73835e-06	7.64796e-05	yes	down
TRINITY_DN52492_c0_g1	Cluster 3	60S ribosomal protein L23A-like [Physcomitrella patens]	0.0106831	-6.54853	1.82542e-06	7.98631e-05	yes	down	GO:0003735(molecular_function:structural constituent of ribosome); GO:0006412(biological_process:translation); GO:0005840(cellular_component:ribosome)	K02893	RP-L23Ae, RPL23A	map03010(Ribosome)	COG0089(S:Function unknown)	COG0089(Endonuclease Exonuclease phosphatase)	sp|Q24JY1|RL23A_BOVIN(60S ribosomal protein L23a OS=Bos taurus OX=9913 GN=RPL23A PE=2 SV=1)	PF03939(Ribosomal_L23eN:Ribosomal protein L23, N-terminal domain); PF00276(Ribosomal_L23:Ribosomal protein L23)
TRINITY_DN76359_c0_g1	Cluster 3	profilin-1 [Selaginella moellendorffii]	0.0102774	-6.60438	1.87046e-06	8.16819e-05	yes	down	GO:0003779(molecular_function:actin binding); GO:0005856(cellular_component:cytoskeleton)	K05759	PFN		ENOG41126PD(O:Posttranslational modification, protein turnover, chaperones)	ENOG41126PD(ATP-dependent CLP protease ATP-binding subunit)	sp|P22271|PROF1_PHYPO(Profilin-A OS=Physarum polycephalum OX=5791 GN=PROA PE=3 SV=2)	PF00235(Profilin:Profilin)
TRINITY_DN54200_c0_g1	Cluster 3		0.0104278	-6.58342	1.87924e-06	8.20147e-05	yes	down								PF00098(zf-CCHC:Zinc knuckle); PF13696(zf-CCHC_2:Zinc knuckle); PF14392(zf-CCHC_4:Zinc knuckle); PF14787(zf-CCHC_5:GAG-polyprotein viral zinc-finger)
TRINITY_DN89376_c0_g1	Cluster 3	hypothetical protein AXG93_3292s1040 [Marchantia polymorpha subsp. ruderalis]	0.0103203	-6.59837	1.96112e-06	8.48308e-05	yes	down	GO:0003824(molecular_function:catalytic activity); GO:0016021(cellular_component:integral component of membrane); GO:0008519(molecular_function:ammonium transmembrane transporter activity)	K03320	amt, AMT, MEP		ENOG410XNMH(T:Signal transduction mechanisms)	ENOG410XNMH(Histidine kinase)	sp|Q9BLG4|AMT1_DICDI(Ammonium transporter 1 OS=Dictyostelium discoideum OX=44689 GN=amtA PE=1 SV=1)	PF00909(Ammonium_transp:Ammonium Transporter Family)
TRINITY_DN38450_c0_g1	Cluster 3		0.00971915	-6.68495	1.96178e-06	8.48308e-05	yes	down
[truncated: 1,008 more rows]
