# Supplementary material for: De novo transcriptome analysis of high-salinity stress-induced antioxidant activity and plant phytohormone alterations in Sesuvium portulacastrum
Source: Front Plant Sci. 2022 Sep 23;13:995855. doi: 10.3389/fpls.2022.995855 (PMC9540214; doi:10.3389/fpls.2022.995855)
Supplement: Supplementary file 7 [file Table_7.XLSX]

## Sheet: Sheet1
Supplementary Dataset 3. Gene co-expression clusters of other DEGs in S. portulacastrum under 600mM NaCl stress.
gene_id	Clusters	nr_description	Control_vs_600mM NaCl_fc	Control_vs_600mM NaCl_log2fc	Control_vs_600mM NaCl_pvalue	Control_vs_600mM NaCl_padjust	Control_vs_600mM NaCl_significant	Control_vs_600mM NaCl_regulate	go	KO_id	KO_name	paths	cog	cog_description	swissprot	pfam
TRINITY_DN15594_c0_g1	cluster8		6.9174	2.79023	1.56699e-16	4.77237e-14	yes	up
TRINITY_DN13502_c0_g1	cluster8		0.38386	-1.38135	4.66674e-07	2.42276e-05	yes	down
TRINITY_DN13842_c0_g1	cluster8	leucine-rich repeat receptor-like protein kinase [Pohlia nutans]	0.405661	-1.30165	1.04848e-06	4.92838e-05	yes	down	GO:0016021(cellular_component:integral component of membrane); GO:0005524(molecular_function:ATP binding); GO:0004672(molecular_function:protein kinase activity)				COG4886(S:Function unknown)	COG4886(leucine Rich Repeat)	sp|F4HTV4|RLP14_ARATH(Receptor-like protein 14 OS=Arabidopsis thaliana OX=3702 GN=RLP14 PE=3 SV=1)	PF13855(LRR_8:Leucine rich repeat); PF12799(LRR_4:Leucine Rich repeats (2 copies)); PF08263(LRRNT_2:Leucine rich repeat N-terminal domain)
TRINITY_DN24901_c0_g1	cluster8	probable esterase KAI2 isoform X1 [Physcomitrella patens]	0.401359	-1.31703	8.61354e-05	0.00213846	yes	down	GO:0016787(molecular_function:hydrolase activity)				COG0596(S:Function unknown)	COG0596(Alpha beta hydrolase)	sp|Q9SQR3|D14_ARATH(Strigolactone esterase D14 OS=Arabidopsis thaliana OX=3702 GN=D14 PE=1 SV=1)	PF00561(Abhydrolase_1:alpha/beta hydrolase fold); PF12697(Abhydrolase_6:Alpha/beta hydrolase family); PF12146(Hydrolase_4:Serine aminopeptidase, S33)
TRINITY_DN401_c1_g4	cluster8		0.310682	-1.68649	0.000123532	0.00291101	yes	down
TRINITY_DN14447_c0_g1	cluster8		0.469465	-1.09091	0.000213883	0.00460321	yes	down							sp|P0C2F6|RNHX1_ARATH(Putative ribonuclease H protein At1g65750 OS=Arabidopsis thaliana OX=3702 GN=At1g65750 PE=3 SV=1)
TRINITY_DN3679_c3_g1	cluster8		0.347728	-1.52397	0.00036585	0.00715666	yes	down
TRINITY_DN3856_c4_g1	cluster8		0.437209	-1.19361	0.000383773	0.00744133	yes	down
TRINITY_DN52324_c0_g1	cluster8		6.34363	2.66531	0.00239557	0.0324945	yes	up
TRINITY_DN53591_c0_g1	cluster8	putative receptor-like protein kinase At4g00960 [Selaginella moellendorffii]	0.370925	-1.4308	0.00240269	0.0325723	yes	down	GO:0016021(cellular_component:integral component of membrane); GO:0004672(molecular_function:protein kinase activity); GO:0004674(molecular_function:protein serine/threonine kinase activity); GO:0005886(cellular_component:plasma membrane); GO:0046777(biological_process:protein autophosphorylation); GO:0005524(molecular_function:ATP binding)				COG0515(T:Signal transduction mechanisms)	COG0515(Serine Threonine protein kinase)	sp|Q9LDQ3|CRK35_ARATH(Putative cysteine-rich receptor-like protein kinase 35 OS=Arabidopsis thaliana OX=3702 GN=CRK35 PE=3 SV=3)	PF00069(Pkinase:Protein kinase domain); PF07714(PK_Tyr_Ser-Thr:Protein tyrosine and serine/threonine kinase); PF01636(APH:Phosphotransferase enzyme family)
TRINITY_DN25062_c0_g1	cluster8	CSC1-like protein At1g62320 isoform X2 [Selaginella moellendorffii]	0.210668	-2.24696	0.00324456	0.0409085	yes	down	GO:0016021(cellular_component:integral component of membrane); GO:0005227(molecular_function:calcium activated cation channel activity); GO:0005886(cellular_component:plasma membrane)	K21989	TMEM63		COG5594(S:Function unknown)	COG5594(transmembrane protein 63C)	sp|Q9XEA1|CSCL5_ARATH(Protein OSCA1 OS=Arabidopsis thaliana OX=3702 GN=OSCA1 PE=1 SV=1)	PF02714(RSN1_7TM:Calcium-dependent channel, 7TM region, putative phosphate)
TRINITY_DN4611_c0_g1	cluster9	2-methylene-furan-3-one reductase-like [Physcomitrella patens]	2.48442	1.31291	1.08303e-10	1.30586e-08	yes	up	GO:0009535(cellular_component:chloroplast thylakoid membrane); GO:0009941(cellular_component:chloroplast envelope); GO:0005773(cellular_component:vacuole); GO:0008270(molecular_function:zinc ion binding); GO:0005886(cellular_component:plasma membrane); GO:0016491(molecular_function:oxidoreductase activity)	K18980	EO, FaQR		COG0604(L:Replication, recombination and repair)	COG0604(helicase)	sp|K4BW79|ENOX_SOLLC(2-methylene-furan-3-one reductase OS=Solanum lycopersicum OX=4081 GN=EO PE=1 SV=1)	PF13602(ADH_zinc_N_2:Zinc-binding dehydrogenase); PF00107(ADH_zinc_N:Zinc-binding dehydrogenase); PF08240(ADH_N:Alcohol dehydrogenase GroES-like domain); PF16912(Glu_dehyd_C:Glucose dehydrogenase C-terminus)
TRINITY_DN25199_c0_g1	cluster9	receptor-like protein kinase THESEUS 1 [Physcomitrella patens]	2.78687	1.47864	4.16553e-10	4.48664e-08	yes	up	GO:0016021(cellular_component:integral component of membrane); GO:0004672(molecular_function:protein kinase activity); GO:0005524(molecular_function:ATP binding); GO:0005886(cellular_component:plasma membrane); GO:0046777(biological_process:protein autophosphorylation); GO:0009506(cellular_component:plasmodesma)						sp|Q9LK35|THE1_ARATH(Receptor-like protein kinase THESEUS 1 OS=Arabidopsis thaliana OX=3702 GN=THE1 PE=1 SV=1)	PF07714(PK_Tyr_Ser-Thr:Protein tyrosine and serine/threonine kinase); PF12819(Malectin_like:Malectin-like domain); PF00069(Pkinase:Protein kinase domain); PF11721(Malectin:Malectin domain)
TRINITY_DN15120_c0_g1	cluster9	chlorophyll a-b binding protein CP29.2, chloroplastic [Selaginella moellendorffii]	2.44887	1.29211	1.58765e-09	1.47993e-07	yes	up	GO:0009535(cellular_component:chloroplast thylakoid membrane); GO:0009941(cellular_component:chloroplast envelope); GO:0016168(molecular_function:chlorophyll binding); GO:0009522(cellular_component:photosystem I); GO:0009523(cellular_component:photosystem II); GO:0016021(cellular_component:integral component of membrane); GO:0010287(cellular_component:plastoglobule); GO:0018298(biological_process…	K08915	LHCB4	map00196(Photosynthesis - antenna proteins)	ENOG410YYUX(U:Intracellular trafficking, secretion, and vesicular transport)	ENOG410YYUX(Small GTPase component of the coat protein complex II (COPII) which promotes the formation of transport vesicles from the endoplasmic reticulum (ER). The coat has two main functions, the physical deformation of the endoplasmic reticulum membrane into vesicles and the selection of cargo molecules. SAR1 controls the coat assembly in a stepwise manner. Activated SAR1-GTP binds to membran…	sp|Q9XF88|CB4B_ARATH(Chlorophyll a-b binding protein CP29.2, chloroplastic OS=Arabidopsis thaliana OX=3702 GN=LHCB4.2 PE=1 SV=1)	PF00504(Chloroa_b-bind:Chlorophyll A-B binding protein)
TRINITY_DN2097_c0_g1	cluster9	uncharacterized protein LOC112289777 [Physcomitrella patens]	2.1593	1.11056	3.02188e-09	2.66563e-07	yes	up	GO:0005759(cellular_component:mitochondrial matrix); GO:0006457(biological_process:protein folding); GO:0051087(molecular_function:chaperone binding); GO:0000774(molecular_function:adenyl-nucleotide exchange factor activity); GO:0042803(molecular_function:protein homodimerization activity)	K03687	GRPE		COG0576(O:Posttranslational modification, protein turnover, chaperones)	COG0576(Participates actively in the response to hyperosmotic and heat shock by preventing the aggregation of stress-denatured proteins, in association with DnaK and GrpE. It is the nucleotide exchange factor for DnaK and may function as a thermosensor. Unfolded proteins bind initially to DnaJ)	sp|Q8DJB3|GRPE_THEEB(Protein GrpE OS=Thermosynechococcus elongatus (strain BP-1) OX=197221 GN=grpE PE=3 SV=1)	PF01025(GrpE:GrpE)
TRINITY_DN6338_c0_g1	cluster9	phosphoglycerate kinase 3, cytosolic [Selaginella moellendorffii]	2.48869	1.31539	3.26587e-09	2.86654e-07	yes	up	GO:0004618(molecular_function:phosphoglycerate kinase activity); GO:0006096(biological_process:glycolytic process); GO:0005524(molecular_function:ATP binding)	K00927	PGK, pgk	map00010(Glycolysis / Gluconeogenesis); map00710(Carbon fixation in photosynthetic organisms)	COG0126(G:Carbohydrate transport and metabolism)	COG0126(phosphoglycerate kinase)	sp|P29409|PGKH_SPIOL(Phosphoglycerate kinase, chloroplastic (Fragment) OS=Spinacia oleracea OX=3562 PE=2 SV=2)	PF00162(PGK:Phosphoglycerate kinase)
TRINITY_DN60750_c0_g1	cluster9	hypothetical protein SELMODRAFT_166529 [Selaginella moellendorffii]	243.834	7.92976	4.26849e-09	3.66463e-07	yes	up	GO:0016021(cellular_component:integral component of membrane); GO:0016788(molecular_function:hydrolase activity, acting on ester bonds)				COG3240(S:Function unknown)	COG3240(GDSL esterase lipase)	sp|Q94CH6|EXL3_ARATH(GDSL esterase/lipase EXL3 OS=Arabidopsis thaliana OX=3702 GN=EXL3 PE=2 SV=1)	PF00657(Lipase_GDSL:GDSL-like Lipase/Acylhydrolase)
TRINITY_DN4388_c0_g1	cluster9	trihelix transcription factor GTL1, partial [Selaginella moellendorffii]	2.65427	1.40831	5.32756e-09	4.46536e-07	yes	up					ENOG410YYXY(K:Transcription)	ENOG410YYXY(Transcription factor)	sp|Q8H181|GTL2_ARATH(Trihelix transcription factor GTL2 OS=Arabidopsis thaliana OX=3702 GN=At5g28300 PE=2 SV=1)	PF13837(Myb_DNA-bind_4:Myb/SANT-like DNA-binding domain); PF13921(Myb_DNA-bind_6:Myb-like DNA-binding domain); PF10545(MADF_DNA_bdg:Alcohol dehydrogenase transcription factor Myb/SANT-like)
TRINITY_DN2399_c0_g1	cluster9	nitrate regulatory gene2 protein [Selaginella moellendorffii]	2.13037	1.09111	5.47265e-09	4.58153e-07	yes	up	GO:0016021(cellular_component:integral component of membrane)				ENOG410YACB(S:Function unknown)	ENOG410YACB(Protein of unknown function (DUF632))	sp|Q93YU8|NRG2_ARATH(Nitrate regulatory gene2 protein OS=Arabidopsis thaliana OX=3702 GN=NRG2 PE=1 SV=1)	PF04782(DUF632:Protein of unknown function (DUF632))
TRINITY_DN2005_c0_g1	cluster9	geranylgeranyl diphosphate reductase, chloroplastic-like [Physcomitrella patens]	2.24375	1.16591	5.68304e-09	4.73522e-07	yes	up	GO:0015995(biological_process:chlorophyll biosynthetic process); GO:0045550(molecular_function:geranylgeranyl reductase activity); GO:0016628(molecular_function:oxidoreductase activity, acting on the CH-CH group of donors, NAD or NADP as acceptor); GO:0071949(molecular_function:FAD binding); GO:0015979(biological_process:photosynthesis)	K10960	chlP, bchP	map00860(Porphyrin and chlorophyll metabolism); map00900(Terpenoid backbone biosynthesis)	COG0644(C:Energy production and conversion)	COG0644(geranylgeranyl reductase)	sp|Q9ZS34|CHLP_TOBAC(Geranylgeranyl diphosphate reductase, chloroplastic OS=Nicotiana tabacum OX=4097 GN=CHLP PE=2 SV=1)	PF01494(FAD_binding_3:FAD binding domain); PF07992(Pyr_redox_2:Pyridine nucleotide-disulphide oxidoreductase); PF01134(GIDA:Glucose inhibited division protein A)
TRINITY_DN4500_c0_g3	cluster9	peroxiredoxin Q, chloroplastic [Selaginella moellendorffii]	2.18276	1.12616	1.59702e-08	1.20685e-06	yes	up	GO:0009535(cellular_component:chloroplast thylakoid membrane); GO:0005737(cellular_component:cytoplasm); GO:0016209(molecular_function:antioxidant activity); GO:0005623(cellular_component:cell); GO:0051920(molecular_function:peroxiredoxin activity); GO:0008379(molecular_function:thioredoxin peroxidase activity); GO:0006979(biological_process:response to oxidative stress); GO:0034599(biological_pr…	K03564	BCP, PRXQ, DOT5		COG1225(O:Posttranslational modification, protein turnover, chaperones)	COG1225(alkyl hydroperoxide reductase Thiol specific antioxidant Mal allergen)	sp|Q6UBI3|PERQ_SUASA(Peroxiredoxin Q, chloroplastic OS=Suaeda salsa OX=126914 GN=PRXQ PE=2 SV=1)	PF00578(AhpC-TSA:AhpC/TSA family); PF08534(Redoxin:Redoxin); PF02630(SCO1-SenC:SCO1/SenC)
TRINITY_DN15552_c0_g1	cluster9		6.1861	2.62903	3.7551e-08	2.58097e-06	yes	up
TRINITY_DN28518_c0_g1	cluster9	hypothetical protein MARPO_0115s0060 [Marchantia polymorpha]	2.02885	1.02066	6.41831e-08	4.16819e-06	yes	up	GO:0003735(molecular_function:structural constituent of ribosome); GO:0005840(cellular_component:ribosome); GO:0006412(biological_process:translation); GO:0019843(molecular_function:rRNA binding)	K02990	RP-S6, MRPS6, rpsF	map03010(Ribosome)	ENOG4111S82(S:Function unknown)	ENOG4111S82(ribosomal protein S6)	sp|P82403|RR6_SPIOL(30S ribosomal protein S6 alpha, chloroplastic OS=Spinacia oleracea OX=3562 GN=RPS6 PE=1 SV=3)	PF01250(Ribosomal_S6:Ribosomal protein S6)
TRINITY_DN53579_c0_g1	cluster9	serine/threonine-protein kinase BSK1-like isoform X3 [Physcomitrella patens]	4.92361	2.29972	7.22021e-08	4.621e-06	yes	up	GO:0009742(biological_process:brassinosteroid mediated signaling pathway); GO:0005524(molecular_function:ATP binding); GO:0004672(molecular_function:protein kinase activity)
TRINITY_DN14717_c0_g2	cluster9		4.05368	2.01923	7.89206e-08	4.99221e-06	yes	up					COG5641(K:Transcription)	COG5641(Transcription factor)
TRINITY_DN26972_c0_g1	cluster9	chlorophyll a-b binding protein of LHCII type 1 [Selaginella moellendorffii]	2.2842	1.19169	8.34854e-08	5.2434e-06	yes	up	GO:0009535(cellular_component:chloroplast thylakoid membrane); GO:0016168(molecular_function:chlorophyll binding); GO:0009522(cellular_component:photosystem I); GO:0009523(cellular_component:photosystem II); GO:0016021(cellular_component:integral component of membrane); GO:0018298(biological_process:protein-chromophore linkage); GO:0009765(biological_process:photosynthesis, light harvesting)	K08912	LHCB1	map00196(Photosynthesis - antenna proteins)	ENOG410ZHBU(J:Translation, ribosomal structure and biogenesis)	ENOG410ZHBU(Chlorophyll A-B binding protein)	sp|P12333|CB2A_SPIOL(Chlorophyll a-b binding protein, chloroplastic OS=Spinacia oleracea OX=3562 PE=1 SV=1)	PF00504(Chloroa_b-bind:Chlorophyll A-B binding protein)
TRINITY_DN3738_c1_g1	cluster9	hypothetical protein PHYPA_017875 [Physcomitrella patens]	2.0455	1.03245	8.96976e-08	5.59754e-06	yes	up	GO:0006468(biological_process:protein phosphorylation); GO:0016021(cellular_component:integral component of membrane); GO:0005886(cellular_component:plasma membrane); GO:0004675(molecular_function:transmembrane receptor protein serine/threonine kinase activity); GO:0004672(molecular_function:protein kinase activity); GO:0005524(molecular_function:ATP binding)				COG0515(T:Signal transduction mechanisms)	COG0515(Serine Threonine protein kinase)	sp|Q8RWW0|ALE2_ARATH(Receptor-like serine/threonine-protein kinase ALE2 OS=Arabidopsis thaliana OX=3702 GN=ALE2 PE=1 SV=1)	PF07714(PK_Tyr_Ser-Thr:Protein tyrosine and serine/threonine kinase); PF00069(Pkinase:Protein kinase domain)
TRINITY_DN29352_c0_g1	cluster9	sterol 3-beta-glucosyltransferase UGT80A2-like [Physcomitrella patens]	3.00451	1.58713	1.55621e-07	9.17117e-06	yes	up	GO:0016125(biological_process:sterol metabolic process); GO:0005975(biological_process:carbohydrate metabolic process); GO:0009813(biological_process:flavonoid biosynthetic process); GO:0005774(cellular_component:vacuolar membrane); GO:0009845(biological_process:seed germination); GO:0016906(molecular_function:sterol 3-beta-glucosyltransferase activity); GO:0016758(molecular_function:transferase …	K05841	E2.4.1.173		COG1819(S:Function unknown)	COG1819(Transferase)	sp|Q9XIG1|U80B1_ARATH(Sterol 3-beta-glucosyltransferase UGT80B1 OS=Arabidopsis thaliana OX=3702 GN=UGT80B1 PE=2 SV=1)	PF03033(Glyco_transf_28:Glycosyltransferase family 28 N-terminal domain); PF00201(UDPGT:UDP-glucoronosyl and UDP-glucosyl transferase)
TRINITY_DN4020_c0_g2	cluster9	uncharacterized protein LOC9645070 [Selaginella moellendorffii]	2.09049	1.06384	1.90352e-07	1.09973e-05	yes	up	GO:0009570(cellular_component:chloroplast stroma); GO:0009941(cellular_component:chloroplast envelope); GO:0016491(molecular_function:oxidoreductase activity)				COG0667(C:Energy production and conversion)	COG0667(Aldo keto reductase)	sp|P0A9T4|TAS_ECOLI(Protein tas OS=Escherichia coli (strain K12) OX=83333 GN=tas PE=1 SV=1)	PF00248(Aldo_ket_red:Aldo/keto reductase family)
TRINITY_DN52755_c0_g1	cluster9		9.34693	3.22449	2.02566e-07	1.16174e-05	yes	up
TRINITY_DN60499_c0_g2	cluster9		15.3021	3.93565	3.40749e-07	1.83929e-05	yes	up
TRINITY_DN8642_c0_g1	cluster9	hypothetical protein MARPO_0139s0019 [Marchantia polymorpha]	2.61193	1.38512	5.28545e-07	2.71603e-05	yes	up	GO:0005524(molecular_function:ATP binding); GO:0004017(molecular_function:adenylate kinase activity)	K00939	adk, AK	map00730(Thiamine metabolism); map00230(Purine metabolism)	COG0563(F:Nucleotide transport and metabolism)	COG0563(Catalyzes the reversible transfer of the terminal phosphate group between ATP and AMP. Plays an important role in cellular energy homeostasis and in adenine nucleotide metabolism (By similarity))	sp|Q8VYL1|KAD5_ARATH(Adenylate kinase 5, chloroplastic OS=Arabidopsis thaliana OX=3702 GN=At5g35170 PE=1 SV=1)	PF09353(DUF1995:Domain of unknown function (DUF1995))
TRINITY_DN6539_c0_g1	cluster9	hypothetical protein PHYPA_027981 [Physcomitrella patens]	2.07466	1.05288	7.15014e-07	3.50595e-05	yes	up	GO:0022857(molecular_function:transmembrane transporter activity); GO:0016021(cellular_component:integral component of membrane)	K13783	SLC37A1_2		COG2271(G:Carbohydrate transport and metabolism)	COG2271(transporter)	sp|O23596|GLPT4_ARATH(Putative glycerol-3-phosphate transporter 4 OS=Arabidopsis thaliana OX=3702 GN=At4g17550 PE=3 SV=2)	PF07690(MFS_1:Major Facilitator Superfamily)
TRINITY_DN46868_c0_g1	cluster9		26.8029	4.74432	8.73189e-07	4.18163e-05	yes	up
TRINITY_DN3001_c0_g1	cluster9	hypothetical protein MARPO_0082s0060 [Marchantia polymorpha]	2.22162	1.15161	1.01768e-06	4.8098e-05	yes	up	GO:0009570(cellular_component:chloroplast stroma); GO:0016787(molecular_function:hydrolase activity); GO:0045454(biological_process:cell redox homeostasis); GO:0005623(cellular_component:cell); GO:0009941(cellular_component:chloroplast envelope)				COG0637(S:Function unknown)	COG0637(HAD-superfamily hydrolase subfamily IA variant 3)	sp|Q94K71|CBBY_ARATH(CBBY-like protein OS=Arabidopsis thaliana OX=3702 GN=CBBY PE=1 SV=1)	PF13419(HAD_2:Haloacid dehalogenase-like hydrolase); PF00702(Hydrolase:haloacid dehalogenase-like hydrolase); PF13242(Hydrolase_like:HAD-hyrolase-like)
TRINITY_DN43199_c0_g1	cluster9		2.83351	1.50259	1.60715e-06	7.11505e-05	yes	up
TRINITY_DN12008_c0_g2	cluster9	hypothetical protein AXG93_2145s1530 [Marchantia polymorpha subsp. ruderalis]	2.39116	1.25771	2.31193e-06	9.73506e-05	yes	up							sp|P0C2F6|RNHX1_ARATH(Putative ribonuclease H protein At1g65750 OS=Arabidopsis thaliana OX=3702 GN=At1g65750 PE=3 SV=1)	PF00078(RVT_1:Reverse transcriptase (RNA-dependent DNA polymerase)); PF13456(RVT_3:Reverse transcriptase-like); PF13966(zf-RVT:zinc-binding in reverse transcriptase)
TRINITY_DN5873_c0_g1	cluster9	uncharacterized protein LOC9655405 isoform X2 [Selaginella moellendorffii]	5.81513	2.53981	2.41985e-06	0.000100932	yes	up	GO:0006629(biological_process:lipid metabolic process)				COG3675(S:Function unknown); ENOG4111WA2(S:Function unknown)	COG3675(Lipase class 3 family protein); ENOG4111WA2(lipase class 3)	sp|A0A1S3ZP85|OBL1_TOBAC(Triacylglycerol lipase OBL1 OS=Nicotiana tabacum OX=4097 GN=OBL1 PE=1 SV=1)	PF01764(Lipase_3:Lipase (class 3)); PF11187(DUF2974:Protein of unknown function (DUF2974))
TRINITY_DN52734_c0_g1	cluster9		106.73	6.73782	2.44185e-06	0.00010173	yes	up
TRINITY_DN7093_c1_g1	cluster9	GDSL esterase/lipase At1g71250 [Selaginella moellendorffii]	8.16196	3.02892	4.05633e-06	0.000159759	yes	up	GO:0016021(cellular_component:integral component of membrane); GO:0016788(molecular_function:hydrolase activity, acting on ester bonds)				ENOG410YD3P(S:Function unknown)	ENOG410YD3P(F-box domain)	sp|Q93YW8|GDL65_ARATH(GDSL esterase/lipase At4g18970 OS=Arabidopsis thaliana OX=3702 GN=At4g18970 PE=2 SV=1)	PF00657(Lipase_GDSL:GDSL-like Lipase/Acylhydrolase)
TRINITY_DN18092_c0_g1	cluster9	hypothetical protein AXG93_3253s1080 [Marchantia polymorpha subsp. ruderalis]	2.13729	1.09578	4.30127e-06	0.000168117	yes	up					ENOG410YKCB(S:Function unknown)	ENOG410YKCB(-)	sp|Q9LKR8|RAF1_ARATH(Rubisco accumulation factor 1.1, chloroplastic OS=Arabidopsis thaliana OX=3702 GN=RAF1.1 PE=1 SV=1)	PF18087(RuBisCo_chap_C:Rubisco Assembly chaperone C-terminal domain); PF18578(Raf1_N:Rubisco accumulation factor 1 alpha helical domain); PF18579(Raf1_HTH:Rubisco accumulation factor 1 helix turn helix domain)
TRINITY_DN2713_c0_g3	cluster9		2.23687	1.16148	4.66483e-06	0.000179931	yes	up					ENOG410ZFSV(S:Function unknown); ENOG410ZFG5(S:Function unknown)	ENOG410ZFSV(-); ENOG410ZFG5(-)
TRINITY_DN11900_c0_g1	cluster9	hypothetical protein AXG93_2278s1150 [Marchantia polymorpha subsp. ruderalis]	4.78046	2.25715	4.81289e-06	0.000184717	yes	up	GO:0007018(biological_process:microtubule-based movement); GO:0008569(molecular_function:ATP-dependent microtubule motor activity, minus-end-directed); GO:0045505(molecular_function:dynein intermediate chain binding); GO:0015074(biological_process:DNA integration); GO:0051959(molecular_function:dynein light intermediate chain binding); GO:0008270(molecular_function:zinc ion binding); GO:0003676(m…	K23869	GALS		ENOG410ZXEB(S:Function unknown); ENOG410XS4D(S:Function unknown); COG2801(L:Replication, recombination and repair)	ENOG410ZXEB(Integrase core domain); ENOG410XS4D(Retrotransposon protein); COG2801(Retrotransposon protein)	sp|P10978|POLX_TOBAC(Retrovirus-related Pol polyprotein from transposon TNT 1-94 OS=Nicotiana tabacum OX=4097 PE=2 SV=1)	PF00665(rve:Integrase core domain); PF13976(gag_pre-integrs:GAG-pre-integrase domain)
TRINITY_DN23908_c0_g1	cluster9	hypothetical protein AXG93_4492s1440 [Marchantia polymorpha subsp. ruderalis]	2.06536	1.04639	6.22536e-06	0.000230055	yes	up	GO:0016020(cellular_component:membrane)	K02221	yggT		COG0762(S:Function unknown)	COG0762(-)	sp|Q9C595|YLMG2_ARATH(YlmG homolog protein 2, chloroplastic OS=Arabidopsis thaliana OX=3702 GN=YLMG2 PE=2 SV=1)	PF02325(YGGT:YGGT family)
TRINITY_DN6450_c0_g1	cluster9	hypothetical protein MARPO_0206s0012 [Marchantia polymorpha]	2.16858	1.11675	7.77394e-06	0.000277556	yes	up	GO:0045261(cellular_component:proton-transporting ATP synthase complex, catalytic core F(1)); GO:0015986(biological_process:ATP synthesis coupled proton transport); GO:0046933(molecular_function:proton-transporting ATP synthase activity, rotational mechanism)	K02115	ATPF1G, atpG	map00195(Photosynthesis); map00190(Oxidative phosphorylation)	COG0224(C:Energy production and conversion)	COG0224(Produces ATP from ADP in the presence of a proton gradient across the membrane. The gamma chain is believed to be important in regulating ATPase activity and the flow of protons through the CF(0) complex (By similarity))	sp|P05435|ATPG_SPIOL(ATP synthase gamma chain, chloroplastic OS=Spinacia oleracea OX=3562 GN=ATPC PE=1 SV=2)	PF00231(ATP-synt:ATP synthase)
TRINITY_DN62263_c0_g3	cluster9		98.9251	6.62827	1.00266e-05	0.000344578	yes	up
TRINITY_DN24466_c0_g1	cluster9		4.18248	2.06436	1.14557e-05	0.000385808	yes	up
TRINITY_DN35242_c0_g1	cluster9	ribonuclease 1 [Selaginella moellendorffii]	3.01192	1.59068	2.66092e-05	0.000795316	yes	up	GO:0033897(molecular_function:ribonuclease T2 activity); GO:0006401(biological_process:RNA catabolic process); GO:0005576(cellular_component:extracellular region); GO:0004521(molecular_function:endoribonuclease activity); GO:0003723(molecular_function:RNA binding)	K01166	RNASET2		ENOG4111M7G(S:Function unknown)	ENOG4111M7G(VIT family)	sp|P42813|RNS1_ARATH(Ribonuclease 1 OS=Arabidopsis thaliana OX=3702 GN=RNS1 PE=1 SV=1)	PF00445(Ribonuclease_T2:Ribonuclease T2 family)
TRINITY_DN10809_c0_g1	cluster9	plastidal glycolate/glycerate translocator 1, chloroplastic isoform X1 [Selaginella moellendorffii]	2.11603	1.08136	2.76071e-05	0.00082025	yes	up	GO:0016021(cellular_component:integral component of membrane)				COG1346(M:Cell wall/membrane/envelope biogenesis)	COG1346(cytolysis)	sp|Q9FVQ4|PLGG1_ARATH(Plastidal glycolate/glycerate translocator 1, chloroplastic OS=Arabidopsis thaliana OX=3702 GN=PLGG1 PE=1 SV=1)	PF04172(LrgB:LrgB-like family); PF03788(LrgA:LrgA family)
TRINITY_DN36523_c0_g1	cluster9	uncharacterized protein LOC9636891 [Selaginella moellendorffii]	5.28767	2.40263	2.84853e-05	0.000841772	yes	up	GO:0016021(cellular_component:integral component of membrane)				ENOG41116PJ(S:Function unknown); ENOG411151N(S:Function unknown)	ENOG41116PJ(Domain of unknown function (DUF239)); ENOG411151N(Domain of unknown function (DUF239))		PF03080(Neprosin:Neprosin); PF14365(Neprosin_AP:Neprosin activation peptide)
TRINITY_DN21618_c0_g1	cluster9		20.7054	4.37194	3.11601e-05	0.000906463	yes	up
TRINITY_DN22499_c0_g1	cluster9	uncharacterized protein LOC112274642 [Physcomitrella patens]	2.13877	1.09678	4.28347e-05	0.0011925	yes	up					ENOG410XP4Q(S:Function unknown)	ENOG410XP4Q(-)
TRINITY_DN14120_c0_g1	cluster9	hypothetical protein AXG93_4577s1050 [Marchantia polymorpha subsp. ruderalis]	2.06375	1.04527	4.49375e-05	0.00124565	yes	up	GO:0051287(molecular_function:NAD binding); GO:0050661(molecular_function:NADP binding); GO:0006006(biological_process:glucose metabolic process); GO:0016620(molecular_function:oxidoreductase activity, acting on the aldehyde or oxo group of donors, NAD or NADP as acceptor)	K05298	GAPA	map00710(Carbon fixation in photosynthetic organisms)			sp|P19866|G3PA_SPIOL(Glyceraldehyde-3-phosphate dehydrogenase A, chloroplastic OS=Spinacia oleracea OX=3562 GN=GAPA PE=1 SV=2)	PF02800(Gp_dh_C:Glyceraldehyde 3-phosphate dehydrogenase, C-terminal domain); PF00044(Gp_dh_N:Glyceraldehyde 3-phosphate dehydrogenase, NAD binding domain)
TRINITY_DN29409_c0_g1	cluster9	shikimate O-hydroxycinnamoyltransferase [Selaginella moellendorffii]	2.10975	1.07707	5.07734e-05	0.00137663	yes	up	GO:0047172(molecular_function:shikimate O-hydroxycinnamoyltransferase activity); GO:0016021(cellular_component:integral component of membrane); GO:0016747(molecular_function:transferase activity, transferring acyl groups other than amino-acyl groups)	K13065	E2.3.1.133, HCT	map00941(Flavonoid biosynthesis); map00940(Phenylpropanoid biosynthesis); map00945(Stilbenoid, diarylheptanoid and gingerol biosynthesis)	ENOG410YUQM(S:Function unknown)	ENOG410YUQM(shikimate quinate hydroxycinnamoyltransferase-like)	sp|O64470|SHT_ARATH(Spermidine hydroxycinnamoyl transferase OS=Arabidopsis thaliana OX=3702 GN=SHT PE=1 SV=1)	PF02458(Transferase:Transferase family)
TRINITY_DN10430_c1_g1	cluster9		3.5754	1.8381	5.48837e-05	0.00146947	yes	up
TRINITY_DN37672_c0_g2	cluster9	hypothetical protein AXG93_4776s1070 [Marchantia polymorpha subsp. ruderalis]	5.93979	2.57041	5.68303e-05	0.00151128	yes	up	GO:0000398(biological_process:mRNA splicing, via spliceosome)	K11984	SART1, HAF, SNU66	map03040(Spliceosome)	ENOG410XSTT(S:Function unknown)	ENOG410XSTT(Inner centromere protein, ARK binding region)	sp|Q9LFE0|DOT2_ARATH(SART-1 family protein DOT2 OS=Arabidopsis thaliana OX=3702 GN=DOT2 PE=1 SV=1)	PF03343(SART-1:SART-1 family)
TRINITY_DN4645_c0_g1	cluster9	uncharacterized protein LOC112283283 isoform X1 [Physcomitrella patens]	2.24932	1.16949	5.87404e-05	0.00155738	yes	up	GO:0016021(cellular_component:integral component of membrane)				ENOG411151N(S:Function unknown)	ENOG411151N(Domain of unknown function (DUF239))		PF03080(Neprosin:Neprosin); PF14365(Neprosin_AP:Neprosin activation peptide)
TRINITY_DN12336_c0_g1	cluster9	hypothetical protein AXG93_4040s1030 [Marchantia polymorpha subsp. ruderalis]	2.47264	1.30605	6.33502e-05	0.00165906	yes	up	GO:0015074(biological_process:DNA integration); GO:0003676(molecular_function:nucleic acid binding); GO:0008168(molecular_function:methyltransferase activity)						sp|Q99315|YG31B_YEAST(Transposon Ty3-G Gag-Pol polyprotein OS=Saccharomyces cerevisiae (strain ATCC 204508 / S288c) OX=559292 GN=TY3B-G PE=1 SV=3)	PF00078(RVT_1:Reverse transcriptase (RNA-dependent DNA polymerase))
TRINITY_DN35392_c0_g2	cluster9		2.89466	1.53339	7.87708e-05	0.00198917	yes	up
TRINITY_DN6216_c0_g1	cluster9	acyl carrier protein, chloroplastic [Selaginella moellendorffii]	2.10812	1.07596	7.97054e-05	0.00200561	yes	up	GO:0006633(biological_process:fatty acid biosynthetic process)				COG0236(I:Lipid transport and metabolism)	COG0236(Carrier of the growing fatty acid chain in fatty acid biosynthesis (By similarity))	sp|P07854|ACP1_SPIOL(Acyl carrier protein 1, chloroplastic OS=Spinacia oleracea OX=3562 GN=ACL1.1 PE=1 SV=2)	PF00550(PP-binding:Phosphopantetheine attachment site); PF14573(PP-binding_2:Acyl-carrier)
TRINITY_DN37035_c0_g4	cluster9		67.9344	6.08607	8.54587e-05	0.0021254	yes	up
TRINITY_DN15675_c0_g1	cluster9	hypothetical protein AXG93_3472s1190 [Marchantia polymorpha subsp. ruderalis]	2.50713	1.32603	8.83478e-05	0.00218417	yes	up	GO:0009523(cellular_component:photosystem II); GO:0016021(cellular_component:integral component of membrane); GO:0030145(molecular_function:manganese ion binding); GO:0015979(biological_process:photosynthesis)	K02723	psbY	map00195(Photosynthesis)	ENOG4111UZP(I:Lipid transport and metabolism)	ENOG4111UZP(photosystem II core complex proteins psbY)	sp|P80470|PSBY_SPIOL(Photosystem II core complex proteins psbY, chloroplastic OS=Spinacia oleracea OX=3562 GN=PSBY PE=1 SV=2)	PF06298(PsbY:Photosystem II protein Y (PsbY))
TRINITY_DN5452_c0_g1	cluster9	hypothetical protein MARPO_0009s0214 [Marchantia polymorpha]	2.01907	1.01369	0.000101869	0.0024743	yes	up	GO:0016021(cellular_component:integral component of membrane)				ENOG4112AX7(S:Function unknown)	ENOG4112AX7(Protein of unknown function (DUF751))		PF05421(DUF751:Protein of unknown function (DUF751))
TRINITY_DN55109_c0_g2	cluster9	hypothetical protein AXG93_1520s1190 [Marchantia polymorpha subsp. ruderalis]	7.43454	2.89424	0.00015023	0.00345084	yes	up	GO:0005737(cellular_component:cytoplasm); GO:0031625(molecular_function:ubiquitin protein ligase binding); GO:0005634(cellular_component:nucleus); GO:0019941(biological_process:modification-dependent protein catabolic process); GO:0016567(biological_process:protein ubiquitination); GO:0004672(molecular_function:protein kinase activity); GO:0031386(molecular_function:protein tag); GO:0005524(molec…	K08770	UBC		COG5272(O:Posttranslational modification, protein turnover, chaperones)	COG5272(ubiquitin)	sp|P0CG53|UBB_BOVIN(Polyubiquitin-B OS=Bos taurus OX=9913 GN=UBB PE=1 SV=1)	PF00240(ubiquitin:Ubiquitin family); PF11976(Rad60-SLD:Ubiquitin-2 like Rad60 SUMO-like); PF14560(Ubiquitin_2:Ubiquitin-like domain)
TRINITY_DN16147_c0_g2	cluster9		57.2185	5.83841	0.000176951	0.00396538	yes	up
TRINITY_DN11306_c0_g1	cluster9		4.4039	2.13878	0.000188728	0.00417499	yes	up
TRINITY_DN31481_c0_g1	cluster9		4.96963	2.31314	0.000196748	0.00432265	yes	up
TRINITY_DN2052_c0_g1	cluster9		3.21323	1.68403	0.000200099	0.00437721	yes	up					ENOG410ZMQE(S:Function unknown)	ENOG410ZMQE(14 kDa proline-rich protein DC2.15-like)	sp|P14009|14KD_DAUCA(14 kDa proline-rich protein DC2.15 OS=Daucus carota OX=4039 PE=2 SV=1)	PF14547(Hydrophob_seed:Hydrophobic seed protein); PF14368(LTP_2:Probable lipid transfer)
TRINITY_DN69519_c0_g1	cluster9	hypothetical protein, partial [Marchantia polymorpha]	51.0668	5.67431	0.000224469	0.00479581	yes	up	GO:0005509(molecular_function:calcium ion binding); GO:0005524(molecular_function:ATP binding); GO:0004672(molecular_function:protein kinase activity)	K13412	CPK	map04626(Plant-pathogen interaction)	ENOG410XRMJ(T:Signal transduction mechanisms)	ENOG410XRMJ(calcium-dependent protein kinase)	sp|Q9SIQ7|CDPKO_ARATH(Calcium-dependent protein kinase 24 OS=Arabidopsis thaliana OX=3702 GN=CPK24 PE=2 SV=1)	PF00036(EF-hand_1:EF hand); PF13405(EF-hand_6:EF-hand domain); PF13202(EF-hand_5:EF hand); PF13499(EF-hand_7:EF-hand domain pair)
TRINITY_DN37774_c0_g2	cluster9		18.007	4.17048	0.00025482	0.00532214	yes	up
TRINITY_DN32350_c0_g3	cluster9		5.02439	2.32895	0.000259631	0.00540983	yes	up
TRINITY_DN36223_c0_g1	cluster9	uncharacterized protein LOC112342112 [Selaginella moellendorffii]	3.5145	1.81332	0.000262909	0.00546202	yes	up	GO:0003964(molecular_function:RNA-directed DNA polymerase activity); GO:0015074(biological_process:DNA integration); GO:0003676(molecular_function:nucleic acid binding); GO:0008168(molecular_function:methyltransferase activity)				COG2801(L:Replication, recombination and repair)	COG2801(Retrotransposon protein)	sp|Q9UR07|TF211_SCHPO(Transposon Tf2-11 polyprotein OS=Schizosaccharomyces pombe (strain 972 / ATCC 24843) OX=284812 GN=Tf2-11 PE=3 SV=1)	PF00078(RVT_1:Reverse transcriptase (RNA-dependent DNA polymerase)); PF17919(RT_RNaseH_2:RNase H-like domain found in reverse transcriptase)
TRINITY_DN38118_c0_g1	cluster9		7.78247	2.96023	0.000276072	0.00567913	yes	up
TRINITY_DN3374_c1_g1	cluster9	COBRA-like protein 1 [Selaginella moellendorffii]	2.04497	1.03208	0.000304602	0.00615977	yes	up	GO:0010215(biological_process:cellulose microfibril organization); GO:0031225(cellular_component:anchored component of membrane)				ENOG410YAAC(S:Function unknown)	ENOG410YAAC(-)	sp|Q9LFW3|COBL4_ARATH(COBRA-like protein 4 OS=Arabidopsis thaliana OX=3702 GN=COBL4 PE=2 SV=2)	PF04833(COBRA:COBRA-like protein)
TRINITY_DN13774_c0_g1	cluster9	LRR receptor-like serine/threonine-protein kinase ERL1 [Selaginella moellendorffii]	2.29977	1.20149	0.000380772	0.00739127	yes	up	GO:0016021(cellular_component:integral component of membrane); GO:0005886(cellular_component:plasma membrane); GO:0005524(molecular_function:ATP binding); GO:0004672(molecular_function:protein kinase activity)	K20718	ER	map04016(MAPK signaling pathway - plant)	COG4886(S:Function unknown)	COG4886(thyroid adenoma associated)	sp|Q42371|ERECT_ARATH(LRR receptor-like serine/threonine-protein kinase ERECTA OS=Arabidopsis thaliana OX=3702 GN=ERECTA PE=1 SV=1)	PF00069(Pkinase:Protein kinase domain); PF07714(PK_Tyr_Ser-Thr:Protein tyrosine and serine/threonine kinase)
TRINITY_DN52313_c0_g1	cluster9	hypothetical protein AXG93_4182s1390 [Marchantia polymorpha subsp. ruderalis]	2.05762	1.04098	0.000512339	0.00943594	yes	up	GO:0005216(molecular_function:ion channel activity); GO:0016021(cellular_component:integral component of membrane)				ENOG410XPSE(U:Intracellular trafficking, secretion, and vesicular transport)	ENOG410XPSE(Potassium voltage-gated channel, subfamily H (Eag-related), member)	sp|Q94AS9|CNGC4_ARATH(Cyclic nucleotide-gated ion channel 4 OS=Arabidopsis thaliana OX=3702 GN=CNGC4 PE=2 SV=2)	PF00520(Ion_trans:Ion transport protein); PF00027(cNMP_binding:Cyclic nucleotide-binding domain)
TRINITY_DN53437_c0_g1	cluster9	transcription factor LAX PANICLE 1-like [Selaginella moellendorffii]	58.4933	5.8702	0.00064357	0.0114368	yes	up	GO:0046983(molecular_function:protein dimerization activity)				ENOG410Z0JU(S:Function unknown)	ENOG410Z0JU(Helix-loop-helix DNA-binding domain)	sp|Q7XAQ6|LAX1_ORYSJ(Transcription factor LAX PANICLE 1 OS=Oryza sativa subsp. japonica OX=39947 GN=LAX1 PE=1 SV=1)	PF00010(HLH:Helix-loop-helix DNA-binding domain)
TRINITY_DN77956_c0_g1	cluster9		12.6073	3.65619	0.000678495	0.0119582	yes	up
TRINITY_DN15365_c0_g2	cluster9		4.80834	2.26554	0.000684059	0.0120322	yes	up							sp|P16032|RBS1_MESCR(Ribulose bisphosphate carboxylase small chain 1, chloroplastic OS=Mesembryanthemum crystallinum OX=3544 GN=RBCS-1 PE=2 SV=2)
TRINITY_DN42764_c0_g1	cluster9		2.13912	1.09702	0.000744032	0.0128598	yes	up
TRINITY_DN44608_c0_g1	cluster9	monocopper oxidase-like protein SKU5 [Selaginella moellendorffii]	13.0016	3.70062	0.000746781	0.012901	yes	up	GO:0052716(molecular_function:hydroquinone:oxygen oxidoreductase activity); GO:0009809(biological_process:lignin biosynthetic process); GO:0048046(cellular_component:apoplast); GO:0046274(biological_process:lignin catabolic process); GO:0005507(molecular_function:copper ion binding); GO:0016491(molecular_function:oxidoreductase activity)				COG2132(Q:Secondary metabolites biosynthesis, transport and catabolism)	COG2132(Multicopper oxidase)	sp|P29162|ASOL_TOBAC(L-ascorbate oxidase homolog OS=Nicotiana tabacum OX=4097 PE=2 SV=1)	PF07732(Cu-oxidase_3:Multicopper oxidase)
TRINITY_DN13224_c0_g1	cluster9		3.05991	1.61349	0.000759201	0.0130741	yes	up
TRINITY_DN26687_c1_g3	cluster9		12.2344	3.61287	0.00102502	0.016657	yes	up
TRINITY_DN8620_c1_g1	cluster9		2.1336	1.09329	0.00108407	0.0174204	yes	up
TRINITY_DN12273_c0_g1	cluster9		2.32034	1.21434	0.00110873	0.0177601	yes	up							sp|Q9LU68|CIA2_ARATH(Protein CHLOROPLAST IMPORT APPARATUS 2 OS=Arabidopsis thaliana OX=3702 GN=CIA2 PE=1 SV=1)
TRINITY_DN34116_c0_g3	cluster9		23.1203	4.53109	0.00112335	0.0179576	yes	up
TRINITY_DN34389_c0_g1	cluster9		5.8466	2.5476	0.00118676	0.0187422	yes	up
TRINITY_DN28914_c0_g3	cluster9		30.4149	4.9267	0.00120757	0.0189861	yes	up
TRINITY_DN54524_c0_g2	cluster9	NADH dehydrogenase subunit 4 [Physcomitrella patens]	3.748	1.90612	0.00126094	0.0196937	yes	up	GO:0045271(cellular_component:respiratory chain complex I); GO:0015990(biological_process:electron transport coupled proton transport); GO:0008137(molecular_function:NADH dehydrogenase (ubiquinone) activity); GO:0016021(cellular_component:integral component of membrane); GO:0042773(biological_process:ATP synthesis coupled electron transport); GO:0009060(biological_process:aerobic respiration); GO…	K03881	ND4	map00190(Oxidative phosphorylation)	COG1008(C:Energy production and conversion)	COG1008(subunit m)	sp|P18939|NU4M_CHICK(NADH-ubiquinone oxidoreductase chain 4 OS=Gallus gallus OX=9031 GN=MT-ND4 PE=3 SV=1)	PF00361(Proton_antipo_M:Proton-conducting membrane transporter); PF01059(Oxidored_q5_N:NADH-ubiquinone oxidoreductase chain 4, amino terminus)
TRINITY_DN17579_c0_g2	cluster9		7.19924	2.84785	0.00129601	0.0201302	yes	up
TRINITY_DN11922_c0_g1	cluster9		2.23509	1.16033	0.00129931	0.0201548	yes	up					ENOG4111DT5(S:Function unknown)	ENOG4111DT5(Invertase pectin methylesterase inhibitor)	sp|Q8GT41|PLA1_PLAAC(Putative invertase inhibitor OS=Platanus acerifolia OX=140101 PE=1 SV=1)	PF04043(PMEI:Plant invertase/pectin methylesterase inhibitor)
TRINITY_DN62557_c0_g2	cluster9	helicase and polymerase-containing protein TEBICHI-like isoform X2 [Physcomitrella patens]	2.90495	1.53851	0.0015109	0.022685	yes	up	GO:1990067(biological_process:intrachromosomal DNA recombination); GO:2000011(biological_process:regulation of adaxial/abaxial pattern formation); GO:0005524(molecular_function:ATP binding); GO:0003887(molecular_function:DNA-directed DNA polymerase activity); GO:0009933(biological_process:meristem structural organization); GO:1902749(biological_process:regulation of cell cycle G2/M phase transiti…	K02349	POLQ		COG0749(L:Replication, recombination and repair)	COG0749(DNA polymerase)	sp|Q588V7|TEB_ARATH(Helicase and polymerase-containing protein TEBICHI OS=Arabidopsis thaliana OX=3702 GN=TEB PE=2 SV=1)	PF00270(DEAD:DEAD/DEAH box helicase)
TRINITY_DN86283_c0_g1	cluster9	cytochrome c oxidase subunit 3 [Polytrichum commune]	3.03162	1.60009	0.0015522	0.023177	yes	up	GO:0004129(molecular_function:cytochrome-c oxidase activity); GO:0016021(cellular_component:integral component of membrane); GO:0019646(biological_process:aerobic electron transport chain); GO:0005739(cellular_component:mitochondrion)	K02262	COX3	map00190(Oxidative phosphorylation)	COG1845(G:Carbohydrate transport and metabolism)	COG1845(acute-phase response)	sp|Q8SEW8|COX3_COTJA(Cytochrome c oxidase subunit 3 OS=Coturnix japonica OX=93934 GN=MT-CO3 PE=3 SV=1)	PF00510(COX3:Cytochrome c oxidase subunit III)
TRINITY_DN5492_c0_g1	cluster9		2.17595	1.12165	0.00175804	0.0255067	yes	up
TRINITY_DN21762_c0_g4	cluster9		2.32401	1.21662	0.00184018	0.0263896	yes	up								PF13358(DDE_3:DDE superfamily endonuclease)
TRINITY_DN24574_c1_g2	cluster9		38.8277	5.27901	0.00186532	0.0266636	yes	up
TRINITY_DN28271_c0_g1	cluster9		38.8277	5.27901	0.00186532	0.0266636	yes	up
TRINITY_DN19127_c0_g2	cluster9		2.33635	1.22425	0.00199032	0.0281373	yes	up
TRINITY_DN61709_c0_g1	cluster9	hypothetical protein MARPO_0007s0102 [Marchantia polymorpha]	38.9963	5.28527	0.00206567	0.0288618	yes	up					COG1142(C:Energy production and conversion)	COG1142(4Fe-4S Ferredoxin iron-sulfur binding domain protein)		PF12838(Fer4_7:4Fe-4S dicluster domain); PF13187(Fer4_9:4Fe-4S dicluster domain); PF13484(Fer4_16:4Fe-4S double cluster binding domain); PF12837(Fer4_6:4Fe-4S binding domain); PF00037(Fer4:4Fe-4S binding domain); PF13237(Fer4_10:4Fe-4S dicluster domain); PF13183(Fer4_8:4Fe-4S dicluster domain); PF14697(Fer4_21:4Fe-4S dicluster domain); PF13534(Fer4_17:4Fe-4S dicluster domain)
TRINITY_DN31133_c0_g2	cluster9	hypothetical protein AXG93_3506s1090 [Marchantia polymorpha subsp. ruderalis]	2.13802	1.09628	0.00216442	0.0300071	yes	up	GO:0008270(molecular_function:zinc ion binding); GO:0003676(molecular_function:nucleic acid binding)				COG2801(L:Replication, recombination and repair); ENOG410ZPTD(S:Function unknown)	COG2801(Retrotransposon protein); ENOG410ZPTD(Zinc knuckle)	sp|P10978|POLX_TOBAC(Retrovirus-related Pol polyprotein from transposon TNT 1-94 OS=Nicotiana tabacum OX=4097 PE=2 SV=1)	PF14223(Retrotran_gag_2:gag-polypeptide of LTR copia-type)
TRINITY_DN25651_c0_g1	cluster9		40.7218	5.34773	0.00220414	0.0304251	yes	up
TRINITY_DN32304_c0_g1	cluster9	hypothetical protein MARPO_1944s0001, partial [Marchantia polymorpha]	2.41257	1.27057	0.00229647	0.0314035	yes	up	GO:0046983(molecular_function:protein dimerization activity); GO:0016021(cellular_component:integral component of membrane)				ENOG4111T8J(S:Function unknown); ENOG410XSI7(S:Function unknown)	ENOG4111T8J(transposon protein); ENOG410XSI7(zinc finger BED domain-containing protein)	sp|Q6AVI0|RSLE2_ORYSJ(Zinc finger BED domain-containing protein RICESLEEPER 2 OS=Oryza sativa subsp. japonica OX=39947 GN=Os03g0733400 PE=2 SV=1)
TRINITY_DN68841_c1_g5	cluster9		36.8106	5.20205	0.00233453	0.0318228	yes	up
TRINITY_DN10897_c0_g1	cluster9	uncharacterized protein LOC9629564 [Selaginella moellendorffii]	2.04191	1.02992	0.00253026	0.0338024	yes	up	GO:0009733(biological_process:response to auxin)	cann;K14488	;SAUR	map04075(Plant hormone signal transduction)	ENOG410Z28U(S:Function unknown)	ENOG410Z28U(auxin-induced protein)	sp|O65695|SAU50_ARATH(Auxin-responsive protein SAUR50 OS=Arabidopsis thaliana OX=3702 GN=SAUR50 PE=1 SV=1)	PF02519(Auxin_inducible:Auxin responsive protein)
TRINITY_DN27587_c1_g2	cluster9		2.87765	1.52489	0.00311493	0.0396941	yes	up					ENOG410YUP9(S:Function unknown)	ENOG410YUP9(Endonuclease Exonuclease phosphatase)		PF14111(DUF4283:Domain of unknown function (DUF4283))
TRINITY_DN328_c0_g2	cluster9		2.14272	1.09944	0.00318142	0.0403427	yes	up					ENOG410YSIR(S:Function unknown); ENOG4111BVB(S:Function unknown)	ENOG410YSIR(-); ENOG4111BVB(-)
TRINITY_DN58549_c0_g4	cluster9		12.0469	3.59059	0.00326417	0.0411092	yes	up
TRINITY_DN19675_c1_g1	cluster9		6.59884	2.72221	0.0035885	0.0442346	yes	up
TRINITY_DN31728_c0_g1	cluster9	cyclin-D4-2-like isoform X1 [Physcomitrella patens]	2.30783	1.20654	0.00372613	0.0456523	yes	up	GO:0042025(cellular_component:host cell nucleus)	K14505	CYCD3	map04075(Plant hormone signal transduction)	ENOG410XRKC(U:Intracellular trafficking, secretion, and vesicular transport)	ENOG410XRKC(beta receptor associated protein 1)	sp|P42753|CCD31_ARATH(Cyclin-D3-1 OS=Arabidopsis thaliana OX=3702 GN=CYCD3-1 PE=1 SV=3)	PF00134(Cyclin_N:Cyclin, N-terminal domain); PF02984(Cyclin_C:Cyclin, C-terminal domain)
TRINITY_DN6359_c4_g1	cluster9		3.60549	1.8502	0.00383814	0.0467008	yes	up					ENOG410Y65V(S:Function unknown)	ENOG410Y65V(Retrotransposon protein)
TRINITY_DN43095_c0_g2	cluster9		24.0673	4.589	0.00395894	0.0477431	yes	up					ENOG410XYMV(S:Function unknown); ENOG410Z2VT(S:Function unknown)	ENOG410XYMV(-); ENOG410Z2VT(-)
TRINITY_DN20876_c0_g2	cluster9		5.64945	2.49811	0.00399154	0.0480543	yes	up
TRINITY_DN25830_c0_g1	cluster9		3.52621	1.81812	0.00402659	0.0483772	yes	up
TRINITY_DN4638_c0_g1	cluster10	hypothetical protein MARPO_0094s0045 [Marchantia polymorpha]	0.299523	-1.73926	1.18239e-10	1.416e-08	yes	down	GO:0042546(biological_process:cell wall biogenesis); GO:0005618(cellular_component:cell wall); GO:0048046(cellular_component:apoplast); GO:0071555(biological_process:cell wall organization); GO:0016762(molecular_function:xyloglucan:xyloglucosyl transferase activity); GO:0004553(molecular_function:hydrolase activity, hydrolyzing O-glycosyl compounds); GO:0010411(biological_process:xyloglucan metab…	K14504	TCH4	map04075(Plant hormone signal transduction)	COG2273(G:Carbohydrate transport and metabolism)	COG2273(hydrolase family 16)	sp|Q38910|XTH23_ARATH(Probable xyloglucan endotransglucosylase/hydrolase protein 23 OS=Arabidopsis thaliana OX=3702 GN=XTH23 PE=2 SV=1)	PF00722(Glyco_hydro_16:Glycosyl hydrolases family 16)
TRINITY_DN24288_c0_g1	cluster10	hypothetical protein AXG93_815s1430 [Marchantia polymorpha subsp. ruderalis]	4.93532	2.30314	2.76862e-10	3.09529e-08	yes	up					ENOG4111MK6(S:Function unknown); ENOG410Y65V(S:Function unknown); ENOG410Y1CH(S:Function unknown)	ENOG4111MK6(Retrotransposon protein); ENOG410Y65V(Retrotransposon protein); ENOG410Y1CH(Reverse transcriptase (RNA-dependent DNA polymerase))	sp|P0C2F6|RNHX1_ARATH(Putative ribonuclease H protein At1g65750 OS=Arabidopsis thaliana OX=3702 GN=At1g65750 PE=3 SV=1)	PF13966(zf-RVT:zinc-binding in reverse transcriptase)
TRINITY_DN35908_c0_g1	cluster10		14.1387	3.82158	1.36636e-06	6.18864e-05	yes	up					ENOG410YBST(S:Function unknown); ENOG410Z0Y2(S:Function unknown)	ENOG410YBST(Mariner sub-class); ENOG410Z0Y2(transposon protein)
TRINITY_DN306_c0_g2	cluster10		2.46156	1.29957	2.21266e-06	9.39541e-05	yes	up
TRINITY_DN50449_c0_g1	cluster10		3.64813	1.86716	1.37791e-05	0.000454524	yes	up
TRINITY_DN63228_c0_g3	cluster10	elongation factor 1-alpha [Selaginella moellendorffii]	0.112051	-3.15778	2.50001e-05	0.000755207	yes	down	GO:0003746(molecular_function:translation elongation factor activity); GO:0003924(molecular_function:GTPase activity); GO:0005525(molecular_function:GTP binding)	K03231	EEF1A	map03013(RNA transport)	COG5256(J:Translation, ribosomal structure and biogenesis)	COG5256(This protein promotes the GTP-dependent binding of aminoacyl-tRNA to the A-site of ribosomes during protein biosynthesis (By similarity))	sp|Q2HJN8|EF1A2_OSCTI(Elongation factor 1-alpha 2 OS=Oscheius tipulae OX=141969 GN=eft-2 PE=3 SV=1)	PF00009(GTP_EFTU:Elongation factor Tu GTP binding domain); PF03143(GTP_EFTU_D3:Elongation factor Tu C-terminal domain); PF03144(GTP_EFTU_D2:Elongation factor Tu domain 2); PF01926(MMR_HSR1:50S ribosome-binding GTPase)
TRINITY_DN46795_c0_g1	cluster10	malate synthase, glyoxysomal-like [Physcomitrella patens]	0.372672	-1.42402	0.000101638	0.00246955	yes	down	GO:0006099(biological_process:tricarboxylic acid cycle); GO:0006097(biological_process:glyoxylate cycle); GO:0004474(molecular_function:malate synthase activity)	K01638	aceB, glcB	map00630(Glyoxylate and dicarboxylate metabolism); map00620(Pyruvate metabolism)	COG2225(C:Energy production and conversion)	COG2225(malate synthase)	sp|P08216|MASY_CUCSA(Malate synthase, glyoxysomal OS=Cucumis sativus OX=3659 PE=2 SV=2)	PF01274(Malate_synthase:Malate synthase); PF03328(HpcH_HpaI:HpcH/HpaI aldolase/citrate lyase family)
TRINITY_DN36814_c0_g2	cluster10		0.369581	-1.43604	0.000144738	0.00333663	yes	down					ENOG410YUP9(S:Function unknown)	ENOG410YUP9(Endonuclease Exonuclease phosphatase)
TRINITY_DN32066_c0_g1	cluster10	subtilisin-like protease SBT5.3 [Physcomitrella patens]	2.04616	1.03292	0.000156493	0.00357415	yes	up	GO:0004252(molecular_function:serine-type endopeptidase activity); GO:0016021(cellular_component:integral component of membrane)				COG1404(O:Posttranslational modification, protein turnover, chaperones)	COG1404(peptidase (S8 and S53, subtilisin, kexin, sedolisin)	sp|Q9FK76|SBT56_ARATH(Subtilisin-like protease SBT5.6 OS=Arabidopsis thaliana OX=3702 GN=SBT5.6 PE=2 SV=1)	PF00082(Peptidase_S8:Subtilase family); PF17766(fn3_6:Fibronectin type-III domain); PF02225(PA:PA domain)
TRINITY_DN18715_c0_g2	cluster10		3.04499	1.60644	0.000290724	0.00592662	yes	up
TRINITY_DN28104_c0_g1	cluster10		4.77132	2.25439	0.000321262	0.00643772	yes	up
TRINITY_DN18916_c0_g1	cluster10	hypothetical protein AXG93_4201s1130 [Marchantia polymorpha subsp. ruderalis]	0.421726	-1.24562	0.000786397	0.0134279	yes	down	GO:0003824(molecular_function:catalytic activity); GO:0016021(cellular_component:integral component of membrane)				COG2133(G:Carbohydrate transport and metabolism)	COG2133(Dehydrogenase)	sp|Q9SSG3|HIPL1_ARATH(HIPL1 protein OS=Arabidopsis thaliana OX=3702 GN=HIPL1 PE=3 SV=2)	PF07995(GSDH:Glucose / Sorbosone dehydrogenase)
TRINITY_DN32649_c1_g1	cluster10		0.494795	-1.0151	0.00125271	0.0195824	yes	down
TRINITY_DN47419_c0_g1	cluster10	phytepsin-like [Physcomitrella patens]	0.0292521	-5.09532	0.00147721	0.0222833	yes	down	GO:0004190(molecular_function:aspartic-type endopeptidase activity); GO:0006629(biological_process:lipid metabolic process)	K01379	CTSD		ENOG410XNV7(E:Amino acid transport and metabolism)	ENOG410XNV7(Catalyzes the isomerization between 2-isopropylmalate and 3-isopropylmalate, via the formation of 2-isopropylmaleate (By similarity))	sp|O01530|ASP6_CAEEL(Aspartic protease 6 OS=Caenorhabditis elegans OX=6239 GN=asp-6 PE=1 SV=1)	PF00026(Asp:Eukaryotic aspartyl protease); PF14543(TAXi_N:Xylanase inhibitor N-terminal)
TRINITY_DN85467_c0_g1	cluster10	cytochrome b [Anthoceros agrestis]	0.109781	-3.1873	0.00214668	0.0297875	yes	down	GO:0005750(cellular_component:mitochondrial respiratory chain complex III); GO:0045275(cellular_component:respiratory chain complex III); GO:0016021(cellular_component:integral component of membrane); GO:0008121(molecular_function:ubiquinol-cytochrome-c reductase activity); GO:0006122(biological_process:mitochondrial electron transport, ubiquinol to cytochrome c); GO:0005743(cellular_component:mi…	K00412	CYTB, petB	map00190(Oxidative phosphorylation)	COG1290(S:Function unknown)	COG1290(Phosphatase)	sp|P18935|CYB_DROME(Cytochrome b OS=Drosophila melanogaster OX=7227 GN=mt:Cyt-b PE=3 SV=2)	PF00033(Cytochrome_B:Cytochrome b/b6/petB); PF13631(Cytochrom_B_N_2:Cytochrome b(N-terminal)/b6/petB); PF00032(Cytochrom_B_C:Cytochrome b(C-terminal)/b6/petD)
