# Supplementary material for: De novo transcriptome analysis of high-salinity stress-induced antioxidant activity and plant phytohormone alterations in Sesuvium portulacastrum
Source: Front Plant Sci. 2022 Sep 23;13:995855. doi: 10.3389/fpls.2022.995855 (PMC9540214; doi:10.3389/fpls.2022.995855)
Supplement: Supplementary file 8 [file Table_8.XLSX]

## Sheet: Supplementary Dataset 4
Supplementary Dataset 4. GO enrichment of up-regulated DEGs in S. portulacastrum under 600mM NaCl stress.
Number	GO ID	Term Type	Description	Ratio_in_study	Ratio_in_pop	Pvalue_uncorrected	Pvalue_corrected
18	GO:0005618	CC	cell wall	18/488	175/21274	6.22713e-07	0.00099184
18	GO:0030312	CC	external encapsulating structure	18/488	175/21274	6.22713e-07	0.00099184
31	GO:0016758	MF	transferase activity, transferring hexosyl groups	31/488	449/21274	6.32098e-07	0.00099184
36	GO:0046906	MF	tetrapyrrole binding	36/488	528/21274	6.75985e-07	0.00099184
32	GO:0005576	CC	extracellular region	32/488	411/21274	1.11661e-06	0.00131068
31	GO:0020037	MF	heme binding	31/488	469/21274	1.52356e-06	0.0014903
86	GO:0016491	MF	oxidoreductase activity	86/488	2055/21274	2.64035e-06	0.00221375
7	GO:0030599	MF	pectinesterase activity	7/488	41/21274	3.66243e-05	0.0238831
7	GO:0045330	MF	aspartyl esterase activity	7/488	41/21274	3.66243e-05	0.0238831
7	GO:0042545	BP	cell wall modification	7/488	42/21274	4.30882e-05	0.0252885
20	GO:0016705	MF	oxidoreductase activity, acting on paired donors, with incorporation or reduction of molecular oxygen	20/488	325/21274	6.8511e-05	0.0335076
32	GO:0016757	MF	transferase activity, transferring glycosyl groups	32/488	657/21274	8.46869e-05	0.0382329
6	GO:0045735	MF	nutrient reservoir activity	6/488	34/21274	0.000110086	0.0461497
15	GO:0045229	BP	external encapsulating structure organization	15/488	213/21274	0.000126956	0.0465689
15	GO:0071555	BP	cell wall organization	15/488	213/21274	0.000126956	0.0465689
7	GO:0045490	BP	pectin catabolic process	7/488	56/21274	0.000280992	0.0916189
13	GO:0016684	MF	oxidoreductase activity, acting on peroxide as acceptor	13/488	184/21274	0.000341385	0.100179
13	GO:0004601	MF	peroxidase activity	13/488	184/21274	0.000341385	0.100179
3	GO:0080167	BP	response to karrikin	3/488	7/21274	0.000391971	0.104567
3	GO:0009905	MF	ent-copalyl diphosphate synthase activity	3/488	7/21274	0.000391971	0.104567
5	GO:0015995	BP	chlorophyll biosynthetic process	5/488	29/21274	0.000468666	0.110024
5	GO:0006560	BP	proline metabolic process	5/488	29/21274	0.000468666	0.110024
16	GO:0004497	MF	monooxygenase activity	16/488	266/21274	0.000459083	0.110024
10	GO:0042744	BP	hydrogen peroxide catabolic process	10/488	122/21274	0.000512768	0.111461
10	GO:0042743	BP	hydrogen peroxide metabolic process	10/488	122/21274	0.000512768	0.111461
6	GO:0010411	BP	xyloglucan metabolic process	6/488	45/21274	0.000538848	0.112946
3	GO:0009686	BP	gibberellin biosynthetic process	3/488	8/21274	0.000616477	0.115416
3	GO:0009685	BP	gibberellin metabolic process	3/488	8/21274	0.000616477	0.115416
15	GO:0006979	BP	response to oxidative stress	15/488	247/21274	0.000620048	0.115416
11	GO:0048046	CC	apoplast	11/488	148/21274	0.000629292	0.115416
13	GO:0051213	MF	dioxygenase activity	13/488	197/21274	0.000653214	0.116173
19	GO:0005976	BP	polysaccharide metabolic process	19/488	355/21274	0.000846176	0.141892
15	GO:0071554	BP	cell wall organization or biogenesis	15/488	260/21274	0.00104514	0.170387
13	GO:0016209	MF	antioxidant activity	13/488	208/21274	0.00107905	0.17116
42	GO:0005975	BP	carbohydrate metabolic process	42/488	1089/21274	0.00114275	0.176494
5	GO:0016762	MF	xyloglucan:xyloglucosyl transferase activity	5/488	37/21274	0.00147984	0.211749
2	GO:0045485	MF	omega-6 fatty acid desaturase activity	2/488	3/21274	0.00155141	0.211749
13	GO:0016052	BP	carbohydrate catabolic process	13/488	219/21274	0.00171553	0.215457
3	GO:0016101	BP	diterpenoid metabolic process	3/488	11/21274	0.00172542	0.215457
3	GO:0016102	BP	diterpenoid biosynthetic process	3/488	11/21274	0.00172542	0.215457
4	GO:0055129	BP	L-proline biosynthetic process	4/488	24/21274	0.00201836	0.244073
7	GO:0010393	BP	galacturonan metabolic process	7/488	78/21274	0.00207934	0.244073
7	GO:0045488	BP	pectin metabolic process	7/488	78/21274	0.00207934	0.244073
4	GO:0006561	BP	proline biosynthetic process	4/488	25/21274	0.00235974	0.266333
4	GO:0016872	MF	intramolecular lyase activity	4/488	25/21274	0.00235974	0.266333
8	GO:0009064	BP	glutamine family amino acid metabolic process	8/488	102/21274	0.00241652	0.267595
41	GO:0009056	BP	catabolic process	41/488	1101/21274	0.00250504	0.272261
9	GO:0000272	BP	polysaccharide catabolic process	9/488	127/21274	0.00265907	0.283747
5	GO:0015994	BP	chlorophyll metabolic process	5/488	43/21274	0.0029204	0.300699
5	GO:0030145	MF	manganese ion binding	5/488	43/21274	0.0029204	0.300699
2	GO:0000774	MF	adenyl-nucleotide exchange factor activity	2/488	4/21274	0.00305565	0.303959
2	GO:0005344	MF	oxygen carrier activity	2/488	4/21274	0.00305565	0.303959
6	GO:0010410	BP	hemicellulose metabolic process	6/488	68/21274	0.00465532	0.435585
10	GO:0072593	BP	reactive oxygen species metabolic process	10/488	164/21274	0.00467573	0.435585
2	GO:0016851	MF	magnesium chelatase activity	2/488	5/21274	0.00501547	0.43934
2	GO:0051002	MF	ligase activity, forming nitrogen-metal bonds	2/488	5/21274	0.00501547	0.43934
2	GO:0051003	MF	ligase activity, forming nitrogen-metal bonds, forming coordination complexes	2/488	5/21274	0.00501547	0.43934
3	GO:0016717	MF	oxidoreductase activity, acting on paired donors, with oxidation of a pair of donors resulting in the reduction of molecular oxygen to two molecules of water	3/488	16/21274	0.00537744	0.457394
3	GO:0010333	MF	terpene synthase activity	3/488	16/21274	0.00537744	0.457394
9	GO:0052689	MF	carboxylic ester hydrolase activity	9/488	145/21274	0.00635465	0.517992
10	GO:0046527	MF	glucosyltransferase activity	10/488	172/21274	0.00649828	0.522444
6	GO:0010383	BP	cell wall polysaccharide metabolic process	6/488	74/21274	0.00702721	0.557334
2	GO:0019825	MF	oxygen binding	2/488	6/21274	0.00740928	0.579801
5	GO:0009523	CC	photosystem II	5/488	54/21274	0.00781587	0.60357
19	GO:0016053	BP	organic acid biosynthetic process	19/488	434/21274	0.00822791	0.60362
19	GO:0046394	BP	carboxylic acid biosynthetic process	19/488	434/21274	0.00822791	0.60362
3	GO:0016838	MF	carbon-oxygen lyase activity, acting on phosphates	3/488	19/21274	0.00884309	0.632928
3	GO:0016774	MF	phosphotransferase activity, carboxyl group as acceptor	3/488	19/21274	0.00884309	0.632928
17	GO:0005506	MF	iron ion binding	17/488	386/21274	0.00944174	0.659685
4	GO:0009765	BP	photosynthesis, light harvesting	4/488	38/21274	0.0108991	0.75255
6	GO:0004857	MF	enzyme inhibitor activity	6/488	82/21274	0.0114095	0.778631
16	GO:0044262	BP	cellular carbohydrate metabolic process	16/488	362/21274	0.0118719	0.791777
5	GO:0006779	BP	porphyrin-containing compound biosynthetic process	5/488	60/21274	0.0120767	0.796386
6	GO:0046148	BP	pigment biosynthetic process	6/488	84/21274	0.0127519	0.831566
271	GO:0003824	MF	catalytic activity	271/488	10627/21274	0.0133498	0.85586
2	GO:0004735	MF	pyrroline-5-carboxylate reductase activity	2/488	8/21274	0.0134161	0.85586
12	GO:0006073	BP	cellular glucan metabolic process	12/488	244/21274	0.0143838	0.879361
12	GO:0044042	BP	glucan metabolic process	12/488	244/21274	0.0143838	0.879361
4	GO:0016645	MF	oxidoreductase activity, acting on the CH-NH group of donors	4/488	41/21274	0.0141728	0.879361
7	GO:0015979	BP	photosynthesis	7/488	115/21274	0.0168333	0.968075
2	GO:0006020	BP	inositol metabolic process	2/488	9/21274	0.0169896	0.968075
3	GO:0016646	MF	oxidoreductase activity, acting on the CH-NH group of donors, NAD or NADP as acceptor	3/488	24/21274	0.0169756	0.968075
2	GO:0050559	MF	copalyl diphosphate synthase activity	2/488	9/21274	0.0169896	0.968075
2	GO:0005548	MF	phospholipid transporter activity	2/488	9/21274	0.0169896	0.968075
6	GO:0044036	BP	cell wall macromolecule metabolic process	6/488	90/21274	0.017437	0.984015
5	GO:0033014	BP	tetrapyrrole biosynthetic process	5/488	67/21274	0.0187669	1
6	GO:0042546	BP	cell wall biogenesis	6/488	93/21274	0.0201728	1
4	GO:0009084	BP	glutamine family amino acid biosynthetic process	4/488	47/21274	0.0224354	1
7	GO:1901615	BP	organic hydroxy compound metabolic process	7/488	122/21274	0.022499	1
1	GO:2000123	BP	positive regulation of stomatal complex development	1/488	1/21274	0.0229388	1
1	GO:2000038	BP	regulation of stomatal complex development	1/488	1/21274	0.0229388	1
1	GO:0010375	BP	stomatal complex patterning	1/488	1/21274	0.0229388	1
1	GO:0010019	BP	chloroplast-nucleus signaling pathway	1/488	1/21274	0.0229388	1
1	GO:0061635	BP	regulation of protein complex stability	1/488	1/21274	0.0229388	1
2	GO:0030259	BP	lipid glycosylation	2/488	12/21274	0.0297671	1
21	GO:0009057	BP	macromolecule catabolic process	21/488	571/21274	0.0324499	1
5	GO:0006778	BP	porphyrin-containing compound metabolic process	5/488	78/21274	0.0335275	1
3	GO:0006564	BP	L-serine biosynthetic process	3/488	31/21274	0.0335275	1
12	GO:0044264	BP	cellular polysaccharide metabolic process	12/488	270/21274	0.0361379	1
3	GO:0062197	BP	cellular response to chemical stress	3/488	32/21274	0.0363842	1
3	GO:0034599	BP	cellular response to oxidative stress	3/488	32/21274	0.0363842	1
4	GO:0009733	BP	response to auxin	4/488	56/21274	0.0394079	1
12	GO:1901605	BP	alpha-amino acid metabolic process	12/488	285/21274	0.0423982	1
28	GO:0044248	BP	cellular catabolic process	28/488	831/21274	0.0433265	1
6	GO:0042440	BP	pigment metabolic process	6/488	112/21274	0.0443406	1
31	GO:1901575	BP	organic substance catabolic process	31/488	944/21274	0.0445337	1
1	GO:0046440	BP	L-lysine metabolic process	1/488	2/21274	0.0453525	1
1	GO:0006554	BP	lysine catabolic process	1/488	2/21274	0.0453525	1
1	GO:0009068	BP	aspartate family amino acid catabolic process	1/488	2/21274	0.0453525	1
1	GO:0019477	BP	L-lysine catabolic process	1/488	2/21274	0.0453525	1
1	GO:0006415	BP	translational termination	1/488	2/21274	0.0453525	1
1	GO:0019310	BP	inositol catabolic process	1/488	2/21274	0.0453525	1
5	GO:0033013	BP	tetrapyrrole metabolic process	5/488	85/21274	0.0458544	1
21	GO:0044283	BP	small molecule biosynthetic process	21/488	588/21274	0.048397	1
11	GO:0009535	CC	chloroplast thylakoid membrane	11/488	224/21274	0.0201032	1
11	GO:0055035	CC	plastid thylakoid membrane	11/488	224/21274	0.0201032	1
11	GO:0042651	CC	thylakoid membrane	11/488	233/21274	0.0235074	1
11	GO:0034357	CC	photosynthetic membrane	11/488	233/21274	0.0235074	1
2	GO:0009569	CC	chloroplast starch grain	2/488	12/21274	0.0297671	1
5	GO:0009521	CC	photosystem	5/488	77/21274	0.0319571	1
2	GO:0043036	CC	starch grain	2/488	14/21274	0.0398266	1
1	GO:0030663	CC	COPI-coated vesicle membrane	1/488	2/21274	0.0453525	1
1	GO:0071541	CC	eukaryotic translation initiation factor 3 complex, eIF3m	1/488	2/21274	0.0453525	1
3	GO:0050734	MF	hydroxycinnamoyltransferase activity	3/488	25/21274	0.0189687	1
3	GO:0050737	MF	O-hydroxycinnamoyltransferase activity	3/488	25/21274	0.0189687	1
3	GO:0047172	MF	shikimate O-hydroxycinnamoyltransferase activity	3/488	25/21274	0.0189687	1
7	GO:0016620	MF	oxidoreductase activity, acting on the aldehyde or oxo group of donors, NAD or NADP as acceptor	7/488	119/21274	0.0199301	1
6	GO:0016893	MF	endonuclease activity, active with either ribo- or deoxyribonucleic acids and producing 5'-phosphomonoesters	6/488	94/21274	0.0211459	1
1	GO:0033612	MF	receptor serine/threonine kinase binding	1/488	1/21274	0.0229388	1
32	GO:0016788	MF	hydrolase activity, acting on ester bonds	32/488	924/21274	0.0236435	1
4	GO:0004523	MF	RNA-DNA hybrid ribonuclease activity	4/488	49/21274	0.0257224	1
3	GO:0016709	MF	oxidoreductase activity, acting on paired donors, with incorporation or reduction of molecular oxygen, NAD(P)H as one donor, and incorporation of one atom of oxygen	3/488	29/21274	0.0281805	1
15	GO:0003700	MF	DNA-binding transcription factor activity	15/488	356/21274	0.0290331	1
2	GO:0004350	MF	glutamate-5-semialdehyde dehydrogenase activity	2/488	12/21274	0.0297671	1
2	GO:0004349	MF	glutamate 5-kinase activity	2/488	12/21274	0.0297671	1
5	GO:0005200	MF	structural constituent of cytoskeleton	5/488	76/21274	0.0304336	1
6	GO:0004521	MF	endoribonuclease activity	6/488	104/21274	0.0326581	1
10	GO:0015267	MF	channel activity	10/488	214/21274	0.0331885	1
10	GO:0022803	MF	passive transmembrane transporter activity	10/488	214/21274	0.0331885	1
3	GO:0051087	MF	chaperone binding	3/488	31/21274	0.0335275	1
2	GO:0060590	MF	ATPase regulator activity	2/488	13/21274	0.0346537	1
2	GO:0005544	MF	calcium-dependent phospholipid binding	2/488	13/21274	0.0346537	1
7	GO:0016903	MF	oxidoreductase activity, acting on the aldehyde or oxo group of donors	7/488	136/21274	0.0375174	1
5	GO:0016891	MF	endoribonuclease activity, producing 5'-phosphomonoesters	5/488	81/21274	0.0385227	1
2	GO:0004617	MF	phosphoglycerate dehydrogenase activity	2/488	14/21274	0.0398266	1
4	GO:0016168	MF	chlorophyll binding	4/488	58/21274	0.0439492	1
1	GO:0102721	MF	ubiquinol:oxygen oxidoreductase activity	1/488	2/21274	0.0453525	1
1	GO:0050113	MF	inositol oxygenase activity	1/488	2/21274	0.0453525	1
1	GO:0004618	MF	phosphoglycerate kinase activity	1/488	2/21274	0.0453525	1
1	GO:0047130	MF	saccharopine dehydrogenase (NADP+, L-lysine-forming) activity	1/488	2/21274	0.0453525	1
1	GO:0048529	MF	magnesium-protoporphyrin IX monomethyl ester (oxidative) cyclase activity	1/488	2/21274	0.0453525	1
1	GO:0016002	MF	sulfite reductase activity	1/488	2/21274	0.0453525	1
1	GO:0004753	MF	saccharopine dehydrogenase activity	1/488	2/21274	0.0453525	1
1	GO:0050311	MF	sulfite reductase (ferredoxin) activity	1/488	2/21274	0.0453525	1
1	GO:0009916	MF	alternative oxidase activity	1/488	2/21274	0.0453525	1
3	GO:0015171	MF	amino acid transmembrane transporter activity	3/488	35/21274	0.0456749	1
430	GO:0003674	MF	molecular_function	430/488	18058/21274	0.0472127	1
42	GO:0005198	MF	structural molecule activity	42/488	1362/21274	0.0491154	1
