# Supplementary material for: De novo transcriptome analysis of high-salinity stress-induced antioxidant activity and plant phytohormone alterations in Sesuvium portulacastrum
Source: Front Plant Sci. 2022 Sep 23;13:995855. doi: 10.3389/fpls.2022.995855 (PMC9540214; doi:10.3389/fpls.2022.995855)
Supplement: Supplementary file 9 [file Table_9.XLSX]

## Sheet: Supplementary Dataset 5
Supplementary Dataset 5. GO enrichment of down-regulated DEGs in S. portulacastrum under 600mM NaCl stress.
Number	GO ID	Term Type	Description	Ratio_in_study	Ratio_in_pop	Pvalue_uncorrected	Pvalue_corrected
25	GO:0032446	BP	protein modification by small protein conjugation	25/874	168/21274	4.16093e-07	0.000365219
14	GO:0010410	BP	hemicellulose metabolic process	14/874	68/21274	5.48779e-07	0.000365219
31	GO:0044085	BP	cellular component biogenesis	31/874	213/21274	7.31042e-07	0.000365219
27	GO:0031966	CC	mitochondrial membrane	27/874	194/21274	4.27339e-07	0.000365219
47	GO:0022627	CC	cytosolic small ribosomal subunit	47/874	224/21274	5.78665e-07	0.000365219
45	GO:0022625	CC	cytosolic large ribosomal subunit	45/874	213/21274	7.31042e-07	0.000365219
23	GO:0005856	CC	cytoskeleton	23/874	136/21274	7.40978e-07	0.000365219
58	GO:0015934	CC	large ribosomal subunit	58/874	313/21274	7.66759e-07	0.000365219
22	GO:0044389	MF	ubiquitin-like protein ligase binding	22/874	118/21274	3.33816e-07	0.000365219
27	GO:0019843	MF	rRNA binding	27/874	172/21274	6.35917e-07	0.000365219
19	GO:0031386	MF	protein tag	19/874	79/21274	6.56586e-07	0.000365219
22	GO:0031625	MF	ubiquitin protein ligase binding	22/874	113/21274	7.97816e-07	0.000365219
21	GO:0003746	MF	translation elongation factor activity	21/874	149/21274	8.0897e-07	0.000365219
25	GO:0016567	BP	protein ubiquitination	25/874	153/21274	1.25843e-06	0.000424695
14	GO:0010383	BP	cell wall polysaccharide metabolic process	14/874	74/21274	1.61527e-06	0.000424695
196	GO:0006518	BP	peptide metabolic process	196/874	1240/21274	1.92967e-06	0.000424695
196	GO:0043043	BP	peptide biosynthetic process	196/874	1206/21274	2.0668e-06	0.000424695
59	GO:0015935	CC	small ribosomal subunit	59/874	317/21274	1.02002e-06	0.000424695
22	GO:0005743	CC	mitochondrial inner membrane	22/874	154/21274	1.40175e-06	0.000424695
117	GO:0044391	CC	ribosomal subunit	117/874	630/21274	1.88994e-06	0.000424695
168	GO:0005840	CC	ribosome	168/874	1015/21274	2.00848e-06	0.000424695
45	GO:0003924	MF	GTPase activity	45/874	377/21274	1.09107e-06	0.000424695
51	GO:0001882	MF	nucleoside binding	51/874	528/21274	1.87057e-06	0.000424695
51	GO:0032549	MF	ribonucleoside binding	51/874	528/21274	1.87057e-06	0.000424695
50	GO:0005525	MF	GTP binding	50/874	508/21274	2.09851e-06	0.000424695
50	GO:0001883	MF	purine nucleoside binding	50/874	508/21274	2.09851e-06	0.000424695
50	GO:0032561	MF	guanyl ribonucleotide binding	50/874	508/21274	2.09851e-06	0.000424695
50	GO:0019001	MF	guanyl nucleotide binding	50/874	508/21274	2.09851e-06	0.000424695
50	GO:0032550	MF	purine ribonucleoside binding	50/874	508/21274	2.09851e-06	0.000424695
14	GO:0002181	BP	cytoplasmic translation	14/874	76/21274	2.25578e-06	0.000436423
198	GO:0043603	BP	cellular amide metabolic process	198/874	1356/21274	2.5679e-06	0.000436423
231	GO:0044267	BP	cellular protein metabolic process	231/874	2014/21274	2.781e-06	0.000436423
196	GO:0006412	BP	translation	196/874	1199/21274	2.88134e-06	0.000436423
239	GO:0019538	BP	protein metabolic process	239/874	2319/21274	2.89644e-06	0.000436423
198	GO:0043604	BP	amide biosynthetic process	198/874	1286/21274	2.90007e-06	0.000436423
127	GO:1990904	CC	ribonucleoprotein complex	127/874	923/21274	2.46472e-06	0.000436423
207	GO:0003735	MF	structural constituent of ribosome	207/874	1228/21274	2.50259e-06	0.000436423
108	GO:0003723	MF	RNA binding	108/874	1535/21274	2.52068e-06	0.000436423
220	GO:0005198	MF	structural molecule activity	220/874	1362/21274	2.66791e-06	0.000436423
210	GO:0044271	BP	cellular nitrogen compound biosynthetic process	210/874	1982/21274	3.18778e-06	0.000451532
194	GO:0043228	CC	non-membrane-bounded organelle	194/874	1386/21274	3.23128e-06	0.000451532
194	GO:0043232	CC	intracellular non-membrane-bounded organelle	194/874	1386/21274	3.23128e-06	0.000451532
231	GO:0009059	BP	macromolecule biosynthetic process	231/874	1881/21274	3.31828e-06	0.000452907
259	GO:1901576	BP	organic substance biosynthetic process	259/874	3140/21274	3.43563e-06	0.000457238
229	GO:0034645	BP	cellular macromolecule biosynthetic process	229/874	1784/21274	3.50988e-06	0.000457238
211	GO:1901566	BP	organonitrogen compound biosynthetic process	211/874	1893/21274	3.62483e-06	0.000457238
15	GO:0044036	BP	cell wall macromolecule metabolic process	15/874	90/21274	3.66164e-06	0.000457238
263	GO:1901564	BP	organonitrogen compound metabolic process	263/874	3535/21274	4.05568e-06	0.000478455
257	GO:0044249	BP	cellular biosynthetic process	257/874	3035/21274	4.06833e-06	0.000478455
261	GO:0009058	BP	biosynthetic process	261/874	3243/21274	4.64514e-06	0.000479314
294	GO:0044260	BP	cellular macromolecule metabolic process	294/874	4203/21274	4.98179e-06	0.000479314
162	GO:0032991	CC	protein-containing complex	162/874	2563/21274	4.5965e-06	0.000479314
305	GO:0043226	CC	organelle	305/874	4877/21274	4.83292e-06	0.000479314
809	GO:0003674	MF	molecular_function	809/874	18058/21274	4.29454e-06	0.000479314
84	GO:0005737	CC	cytoplasm	84/874	1231/21274	5.33998e-06	0.000505489
15	GO:0042546	BP	cell wall biogenesis	15/874	93/21274	5.56951e-06	0.000518848
649	GO:0005575	CC	cellular_component	649/874	13569/21274	5.74097e-06	0.000525665
305	GO:0043229	CC	intracellular organelle	305/874	4871/21274	5.82182e-06	0.000525665
321	GO:0043170	BP	macromolecule metabolic process	321/874	5457/21274	6.21844e-06	0.00055297
603	GO:0110165	CC	cellular anatomical entity	603/874	12687/21274	6.37865e-06	0.000558751
373	GO:0044237	BP	cellular metabolic process	373/874	7378/21274	6.60577e-06	0.000568447
249	GO:0034641	BP	cellular nitrogen compound metabolic process	249/874	4591/21274	6.68305e-06	0.000568447
22	GO:0019866	CC	organelle inner membrane	22/874	186/21274	8.55854e-06	0.000717572
14	GO:0006414	BP	translational elongation	14/874	85/21274	8.85321e-06	0.000731824
393	GO:0071704	BP	organic substance metabolic process	393/874	7959/21274	9.2735e-06	0.000755919
13	GO:0005200	MF	structural constituent of cytoskeleton	13/874	76/21274	1.20599e-05	0.000969579
419	GO:0008152	BP	metabolic process	419/874	8624/21274	1.25078e-05	0.000992006
304	GO:0006807	BP	nitrogen compound metabolic process	304/874	6020/21274	2.38851e-05	0.00186909
361	GO:0044238	BP	primary metabolic process	361/874	7349/21274	2.88964e-05	0.00223149
16	GO:0022613	BP	ribonucleoprotein complex biogenesis	16/874	120/21274	3.26893e-05	0.0024916
25	GO:0070647	BP	protein modification by small protein conjugation or removal	25/874	248/21274	3.49329e-05	0.00262848
18	GO:0048046	CC	apoplast	18/874	148/21274	3.79724e-05	0.00282102
9	GO:0000027	BP	ribosomal large subunit assembly	9/874	46/21274	8.96522e-05	0.00649591
25	GO:0071554	BP	cell wall organization or biogenesis	25/874	260/21274	9.29779e-05	0.00665472
8	GO:0016762	MF	xyloglucan:xyloglucosyl transferase activity	8/874	37/21274	0.000105016	0.00733738
6	GO:0000462	BP	maturation of SSU-rRNA from tricistronic rRNA transcript (SSU-rRNA, 5.8S rRNA, LSU-rRNA)	6/874	20/21274	0.00011162	0.00761743
19	GO:0008234	MF	cysteine-type peptidase activity	19/874	175/21274	0.000111259	0.00761743
24	GO:0090079	MF	translation regulator activity, nucleic acid binding	24/874	253/21274	0.000152174	0.00981441
24	GO:0008135	MF	translation factor activity, RNA binding	24/874	253/21274	0.000152174	0.00981441
24	GO:0045182	MF	translation regulator activity	24/874	253/21274	0.000152174	0.00981441
5	GO:0005764	CC	lysosome	5/874	14/21274	0.000169881	0.0108373
9	GO:0007264	BP	small GTPase mediated signal transduction	9/874	50/21274	0.000176022	0.0111083
29	GO:0019899	MF	enzyme binding	29/874	334/21274	0.000219879	0.0135839
10	GO:0000028	BP	ribosomal small subunit assembly	10/874	63/21274	0.000230365	0.0140834
28	GO:0051603	BP	proteolysis involved in cellular protein catabolic process	28/874	327/21274	0.000329201	0.019516
5	GO:0000323	CC	lytic vacuole	5/874	16/21274	0.00034607	0.0201098
5	GO:0015020	MF	glucuronosyltransferase activity	5/874	16/21274	0.00034607	0.0201098
6	GO:0045491	BP	xylan metabolic process	6/874	25/21274	0.000427765	0.0231899
6	GO:0045492	BP	xylan biosynthetic process	6/874	25/21274	0.000427765	0.0231899
8	GO:0010411	BP	xyloglucan metabolic process	8/874	45/21274	0.000438589	0.0231899
8	GO:0015002	MF	heme-copper terminal oxidase activity	8/874	45/21274	0.000438589	0.0231899
8	GO:0004129	MF	cytochrome-c oxidase activity	8/874	45/21274	0.000438589	0.0231899
8	GO:0016676	MF	oxidoreductase activity, acting on a heme group of donors, oxygen as acceptor	8/874	45/21274	0.000438589	0.0231899
8	GO:0016675	MF	oxidoreductase activity, acting on a heme group of donors	8/874	45/21274	0.000438589	0.0231899
11	GO:0043022	MF	ribosome binding	11/874	81/21274	0.000463064	0.0242654
20	GO:0071826	BP	ribonucleoprotein complex subunit organization	20/874	211/21274	0.000597601	0.0304984
20	GO:0022618	BP	ribonucleoprotein complex assembly	20/874	211/21274	0.000597601	0.0304984
10	GO:0022904	BP	respiratory electron transport chain	10/874	71/21274	0.000619432	0.0311816
6	GO:0030490	BP	maturation of SSU-rRNA	6/874	27/21274	0.00066655	0.0328738
6	GO:0005615	CC	extracellular space	6/874	28/21274	0.000819138	0.0390856
8	GO:0070469	CC	respirasome	8/874	50/21274	0.000911735	0.043153
13	GO:0043021	MF	ribonucleoprotein complex binding	13/874	117/21274	0.0010433	0.0485961
459	GO:0009987	BP	cellular process	459/874	10017/21274	0.0011331	0.0519542
19	GO:0045229	BP	external encapsulating structure organization	19/874	213/21274	0.00143471	0.0631343
19	GO:0071555	BP	cell wall organization	19/874	213/21274	0.00143471	0.0631343
6	GO:0042273	BP	ribosomal large subunit biogenesis	6/874	31/21274	0.00144147	0.0631343
17	GO:0006364	BP	rRNA processing	17/874	176/21274	0.00157087	0.0658531
17	GO:0016072	BP	rRNA metabolic process	17/874	178/21274	0.00165132	0.0687347
7	GO:0000470	BP	maturation of LSU-rRNA	7/874	43/21274	0.00170557	0.070493
4	GO:0140115	BP	export across plasma membrane	4/874	14/21274	0.00203543	0.0818217
4	GO:0120029	BP	proton export across plasma membrane	4/874	14/21274	0.00203543	0.0818217
23	GO:0019941	BP	modification-dependent protein catabolic process	23/874	284/21274	0.00214419	0.0850287
3	GO:0070181	MF	small ribosomal subunit rRNA binding	3/874	7/21274	0.00213604	0.0850287
6	GO:0070592	BP	cell wall polysaccharide biosynthetic process	6/874	34/21274	0.00237149	0.0921739
6	GO:0070589	BP	cellular component macromolecule biosynthetic process	6/874	34/21274	0.00237149	0.0921739
6	GO:0044038	BP	cell wall macromolecule biosynthetic process	6/874	34/21274	0.00237149	0.0921739
23	GO:0043632	BP	modification-dependent macromolecule catabolic process	23/874	289/21274	0.00245707	0.0942519
9	GO:0000295	MF	adenine nucleotide transmembrane transporter activity	9/874	72/21274	0.00267864	0.0973115
9	GO:0005346	MF	purine ribonucleotide transmembrane transporter activity	9/874	72/21274	0.00267864	0.0973115
9	GO:0005347	MF	ATP transmembrane transporter activity	9/874	72/21274	0.00267864	0.0973115
9	GO:0015215	MF	nucleotide transmembrane transporter activity	9/874	72/21274	0.00267864	0.0973115
9	GO:0015216	MF	purine nucleotide transmembrane transporter activity	9/874	72/21274	0.00267864	0.0973115
4	GO:0004648	MF	O-phospho-L-serine:2-oxoglutarate aminotransferase activity	4/874	15/21274	0.00268606	0.0973115
22	GO:0044264	BP	cellular polysaccharide metabolic process	22/874	270/21274	0.00275293	0.0991222
8	GO:0016679	MF	oxidoreductase activity, acting on diphenols and related substances as donors	8/874	60/21274	0.00303161	0.107833
6	GO:0009834	BP	plant-type secondary cell wall biogenesis	6/874	36/21274	0.0032037	0.113268
4	GO:0006122	BP	mitochondrial electron transport, ubiquinol to cytochrome c	4/874	16/21274	0.00346605	0.121085
4	GO:0045275	CC	respiratory chain complex III	4/874	16/21274	0.00346605	0.121085
7	GO:0009832	BP	plant-type cell wall biogenesis	7/874	49/21274	0.00367577	0.126901
82	GO:0071840	BP	cellular component organization or biogenesis	82/874	1464/21274	0.0040797	0.139208
26	GO:0005976	BP	polysaccharide metabolic process	26/874	355/21274	0.00426682	0.143919
4	GO:0030896	CC	checkpoint clamp complex	4/874	17/21274	0.00438676	0.14464
26	GO:0003700	MF	DNA-binding transcription factor activity	26/874	356/21274	0.00436491	0.14464
4	GO:0008121	MF	ubiquinol-cytochrome-c reductase activity	4/874	17/21274	0.00438676	0.14464
4	GO:0016681	MF	oxidoreductase activity, acting on diphenols and related substances as donors, cytochrome as acceptor	4/874	17/21274	0.00438676	0.14464
18	GO:0035556	BP	intracellular signal transduction	18/874	215/21274	0.004641	0.152015
6	GO:0070069	CC	cytochrome complex	6/874	39/21274	0.00483558	0.155082
29	GO:0005576	CC	extracellular region	29/874	411/21274	0.00522441	0.166642
4	GO:0008553	MF	proton-exporting ATPase activity, phosphorylative mechanism	4/874	18/21274	0.005459	0.170524
9	GO:0015605	MF	organophosphate ester transmembrane transporter activity	9/874	80/21274	0.00546234	0.170524
17	GO:0099512	CC	supramolecular fiber	17/874	200/21274	0.00588554	0.178975
17	GO:0099513	CC	polymeric cytoskeletal fiber	17/874	200/21274	0.00588554	0.178975
17	GO:0099081	CC	supramolecular polymer	17/874	200/21274	0.00588554	0.178975
17	GO:0005874	CC	microtubule	17/874	200/21274	0.00588554	0.178975
9	GO:0071669	BP	plant-type cell wall organization or biogenesis	9/874	81/21274	0.00592707	0.179309
17	GO:0044877	MF	protein-containing complex binding	17/874	201/21274	0.00600341	0.180687
6	GO:0019932	BP	second-messenger-mediated signaling	6/874	41/21274	0.00621819	0.184316
6	GO:0019722	BP	calcium-mediated signaling	6/874	41/21274	0.00621819	0.184316
7	GO:0098803	CC	respiratory chain complex	7/874	55/21274	0.00702711	0.201181
4	GO:0042274	BP	ribosomal small subunit biogenesis	4/874	20/21274	0.00809846	0.227416
26	GO:0034622	BP	cellular protein-containing complex assembly	26/874	374/21274	0.00829465	0.231816
3	GO:0005471	MF	ATP:ADP antiporter activity	3/874	11/21274	0.0089018	0.24528
3	GO:0015217	MF	ADP transmembrane transporter activity	3/874	11/21274	0.0089018	0.24528
5	GO:0032482	BP	Rab protein signal transduction	5/874	32/21274	0.00926564	0.254112
5	GO:0007265	BP	Ras protein signal transduction	5/874	33/21274	0.0105591	0.288239
4	GO:0015301	MF	anion:anion antiporter activity	4/874	22/21274	0.0114585	0.307078
4	GO:0140323	MF	solute:anion antiporter activity	4/874	22/21274	0.0114585	0.307078
4	GO:0000077	BP	DNA damage checkpoint	4/874	23/21274	0.0134289	0.356626
22	GO:0005509	MF	calcium ion binding	22/874	317/21274	0.0150021	0.387874
10	GO:0022900	BP	electron transport chain	10/874	110/21274	0.0151375	0.387957
42	GO:0015075	MF	ion transmembrane transporter activity	42/874	701/21274	0.0150845	0.387957
2	GO:0102867	MF	molybdenum cofactor sulfurtransferase activity	2/874	5/21274	0.0155194	0.392885
2	GO:0008265	MF	Mo-molybdopterin cofactor sulfurase activity	2/874	5/21274	0.0155194	0.392885
29	GO:0006508	BP	proteolysis	29/874	450/21274	0.0159456	0.396546
12	GO:0008514	MF	organic anion transmembrane transporter activity	12/874	141/21274	0.0161736	0.400518
4	GO:0000463	BP	maturation of LSU-rRNA from tricistronic rRNA transcript (SSU-rRNA, 5.8S rRNA, LSU-rRNA)	4/874	25/21274	0.017984	0.435502
8	GO:0051247	BP	positive regulation of protein metabolic process	8/874	81/21274	0.0180315	0.435502
8	GO:0032270	BP	positive regulation of cellular protein metabolic process	8/874	81/21274	0.0180315	0.435502
4	GO:0017150	MF	tRNA dihydrouridine synthase activity	4/874	25/21274	0.017984	0.435502
5	GO:0009060	BP	aerobic respiration	5/874	38/21274	0.0188873	0.452446
5	GO:0045333	BP	cellular respiration	5/874	38/21274	0.0188873	0.452446
539	GO:0008150	BP	biological_process	539/874	12304/21274	0.0191176	0.456103
17	GO:0099080	CC	supramolecular complex	17/874	234/21274	0.0200397	0.476166
26	GO:0065003	BP	protein-containing complex assembly	26/874	397/21274	0.0204692	0.48441
6	GO:0045727	BP	positive regulation of translation	6/874	53/21274	0.0210121	0.489365
6	GO:0034250	BP	positive regulation of cellular amide metabolic process	6/874	53/21274	0.0210121	0.489365
3	GO:0006835	BP	dicarboxylic acid transport	3/874	15/21274	0.0217239	0.503942
9	GO:0015932	MF	nucleobase-containing compound transmembrane transporter activity	9/874	100/21274	0.0218419	0.504685
2	GO:0046554	MF	malate dehydrogenase (NADP+) activity	2/874	6/21274	0.0226495	0.51576
4	GO:0031570	BP	DNA integrity checkpoint	4/874	27/21274	0.0233943	0.526058
27	GO:0140110	MF	transcription regulator activity	27/874	419/21274	0.023992	0.529357
7	GO:0030247	MF	polysaccharide binding	7/874	70/21274	0.0245656	0.537968
3	GO:0043243	BP	positive regulation of protein-containing complex disassembly	3/874	16/21274	0.0259372	0.552303
3	GO:0006449	BP	regulation of translational termination	3/874	16/21274	0.0259372	0.552303
3	GO:0045905	BP	positive regulation of translational termination	3/874	16/21274	0.0259372	0.552303
3	GO:0045901	BP	positive regulation of translational elongation	3/874	16/21274	0.0259372	0.552303
3	GO:0006452	BP	translational frameshifting	3/874	16/21274	0.0259372	0.552303
3	GO:0009533	CC	chloroplast stromal thylakoid	3/874	16/21274	0.0259372	0.552303
16	GO:0008509	MF	anion transmembrane transporter activity	16/874	224/21274	0.0275183	0.572713
28	GO:0043933	BP	protein-containing complex subunit organization	28/874	442/21274	0.0280227	0.577072
3	GO:0010275	BP	NAD(P)H dehydrogenase complex assembly	3/874	17/21274	0.0305552	0.620163
2	GO:0031098	BP	stress-activated protein kinase signaling cascade	2/874	7/21274	0.0308549	0.620163
2	GO:0019953	BP	sexual reproduction	2/874	7/21274	0.0308549	0.620163
2	GO:0044703	BP	multi-organism reproductive process	2/874	7/21274	0.0308549	0.620163
2	GO:0005854	CC	nascent polypeptide-associated complex	2/874	7/21274	0.0308549	0.620163
2	GO:0005750	CC	mitochondrial respiratory chain complex III	2/874	7/21274	0.0308549	0.620163
2	GO:0005310	MF	dicarboxylic acid transmembrane transporter activity	2/874	7/21274	0.0308549	0.620163
13	GO:0046527	MF	glucosyltransferase activity	13/874	172/21274	0.0314886	0.629133
10	GO:0003779	MF	actin binding	10/874	119/21274	0.0315156	0.629133
13	GO:0005618	CC	cell wall	13/874	175/21274	0.0341843	0.670995
13	GO:0030312	CC	external encapsulating structure	13/874	175/21274	0.0341843	0.670995
3	GO:0008519	MF	ammonium transmembrane transporter activity	3/874	18/21274	0.0355744	0.692609
3	GO:0003906	MF	DNA-(apurinic or apyrimidinic site) endonuclease activity	3/874	18/21274	0.0355744	0.692609
4	GO:0006564	BP	L-serine biosynthetic process	4/874	31/21274	0.0368994	0.700849
4	GO:0046274	BP	lignin catabolic process	4/874	31/21274	0.0368994	0.700849
4	GO:0046271	BP	phenylpropanoid catabolic process	4/874	31/21274	0.0368994	0.700849
4	GO:0052716	MF	hydroquinone:oxygen oxidoreductase activity	4/874	31/21274	0.0368994	0.700849
3	GO:0033674	BP	positive regulation of kinase activity	3/874	19/21274	0.0409896	0.728448
1	GO:0008272	BP	sulfate transport	1/874	1/21274	0.041083	0.728448
1	GO:0009627	BP	systemic acquired resistance	1/874	1/21274	0.041083	0.728448
1	GO:0006097	BP	glyoxylate cycle	1/874	1/21274	0.041083	0.728448
1	GO:0015729	BP	oxaloacetate transport	1/874	1/21274	0.041083	0.728448
1	GO:0015709	BP	thiosulfate transport	1/874	1/21274	0.041083	0.728448
1	GO:0015744	BP	succinate transport	1/874	1/21274	0.041083	0.728448
1	GO:0072348	BP	sulfur compound transport	1/874	1/21274	0.041083	0.728448
1	GO:0071422	BP	succinate transmembrane transport	1/874	1/21274	0.041083	0.728448
1	GO:0071423	BP	malate transmembrane transport	1/874	1/21274	0.041083	0.728448
3	GO:0005769	CC	early endosome	3/874	19/21274	0.0409896	0.728448
5	GO:0004197	MF	cysteine-type endopeptidase activity	5/874	46/21274	0.0395415	0.728448
2	GO:0004089	MF	carbonate dehydratase activity	2/874	8/21274	0.0400354	0.728448
1	GO:0015140	MF	malate transmembrane transporter activity	1/874	1/21274	0.041083	0.728448
1	GO:0004474	MF	malate synthase activity	1/874	1/21274	0.041083	0.728448
1	GO:0016215	MF	acyl-CoA desaturase activity	1/874	1/21274	0.041083	0.728448
1	GO:0016213	MF	linoleoyl-CoA desaturase activity	1/874	1/21274	0.041083	0.728448
1	GO:0015131	MF	oxaloacetate transmembrane transporter activity	1/874	1/21274	0.041083	0.728448
6	GO:0030244	BP	cellulose biosynthetic process	6/874	62/21274	0.0414246	0.732292
23	GO:0044262	BP	cellular carbohydrate metabolic process	23/874	362/21274	0.0432311	0.757384
9	GO:1901505	MF	carbohydrate derivative transmembrane transporter activity	9/874	108/21274	0.0444267	0.776013
4	GO:0032040	CC	small-subunit processome	4/874	33/21274	0.0450247	0.784124
3	GO:0045937	BP	positive regulation of phosphate metabolic process	3/874	20/21274	0.046794	0.800682
3	GO:0010562	BP	positive regulation of phosphorus metabolic process	3/874	20/21274	0.046794	0.800682
3	GO:0042327	BP	positive regulation of phosphorylation	3/874	20/21274	0.046794	0.800682
3	GO:0006448	BP	regulation of translational elongation	3/874	20/21274	0.046794	0.800682
6	GO:0051130	BP	positive regulation of cellular component organization	6/874	64/21274	0.0472175	0.803245
4	GO:0000075	BP	cell cycle checkpoint	4/874	34/21274	0.0494319	0.824192
4	GO:0009808	BP	lignin metabolic process	4/874	34/21274	0.0494319	0.824192
