# Supplementary material for: De novo transcriptome analysis of high-salinity stress-induced antioxidant activity and plant phytohormone alterations in Sesuvium portulacastrum
Source: Front Plant Sci. 2022 Sep 23;13:995855. doi: 10.3389/fpls.2022.995855 (PMC9540214; doi:10.3389/fpls.2022.995855)
Supplement: Supplementary file 10 [file Table_10.XLSX]

## Sheet: Sheet1
Supplementary Dataset 6. The DEGs related to transcription factors, plant phytohormones and antioxidant activity in S. portulacastrum under 600mM NaCl stress.
gene_id	nr_description	Control_1_count	Control_2_count	Control_3_count	600 mM NaCl_1_count	600 mM NaCl_2_count	600 mM NaCl_3_count	Control_1_tpm	Control_2_tpm	Control_3_tpm	600 mM NaCl_1_tpm	600 mM NaCl_2_tpm	600 mM NaCl_3_tpm	Control_tpm	600 mM NaCl_tpm	fc	log2fc	pvalue	padjust	significant	regulate	go	KO_id	KO_name	paths	cog	cog_description	swissprot	pfam
TRINITY_DN15490_c0_g1	uncharacterized protein LOC112288075 [Physcomitrella patens]	476	443	321	210	101	157	15.53	16.25	11.53	7.28	3.65	5.66	14.4367	5.53	0.429538	-1.21914	3.2887e-06	0.000132935	yes	down	GO:0003700(molecular_function:transcription factor activity, sequence-specific DNA binding); GO:0005634(cellular_component:nucleus); GO:0003677(molecular_function:DNA binding)				ENOG410YM3E(K:Transcription)	ENOG410YM3E(Transcription factor)	sp|Q9SUE3|CRF4_ARATH(Ethylene-responsive transcription factor CRF4 OS=Arabidopsis thaliana OX=3702 GN=CRF4 PE=1 SV=2)	PF00847(AP2:AP2 domain)
TRINITY_DN15620_c0_g1	uncharacterized protein LOC112282101 [Physcomitrella patens]	603	543	381	9	11	11	29.95	30.15	21.07	0.46	0.58	0.57	27.0567	0.536667	0.0231563	-5.43245	4.2178e-59	2.48347e-55	yes	down	GO:0003700(molecular_function:transcription factor activity, sequence-specific DNA binding); GO:0005634(cellular_component:nucleus); GO:0003677(molecular_function:DNA binding)				ENOG410YN6X(K:Transcription)	ENOG410YN6X(transcription factor)	sp|Q9SZ06|EF109_ARATH(Ethylene-responsive transcription factor ERF109 OS=Arabidopsis thaliana OX=3702 GN=ERF109 PE=1 SV=1)	PF00847(AP2:AP2 domain)
TRINITY_DN17162_c0_g1	hypothetical protein MARPO_0009s0061 [Marchantia polymorpha]	304	280	298	95	103	109	10.35	10.86	11.44	3.44	4.02	4.07	10.8833	3.84333	0.395386	-1.33867	3.10309e-11	4.09822e-09	yes	down	GO:0003700(molecular_function:transcription factor activity, sequence-specific DNA binding); GO:0005634(cellular_component:nucleus); GO:0003677(molecular_function:DNA binding)				ENOG410YMKN(K:Transcription)	ENOG410YMKN(Transcription factor)	sp|Q9C7W2|ERF61_ARATH(Ethylene-responsive transcription factor ERF061 OS=Arabidopsis thaliana OX=3702 GN=ERF061 PE=2 SV=1)	PF00847(AP2:AP2 domain)
TRINITY_DN25201_c0_g1	hypothetical protein SELMODRAFT_26594, partial [Selaginella moellendorffii]	336	352	210	66	69	63	13.45	15.41	9.27	2.83	3.02	2.67	12.71	2.84	0.250615	-1.99645	3.51737e-15	9.13701e-13	yes	down	GO:0003700(molecular_function:transcription factor activity, sequence-specific DNA binding); GO:0005634(cellular_component:nucleus); GO:0003677(molecular_function:DNA binding)				ENOG410YMJJ(K:Transcription)	ENOG410YMJJ(Transcription factor)	sp|Q9FJ90|ERF25_ARATH(Ethylene-responsive transcription factor ERF025 OS=Arabidopsis thaliana OX=3702 GN=ERF025 PE=2 SV=1)	PF00847(AP2:AP2 domain)
TRINITY_DN2531_c0_g1	ethylene-responsive transcription factor 9-like [Selaginella moellendorffii]	2459	2641	2162.7	911	1054	1044	131.62	159.1	129.21	51.5	61.95	59.72	139.977	57.7233	0.470142	-1.08883	5.17738e-12	7.76684e-10	yes	down	GO:0003700(molecular_function:transcription factor activity, sequence-specific DNA binding); GO:0005634(cellular_component:nucleus); GO:0003677(molecular_function:DNA binding)	K09286	EREBP		ENOG410YQ8J(K:Transcription)	ENOG410YQ8J(Transcription factor)	sp|O80340|ERF78_ARATH(Ethylene-responsive transcription factor 4 OS=Arabidopsis thaliana OX=3702 GN=ERF4 PE=1 SV=1)	PF00847(AP2:AP2 domain)
TRINITY_DN4147_c0_g1	hypothetical protein AXG93_3256s1150 [Marchantia polymorpha subsp. ruderalis]	1596	1573	1577	605	440	490	96.65	107.33	106.95	38.67	29.29	31.73	103.643	33.23	0.365792	-1.4509	2.10976e-19	9.08959e-17	yes	down	GO:0003700(molecular_function:transcription factor activity, sequence-specific DNA binding); GO:0005634(cellular_component:nucleus); GO:0003677(molecular_function:DNA binding)	K09286	EREBP		ENOG410YQ8J(K:Transcription)	ENOG410YQ8J(Transcription factor)	sp|Q9LW49|ERF4_NICSY(Ethylene-responsive transcription factor 4 OS=Nicotiana sylvestris OX=4096 GN=ERF4 PE=2 SV=1)	PF00847(AP2:AP2 domain)
TRINITY_DN4367_c0_g2	hypothetical protein SELMODRAFT_26604, partial [Selaginella moellendorffii]	445	281	379	60	44	58	26.07	23.94	37.55	15.58	2.97	3.72	29.1867	7.42333	0.167657	-2.57642	1.50906e-26	1.15897e-23	yes	down	GO:0003700(molecular_function:transcription factor activity, sequence-specific DNA binding); GO:0005634(cellular_component:nucleus); GO:0003677(molecular_function:DNA binding)	K09286	EREBP		ENOG410YK37(K:Transcription)	ENOG410YK37(dehydration-responsive element-binding protein)	sp|Q9FJ93|DRE1D_ARATH(Dehydration-responsive element-binding protein 1D OS=Arabidopsis thaliana OX=3702 GN=DREB1D PE=2 SV=1)	PF00847(AP2:AP2 domain)
TRINITY_DN5049_c0_g1	transcriptional factor DBF1 [Physcomitrella patens]	396.57	417	409	51	32	48	32.5	38.41	38.52	4.62	2.8	4.52	36.4767	3.98	0.121253	-3.04391	6.43525e-37	9.67437e-34	yes	down	GO:0003700(molecular_function:transcription factor activity, sequence-specific DNA binding); GO:0005634(cellular_component:nucleus); GO:0003677(molecular_function:DNA binding)				ENOG410YNX4(K:Transcription)	ENOG410YNX4(Transcription factor)	sp|Q84QC2|ERF17_ARATH(Ethylene-responsive transcription factor ERF017 OS=Arabidopsis thaliana OX=3702 GN=ERF017 PE=2 SV=1)	PF00847(AP2:AP2 domain)
TRINITY_DN5109_c0_g1	uncharacterized protein LOC112346790 [Selaginella moellendorffii]	464.98	441	460.68	191	148.82	130	17.16	16.06	18.77	7.51	6.75	5.82	17.33	6.69333	0.388078	-1.36558	4.52284e-13	8.43194e-11	yes	down	GO:0003700(molecular_function:transcription factor activity, sequence-specific DNA binding); GO:0005634(cellular_component:nucleus); GO:0003677(molecular_function:DNA binding)				ENOG410YGYW(K:Transcription)	ENOG410YGYW(Transcription factor)	sp|Q9SKT1|ERF53_ARATH(Ethylene-responsive transcription factor ERF053 OS=Arabidopsis thaliana OX=3702 GN=ERF053 PE=1 SV=1)	PF00847(AP2:AP2 domain)
TRINITY_DN723_c0_g1	hypothetical protein SELMODRAFT_26604, partial [Selaginella moellendorffii]	1180	814	685	46	43	35	76.51	57.49	47.4	2.93	2.73	2.2	60.4667	2.62	0.0529935	-4.23804	2.46953e-73	3.4898e-69	yes	down	GO:0003700(molecular_function:transcription factor activity, sequence-specific DNA binding); GO:0005634(cellular_component:nucleus); GO:0003677(molecular_function:DNA binding)	K09286	EREBP		ENOG410YK37(K:Transcription)	ENOG410YK37(dehydration-responsive element-binding protein)	sp|Q9FJ93|DRE1D_ARATH(Dehydration-responsive element-binding protein 1D OS=Arabidopsis thaliana OX=3702 GN=DREB1D PE=2 SV=1)	PF00847(AP2:AP2 domain)
TRINITY_DN9344_c0_g1	uncharacterized protein LOC112341518 [Selaginella moellendorffii]	9832	7809	9663	2926	3003	2703	379.98	337.73	414.73	118.35	125.98	110.72	377.48	118.35	0.358867	-1.47848	8.25423e-30	7.62638e-27	yes	down	GO:0003700(molecular_function:transcription factor activity, sequence-specific DNA binding); GO:0005634(cellular_component:nucleus); GO:0003677(molecular_function:DNA binding); GO:0006351(biological_process:transcription, DNA-templated); GO:0032549(molecular_function:ribonucleoside binding); GO:0003899(molecular_function:DNA-directed RNA polymerase activity)	K09286	EREBP		ENOG410YQ8J(K:Transcription)	ENOG410YQ8J(Transcription factor)	sp|O80340|ERF78_ARATH(Ethylene-responsive transcription factor 4 OS=Arabidopsis thaliana OX=3702 GN=ERF4 PE=1 SV=1)	PF00847(AP2:AP2 domain)
TRINITY_DN17267_c0_g1	ERF, partial [Bryum argenteum]	16	20	40	48	86	80	0.91	1.21	2.49	2.71	5.07	4.89	1.53667	4.22333	3.1687	1.66389	0.000155455	0.003557	yes	up	GO:0003700(molecular_function:transcription factor activity, sequence-specific DNA binding); GO:0005634(cellular_component:nucleus); GO:0003677(molecular_function:DNA binding)	K14516	ERF1	map04016(MAPK signaling pathway - plant); map04075(Plant hormone signal transduction)	ENOG4111E8T(K:Transcription); ENOG410YJNR(K:Transcription)	ENOG4111E8T(Transcription factor); ENOG410YJNR(Transcription factor)	sp|A0A3Q7I5Y9|ERFC3_SOLLC(Ethylene-response factor C3 OS=Solanum lycopersicum OX=4081 GN=ERF.C.3 PE=2 SV=1)	PF00847(AP2:AP2 domain)
TRINITY_DN30603_c0_g1	uncharacterized protein LOC112288386 [Physcomitrella patens]	17	14	25	49	41	67	0.77	0.72	1.27	2.35	2.05	3.26	0.92	2.55333	3.19312	1.67497	0.000102788	0.00249136	yes	up	GO:0003700(molecular_function:transcription factor activity, sequence-specific DNA binding); GO:0005634(cellular_component:nucleus); GO:0003677(molecular_function:DNA binding)				ENOG410YY7D(K:Transcription)	ENOG410YY7D(Transcription factor)	sp|Q9FH54|EF114_ARATH(Ethylene-responsive transcription factor ERF114 OS=Arabidopsis thaliana OX=3702 GN=ERF114 PE=1 SV=1)	PF00847(AP2:AP2 domain)
TRINITY_DN75886_c0_g1	uncharacterized protein LOC112284010 [Physcomitrella patens]	25	22	21	130	173	124	0.86	0.91	0.83	4.93	8.3	4.79	0.866667	6.00667	7.12385	2.83266	2.08657e-20	9.82872e-18	yes	up	GO:0003700(molecular_function:transcription factor activity, sequence-specific DNA binding); GO:0005634(cellular_component:nucleus); GO:0003677(molecular_function:DNA binding)				ENOG410YYVP(K:Transcription); ENOG411198J(K:Transcription)	ENOG410YYVP(AP2); ENOG411198J(AP2 ERF domain-containing transcription factor)	sp|Q9FGF8|ABR1_ARATH(Ethylene-responsive transcription factor ABR1 OS=Arabidopsis thaliana OX=3702 GN=ABR1 PE=2 SV=1)	PF00847(AP2:AP2 domain)
TRINITY_DN77181_c0_g2	ethylene-responsive transcription factor ERF003-like [Physcomitrella patens]	171	198	157	368	339	330	9.56	14.42	9.87	22.53	21.69	21.42	11.2833	21.88	2.22892	1.15634	1.067e-09	1.04275e-07	yes	up	GO:0003700(molecular_function:transcription factor activity, sequence-specific DNA binding); GO:0005634(cellular_component:nucleus); GO:0003677(molecular_function:DNA binding)				ENOG4111RRZ(K:Transcription)	ENOG4111RRZ(Transcription factor)	sp|Q94AW5|ERF03_ARATH(Ethylene-responsive transcription factor ERF003 OS=Arabidopsis thaliana OX=3702 GN=ERF003 PE=2 SV=1)	PF00847(AP2:AP2 domain)
TRINITY_DN10626_c0_g1	uncharacterized protein LOC112283951 [Physcomitrella patens]	66	113	103	235	129	177	4.91	10.34	8.31	19.78	10.83	15.02	7.85333	15.21	2.14486	1.10088	0.000398242	0.00767765	yes	up	GO:0009733(biological_process:response to auxin)	pxb;K14488	;SAUR	map04075(Plant hormone signal transduction)	ENOG410YUJ0(S:Function unknown)	ENOG410YUJ0(Auxin responsive protein)	sp|Q9SA49|SAU41_ARATH(Auxin-responsive protein SAUR41 OS=Arabidopsis thaliana OX=3702 GN=SAUR41 PE=2 SV=1)	PF02519(Auxin_inducible:Auxin responsive protein)
TRINITY_DN10897_c0_g1	uncharacterized protein LOC9629564 [Selaginella moellendorffii]	51	45	43	59	119	72	1.5	2.27	2.28	2.89	6.38	3.28	2.01667	4.18333	2.04191	1.02992	0.00253026	0.0338024	yes	up	GO:0009733(biological_process:response to auxin)	cann;K14488	;SAUR	map04075(Plant hormone signal transduction)	ENOG410Z28U(S:Function unknown)	ENOG410Z28U(auxin-induced protein)	sp|O65695|SAU50_ARATH(Auxin-responsive protein SAUR50 OS=Arabidopsis thaliana OX=3702 GN=SAUR50 PE=1 SV=1)	PF02519(Auxin_inducible:Auxin responsive protein)
TRINITY_DN12902_c1_g2	probable xyloglucan endotransglucosylase/hydrolase protein 5 [Selaginella moellendorffii]	398	1192	493	3801	3213	4120	18.52	61.65	25.14	189.46	163.34	202.36	35.1033	185.053	5.94968	2.57281	7.57206e-06	0.000271721	yes	up	GO:0042546(biological_process:cell wall biogenesis); GO:0005618(cellular_component:cell wall); GO:0048046(cellular_component:apoplast); GO:0071555(biological_process:cell wall organization); GO:0016762(molecular_function:xyloglucan:xyloglucosyl transferase activity); GO:0004553(molecular_function:hydrolase activity, hydrolyzing O-glycosyl compounds); GO:0010411(biological_process:xyloglucan metab…	K14504	TCH4	map04075(Plant hormone signal transduction)	COG2273(G:Carbohydrate transport and metabolism)	COG2273(hydrolase family 16)	sp|Q38910|XTH23_ARATH(Probable xyloglucan endotransglucosylase/hydrolase protein 23 OS=Arabidopsis thaliana OX=3702 GN=XTH23 PE=2 SV=1)	PF00722(Glyco_hydro_16:Glycosyl hydrolases family 16); PF06955(XET_C:Xyloglucan endo-transglycosylase (XET) C-terminus)
TRINITY_DN14208_c0_g1	jasmonic acid-amido synthetase JAR1-like [Physcomitrella patens]	0	0	0	27	30	16	0	0	0	2.07	2.4	1.24	0	1.90333	148.872	7.21793	4.87108e-08	3.26543e-06	yes	up		K14506	JAR1_4_6	map04075(Plant hormone signal transduction)	ENOG410XQH0(O:Posttranslational modification, protein turnover, chaperones)	ENOG410XQH0(peptidase (S8 and S53, subtilisin, kexin, sedolisin)	sp|A0A314KSQ4|JAR6_NICAT(Jasmonoyl--L-amino acid synthetase JAR6 OS=Nicotiana attenuata OX=49451 GN=JAR6 PE=1 SV=2)	PF03321(GH3:GH3 auxin-responsive promoter)
TRINITY_DN17267_c0_g1	ERF, partial [Bryum argenteum]	16	20	40	48	86	80	0.91	1.21	2.49	2.71	5.07	4.89	1.53667	4.22333	3.1687	1.66389	0.000155455	0.003557	yes	up	GO:0003700(molecular_function:transcription factor activity, sequence-specific DNA binding); GO:0005634(cellular_component:nucleus); GO:0003677(molecular_function:DNA binding)	K14516	ERF1	map04016(MAPK signaling pathway - plant); map04075(Plant hormone signal transduction)	ENOG4111E8T(K:Transcription); ENOG410YJNR(K:Transcription)	ENOG4111E8T(Transcription factor); ENOG410YJNR(Transcription factor)	sp|A0A3Q7I5Y9|ERFC3_SOLLC(Ethylene-response factor C3 OS=Solanum lycopersicum OX=4081 GN=ERF.C.3 PE=2 SV=1)	PF00847(AP2:AP2 domain)
TRINITY_DN18545_c0_g1	probable xyloglucan endotransglucosylase/hydrolase protein 5 [Selaginella moellendorffii]	2	0	3	19	44	33	0.25	0	0.36	2.36	5.58	4.08	0.203333	4.00667	21.9291	4.45478	1.59159e-07	9.36363e-06	yes	up	GO:0042546(biological_process:cell wall biogenesis); GO:0005618(cellular_component:cell wall); GO:0048046(cellular_component:apoplast); GO:0071555(biological_process:cell wall organization); GO:0016762(molecular_function:xyloglucan:xyloglucosyl transferase activity); GO:0004553(molecular_function:hydrolase activity, hydrolyzing O-glycosyl compounds); GO:0010411(biological_process:xyloglucan metab…	K14504	TCH4	map04075(Plant hormone signal transduction)	COG2273(U:Intracellular trafficking, secretion, and vesicular transport)	COG2273(Vacuolar Protein)	sp|Q38910|XTH23_ARATH(Probable xyloglucan endotransglucosylase/hydrolase protein 23 OS=Arabidopsis thaliana OX=3702 GN=XTH23 PE=2 SV=1)	PF00722(Glyco_hydro_16:Glycosyl hydrolases family 16)
TRINITY_DN4071_c0_g1	shaggy-related protein kinase 2 [Physcomitrella patens]	1050.08	868.76	828.02	2017.98	2518.19	2061	38.57	33.85	32.84	74.67	96.75	77.36	35.0867	82.9267	2.7341	1.45107	1.48352e-23	9.1948e-21	yes	up	GO:0005737(cellular_component:cytoplasm); GO:0004674(molecular_function:protein serine/threonine kinase activity); GO:0005829(cellular_component:cytosol); GO:0007165(biological_process:signal transduction); GO:0005524(molecular_function:ATP binding)	K14502	BIN2	map04075(Plant hormone signal transduction)	COG0515(T:Signal transduction mechanisms)	COG0515(Serine Threonine protein kinase)	sp|Q39011|KSG7_ARATH(Shaggy-related protein kinase eta OS=Arabidopsis thaliana OX=3702 GN=ASK7 PE=1 SV=2)	PF00069(Pkinase:Protein kinase domain); PF07714(PK_Tyr_Ser-Thr:Protein tyrosine and serine/threonine kinase); PF01636(APH:Phosphotransferase enzyme family)
TRINITY_DN6521_c0_g1	hypothetical protein SELMODRAFT_49560, partial [Selaginella moellendorffii]	77	43	54	144	213	197	3.32	2.09	2.6	6.56	10.06	9.07	2.67	8.56333	3.65911	1.87149	1.79668e-11	2.49898e-09	yes	up	GO:0009733(biological_process:response to auxin)	K14488	SAUR	map04075(Plant hormone signal transduction)	ENOG4111771(S:Function unknown)	ENOG4111771(auxin-induced protein)	sp|Q9FJG1|SAU19_ARATH(Auxin-responsive protein SAUR19 OS=Arabidopsis thaliana OX=3702 GN=SAUR19 PE=2 SV=1)	PF02519(Auxin_inducible:Auxin responsive protein)
TRINITY_DN20448_c0_g3	pathogenesis-related protein PRMS-like [Physcomitrella patens]	41	42	66.13	279.01	114	82	3.59	4.17	6.55	25.96	11.09	7.73	4.77	14.9267	3.53381	1.82122	1.12752e-05	0.000380706	yes	up	GO:0005576(cellular_component:extracellular region)	K13449	PR1	map04016(MAPK signaling pathway - plant); map04626(Plant-pathogen interaction); map04075(Plant hormone signal transduction)	COG2340(S:Function unknown)	COG2340(Scp-like extracellular)	sp|P08299|PR1A_TOBAC(Pathogenesis-related protein 1A OS=Nicotiana tabacum OX=4097 PE=1 SV=1)	PF00188(CAP:Cysteine-rich secretory protein family)
TRINITY_DN31728_c0_g1	cyclin-D4-2-like isoform X1 [Physcomitrella patens]	42	30	21	38	90	59	2.16	1.91	1.24	1.9	5.37	3.19	1.77	3.48667	2.30783	1.20654	0.00372613	0.0456523	yes	up	GO:0042025(cellular_component:host cell nucleus)	K14505	CYCD3	map04075(Plant hormone signal transduction)	ENOG410XRKC(U:Intracellular trafficking, secretion, and vesicular transport)	ENOG410XRKC(beta receptor associated protein 1)	sp|P42753|CCD31_ARATH(Cyclin-D3-1 OS=Arabidopsis thaliana OX=3702 GN=CYCD3-1 PE=1 SV=3)	PF00134(Cyclin_N:Cyclin, N-terminal domain); PF02984(Cyclin_C:Cyclin, C-terminal domain)
TRINITY_DN53726_c0_g1	hypothetical protein SELMODRAFT_99818 [Selaginella moellendorffii]	56	138	80	1062	346	201	1.42	4.14	2.29	26.73	8.83	5.12	2.61667	13.56	6.39425	2.67677	0.000538617	0.0098415	yes	up		K14487	GH3	map04075(Plant hormone signal transduction)	ENOG410XQH0(S:Function unknown)	ENOG410XQH0(Indole-3-acetic acid-amido synthetase)	sp|O82333|GH31_ARATH(Probable indole-3-acetic acid-amido synthetase GH3.1 OS=Arabidopsis thaliana OX=3702 GN=GH3.1 PE=2 SV=1)	PF03321(GH3:GH3 auxin-responsive promoter)
TRINITY_DN75233_c0_g1	auxin-responsive protein SAUR40 [Selaginella moellendorffii]	1	2	10	16	41	24	0.12	0.27	1.35	2.02	5.43	3.07	0.58	3.50667	6.93168	2.7932	0.000314232	0.00632375	yes	up	GO:0009733(biological_process:response to auxin)	nnu;K14488	;SAUR	map04075(Plant hormone signal transduction)			sp|Q9FK62|SAU24_ARATH(Auxin-responsive protein SAUR24 OS=Arabidopsis thaliana OX=3702 GN=SAUR24 PE=2 SV=1)	PF02519(Auxin_inducible:Auxin responsive protein)
TRINITY_DN16148_c0_g1	protein BZR1 homolog 1 [Selaginella moellendorffii]	30	37	30	12	12	6	3.72	5.45	4.41	1.63	1.73	0.87	4.52667	1.41	0.347035	-1.52685	0.00331212	0.0415378	yes	down	GO:0003700(molecular_function:transcription factor activity, sequence-specific DNA binding); GO:0009742(biological_process:brassinosteroid mediated signaling pathway); GO:0006351(biological_process:transcription, DNA-templated)	K14503	BZR1_2	map04075(Plant hormone signal transduction)			sp|B8B7S5|BZR1_ORYSI(Protein BZR1 homolog 1 OS=Oryza sativa subsp. indica OX=39946 GN=BZR1 PE=3 SV=1)	PF05687(BES1_N:BES1/BZR1 plant transcription factor, N-terminal)
TRINITY_DN1882_c1_g1	probable xyloglucan endotransglucosylase/hydrolase protein 5 [Selaginella moellendorffii]	150.37	146.64	102.24	43.19	29	41.04	49.8	58.58	40.55	16.46	8.4	14.72	49.6433	13.1933	0.322596	-1.6322	7.09774e-08	4.555e-06	yes	down	GO:0042546(biological_process:cell wall biogenesis); GO:0005618(cellular_component:cell wall); GO:0048046(cellular_component:apoplast); GO:0071555(biological_process:cell wall organization); GO:0016762(molecular_function:xyloglucan:xyloglucosyl transferase activity); GO:0004553(molecular_function:hydrolase activity, hydrolyzing O-glycosyl compounds); GO:0010411(biological_process:xyloglucan metab…	K14504	TCH4	map04075(Plant hormone signal transduction)	COG2273(G:Carbohydrate transport and metabolism)	COG2273(hydrolase family 16)	sp|Q38910|XTH23_ARATH(Probable xyloglucan endotransglucosylase/hydrolase protein 23 OS=Arabidopsis thaliana OX=3702 GN=XTH23 PE=2 SV=1)	PF00722(Glyco_hydro_16:Glycosyl hydrolases family 16)
TRINITY_DN232_c0_g1	probable xyloglucan endotransglucosylase/hydrolase protein 5 [Selaginella moellendorffii]	1069	1236	1186	498	266	219	69.79	90.03	85.77	33.77	19.06	15.02	81.8633	22.6167	0.314345	-1.66958	7.72513e-11	9.49277e-09	yes	down	GO:0042546(biological_process:cell wall biogenesis); GO:0005618(cellular_component:cell wall); GO:0048046(cellular_component:apoplast); GO:0071555(biological_process:cell wall organization); GO:0016762(molecular_function:xyloglucan:xyloglucosyl transferase activity); GO:0004553(molecular_function:hydrolase activity, hydrolyzing O-glycosyl compounds); GO:0010411(biological_process:xyloglucan metab…	K14504;K08235	TCH4;E2.4.1.207	map04075(Plant hormone signal transduction)	COG2273(G:Carbohydrate transport and metabolism)	COG2273(hydrolase family 16)	sp|Q38910|XTH23_ARATH(Probable xyloglucan endotransglucosylase/hydrolase protein 23 OS=Arabidopsis thaliana OX=3702 GN=XTH23 PE=2 SV=1)	PF00722(Glyco_hydro_16:Glycosyl hydrolases family 16); PF06955(XET_C:Xyloglucan endo-transglycosylase (XET) C-terminus)
TRINITY_DN23394_c0_g1	abscisic acid-insensitive 5 [Pohlia nutans]	53	50	63	13	16	26	14.85	9.92	19.1	8.6	1.93	3.09	14.6233	4.54	0.377769	-1.40442	0.000950772	0.0156776	yes	down	GO:0003700(molecular_function:transcription factor activity, sequence-specific DNA binding)	K14432	ABF	map04075(Plant hormone signal transduction)	ENOG410YB2M(K:Transcription)	ENOG410YB2M(Transcription factor)	sp|Q9M7Q4|AI5L5_ARATH(ABSCISIC ACID-INSENSITIVE 5-like protein 5 OS=Arabidopsis thaliana OX=3702 GN=ABF2 PE=1 SV=1)	PF00170(bZIP_1:bZIP transcription factor); PF07716(bZIP_2:Basic region leucine zipper)
TRINITY_DN2500_c0_g1	protein phosphtase 2C [Marchantia polymorpha]	2158	1194.75	1679	89	117	138	75.82	47.86	65.52	2.99	5.4	5.21	63.0667	4.53333	0.0788444	-3.66485	8.01389e-57	3.14576e-53	yes	down	GO:0005634(cellular_component:nucleus); GO:0005829(cellular_component:cytosol); GO:0046872(molecular_function:metal ion binding); GO:0004722(molecular_function:protein serine/threonine phosphatase activity); GO:0004724(molecular_function:magnesium-dependent protein serine/threonine phosphatase activity)	K14497	PP2C	map04016(MAPK signaling pathway - plant); map04075(Plant hormone signal transduction)	COG0631(T:Signal transduction mechanisms)	COG0631(Phosphatase)	sp|Q9LNW3|P2C03_ARATH(Protein phosphatase 2C 3 OS=Arabidopsis thaliana OX=3702 GN=AIP1 PE=1 SV=1)	PF00481(PP2C:Protein phosphatase 2C)
TRINITY_DN477_c0_g1	abscisic acid-insensitive 5 [Pohlia nutans]	4998	2837	3460	939	1013	911	128.56	80.23	98.42	25.18	28.39	24.54	102.403	26.0367	0.291093	-1.78045	2.09383e-24	1.42254e-21	yes	down	GO:0003700(molecular_function:transcription factor activity, sequence-specific DNA binding)	K14432	ABF	map04075(Plant hormone signal transduction)	ENOG410YB2M(K:Transcription)	ENOG410YB2M(Transcription factor)	sp|Q9M7Q4|AI5L5_ARATH(ABSCISIC ACID-INSENSITIVE 5-like protein 5 OS=Arabidopsis thaliana OX=3702 GN=ABF2 PE=1 SV=1)	PF00170(bZIP_1:bZIP transcription factor)
TRINITY_DN50808_c0_g1	probable xyloglucan endotransglucosylase/hydrolase protein 5 [Selaginella moellendorffii]	34	22	28	6	6	9	1.75	1.27	1.61	0.32	0.34	0.49	1.54333	0.383333	0.28666	-1.80259	0.00167113	0.0245534	yes	down	GO:0042546(biological_process:cell wall biogenesis); GO:0005618(cellular_component:cell wall); GO:0048046(cellular_component:apoplast); GO:0071555(biological_process:cell wall organization); GO:0016762(molecular_function:xyloglucan:xyloglucosyl transferase activity); GO:0004553(molecular_function:hydrolase activity, hydrolyzing O-glycosyl compounds); GO:0010411(biological_process:xyloglucan metab…	K14504;K08235	TCH4;E2.4.1.207	map04075(Plant hormone signal transduction)	COG2273(O:Posttranslational modification, protein turnover, chaperones)	COG2273(ring finger and FYVE-like domain containing E3 ubiquitin protein ligase)	sp|Q38910|XTH23_ARATH(Probable xyloglucan endotransglucosylase/hydrolase protein 23 OS=Arabidopsis thaliana OX=3702 GN=XTH23 PE=2 SV=1)	PF00722(Glyco_hydro_16:Glycosyl hydrolases family 16)
TRINITY_DN622_c1_g1	probable protein phosphatase 2C 51 isoform X1 [Physcomitrella patens]	5647	4541	6274	1140	1242	1206	195.2	174.08	242.78	41.61	48.08	45.2	204.02	44.9633	0.247392	-2.01513	2.88258e-36	3.84291e-33	yes	down	GO:0005634(cellular_component:nucleus); GO:0046872(molecular_function:metal ion binding); GO:0005829(cellular_component:cytosol); GO:0004724(molecular_function:magnesium-dependent protein serine/threonine phosphatase activity); GO:0004722(molecular_function:protein serine/threonine phosphatase activity)	K14497	PP2C	map04016(MAPK signaling pathway - plant); map04075(Plant hormone signal transduction)	COG0631(T:Signal transduction mechanisms)	COG0631(Phosphatase)	sp|P49598|P2C37_ARATH(Protein phosphatase 2C 37 OS=Arabidopsis thaliana OX=3702 GN=PP2CA PE=1 SV=1)	PF00481(PP2C:Protein phosphatase 2C); PF13672(PP2C_2:Protein phosphatase 2C)
TRINITY_DN4638_c0_g2	probable xyloglucan endotransglucosylase/hydrolase protein 5 [Selaginella moellendorffii]	85	147	103	48	26	31	7.76	15.82	11.1	4.99	2.86	3.29	11.56	3.71333	0.350169	-1.51388	2.98051e-05	0.000873833	yes	down	GO:0042546(biological_process:cell wall biogenesis); GO:0006073(biological_process:cellular glucan metabolic process); GO:0005618(cellular_component:cell wall); GO:0048046(cellular_component:apoplast); GO:0071555(biological_process:cell wall organization); GO:0016762(molecular_function:xyloglucan:xyloglucosyl transferase activity); GO:0004553(molecular_function:hydrolase activity, hydrolyzing O-g…	K14504;K08235	TCH4;E2.4.1.207	map04075(Plant hormone signal transduction)	COG2273(G:Carbohydrate transport and metabolism)	COG2273(hydrolase family 16)	sp|Q38857|XTH22_ARATH(Xyloglucan endotransglucosylase/hydrolase protein 22 OS=Arabidopsis thaliana OX=3702 GN=XTH22 PE=1 SV=1)	PF06955(XET_C:Xyloglucan endo-transglycosylase (XET) C-terminus); PF00722(Glyco_hydro_16:Glycosyl hydrolases family 16)
TRINITY_DN4638_c0_g3	putative xyloglucan endotransglucosylase/hydrolase [Selaginella kraussiana]	13.86	26.22	14.76	2.7	1	5	26.95	51.17	29.74	6.91	3.03	12.97	35.9533	7.63667	0.185018	-2.43426	0.00297383	0.0383085	yes	down	GO:0042546(biological_process:cell wall biogenesis); GO:0005618(cellular_component:cell wall); GO:0048046(cellular_component:apoplast); GO:0071555(biological_process:cell wall organization); GO:0016762(molecular_function:xyloglucan:xyloglucosyl transferase activity); GO:0004553(molecular_function:hydrolase activity, hydrolyzing O-glycosyl compounds); GO:0010411(biological_process:xyloglucan metab…	K14504	TCH4	map04075(Plant hormone signal transduction)	COG2273(G:Carbohydrate transport and metabolism)	COG2273(hydrolase family 16)	sp|Q38857|XTH22_ARATH(Xyloglucan endotransglucosylase/hydrolase protein 22 OS=Arabidopsis thaliana OX=3702 GN=XTH22 PE=1 SV=1)	PF00722(Glyco_hydro_16:Glycosyl hydrolases family 16)
TRINITY_DN47_c0_g1	hypothetical protein AXG93_2836s1010 [Marchantia polymorpha subsp. ruderalis]	1319.76	815	1275	429	406	349	51.7	39.53	60.93	17.46	16.26	14.22	50.72	15.98	0.39499	-1.34011	1.98092e-12	3.23246e-10	yes	down	GO:0005634(cellular_component:nucleus); GO:0005829(cellular_component:cytosol); GO:0046872(molecular_function:metal ion binding); GO:0004722(molecular_function:protein serine/threonine phosphatase activity); GO:0004724(molecular_function:magnesium-dependent protein serine/threonine phosphatase activity)	K14497	PP2C	map04016(MAPK signaling pathway - plant); map04075(Plant hormone signal transduction)	COG0631(T:Signal transduction mechanisms)	COG0631(Phosphatase)	sp|Q5SN75|P2C08_ORYSJ(Probable protein phosphatase 2C 8 OS=Oryza sativa subsp. japonica OX=39947 GN=Os01g0656200 PE=2 SV=1)	PF00481(PP2C:Protein phosphatase 2C)
TRINITY_DN79742_c1_g1	transcription factor PIF3 [Selaginella moellendorffii]	49.97	14	20	6	5.04	8	4.69	1.49	2.12	0.6	0.53	0.81	2.76667	0.646667	0.265436	-1.91356	0.00400224	0.048142	yes	down	GO:0046983(molecular_function:protein dimerization activity)	K12126	PIF3	map04712(Circadian rhythm - plant); map04075(Plant hormone signal transduction)	ENOG4111SYS(K:Transcription)	ENOG4111SYS(Transcription factor)	sp|Q0JNI9|PIL15_ORYSJ(Transcription factor PHYTOCHROME INTERACTING FACTOR-LIKE 15 OS=Oryza sativa subsp. japonica OX=39947 GN=PIL15 PE=1 SV=2)	PF00010(HLH:Helix-loop-helix DNA-binding domain)
TRINITY_DN11825_c2_g1	peroxidase 57-like [Physcomitrella patens]	545	371	310	1208	732	1238.79	25.3	19.11	16.33	60.11	37.38	63.15	20.2467	53.5467	2.99057	1.58042	5.5605e-11	7.00211e-09	yes	up	GO:0020037(molecular_function:heme binding); GO:0006979(biological_process:response to oxidative stress); GO:0005576(cellular_component:extracellular region); GO:0042744(biological_process:hydrogen peroxide catabolic process); GO:0046872(molecular_function:metal ion binding); GO:0004601(molecular_function:peroxidase activity)	K00430	E1.11.1.7	map00940(Phenylpropanoid biosynthesis)	ENOG4110UVG(G:Carbohydrate transport and metabolism)	ENOG4110UVG(peroxidase)	sp|Q43729|PER57_ARATH(Peroxidase 57 OS=Arabidopsis thaliana OX=3702 GN=PER57 PE=1 SV=1)	PF00141(peroxidase:Peroxidase)
TRINITY_DN51951_c0_g1	peroxidase A2-like [Selaginella moellendorffii]	0	0	0	6	1	12.21	0	0	0	17.8	3.54	36.64	0	19.3267	39.9072	5.31858	0.00252587	0.03375	yes	up	GO:0020037(molecular_function:heme binding); GO:0006979(biological_process:response to oxidative stress); GO:0005576(cellular_component:extracellular region); GO:0042744(biological_process:hydrogen peroxide catabolic process); GO:0046872(molecular_function:metal ion binding); GO:0004601(molecular_function:peroxidase activity)	K00430	E1.11.1.7	map00940(Phenylpropanoid biosynthesis)			sp|Q43729|PER57_ARATH(Peroxidase 57 OS=Arabidopsis thaliana OX=3702 GN=PER57 PE=1 SV=1)	PF00141(peroxidase:Peroxidase)
TRINITY_DN5500_c0_g1	cationic peroxidase SPC4 [Selaginella moellendorffii]	136	200	77	501	325	799	4.98	8.9	3.18	18.71	12.24	28.63	5.68667	19.86	4.5076	2.17236	0.000133129	0.00310342	yes	up	GO:0020037(molecular_function:heme binding); GO:0006979(biological_process:response to oxidative stress); GO:0005576(cellular_component:extracellular region); GO:0042744(biological_process:hydrogen peroxide catabolic process); GO:0046872(molecular_function:metal ion binding); GO:0004601(molecular_function:peroxidase activity)	K00430	E1.11.1.7	map00940(Phenylpropanoid biosynthesis)	ENOG410ZMT4(G:Carbohydrate transport and metabolism)	ENOG410ZMT4(peroxidase)	sp|Q96520|PER12_ARATH(Peroxidase 12 OS=Arabidopsis thaliana OX=3702 GN=PER12 PE=1 SV=1)	PF00141(peroxidase:Peroxidase)
TRINITY_DN13244_c0_g1	hypothetical protein SELMODRAFT_230656 [Selaginella moellendorffii]	11	19	7	56	26	28	14.25	29.67	11.33	83.41	44.66	42.58	18.4167	56.8833	3.33173	1.73627	0.00141999	0.021642	yes	up	GO:0020037(molecular_function:heme binding); GO:0016021(cellular_component:integral component of membrane); GO:0006979(biological_process:response to oxidative stress); GO:0005576(cellular_component:extracellular region); GO:0042744(biological_process:hydrogen peroxide catabolic process); GO:0046872(molecular_function:metal ion binding); GO:0004601(molecular_function:peroxidase activity)	K00430	E1.11.1.7	map00940(Phenylpropanoid biosynthesis)	ENOG410ZMT4(G:Carbohydrate transport and metabolism)	ENOG410ZMT4(peroxidase)	sp|Q96520|PER12_ARATH(Peroxidase 12 OS=Arabidopsis thaliana OX=3702 GN=PER12 PE=1 SV=1)	PF00141(peroxidase:Peroxidase)
TRINITY_DN21920_c0_g1	cationic peroxidase SPC4 [Selaginella moellendorffii]	81.98	134.31	141.62	383.39	251.66	130.52	20.29	52.52	38.46	128.97	75.65	73.39	37.09	92.67	2.35805	1.2376	0.000414143	0.00791509	yes	up	GO:0020037(molecular_function:heme binding); GO:0006979(biological_process:response to oxidative stress); GO:0005576(cellular_component:extracellular region); GO:0042744(biological_process:hydrogen peroxide catabolic process); GO:0046872(molecular_function:metal ion binding); GO:0004601(molecular_function:peroxidase activity)	K00430	E1.11.1.7	map00940(Phenylpropanoid biosynthesis)	ENOG410ZMT4(V:Defense mechanisms)	ENOG410ZMT4((ABC) transporter)	sp|Q96520|PER12_ARATH(Peroxidase 12 OS=Arabidopsis thaliana OX=3702 GN=PER12 PE=1 SV=1)	PF00141(peroxidase:Peroxidase)
TRINITY_DN1432_c0_g1	peroxidase A2 [Selaginella moellendorffii]	159	75	112	590	795	783	7.37	3.94	5.74	29.16	40.99	39.28	5.68333	36.4767	7.22683	2.85336	1.88698e-32	1.96071e-29	yes	up	GO:0020037(molecular_function:heme binding); GO:0006979(biological_process:response to oxidative stress); GO:0005576(cellular_component:extracellular region); GO:0042744(biological_process:hydrogen peroxide catabolic process); GO:0046872(molecular_function:metal ion binding); GO:0004601(molecular_function:peroxidase activity)	K00430	E1.11.1.7	map00940(Phenylpropanoid biosynthesis)	ENOG410YAA5(S:Function unknown)	ENOG410YAA5(peroxidase)	sp|A7NY33|PER4_VITVI(Peroxidase 4 OS=Vitis vinifera OX=29760 GN=GSVIVT00023967001 PE=1 SV=1)	PF00141(peroxidase:Peroxidase)
TRINITY_DN3513_c0_g1	probable L-ascorbate peroxidase 6, chloroplastic/mitochondrial [Selaginella moellendorffii]	2022.98	1607.39	1676.42	3291.6	3168.5	3146.76	55.53	49.23	50.9	95.29	94.88	92.38	51.8867	94.1833	2.06293	1.04469	3.85027e-18	1.39512e-15	yes	up	GO:0016021(cellular_component:integral component of membrane); GO:0004601(molecular_function:peroxidase activity); GO:0020037(molecular_function:heme binding); GO:0006979(biological_process:response to oxidative stress)	K00434	E1.11.1.11	map00480(Glutathione metabolism); map00053(Ascorbate and aldarate metabolism)	COG0376(P:Inorganic ion transport and metabolism)	COG0376(Bifunctional enzyme with both catalase and broad- spectrum peroxidase activity (By similarity))	sp|Q42592|APXS_ARATH(L-ascorbate peroxidase S, chloroplastic/mitochondrial OS=Arabidopsis thaliana OX=3702 GN=APXS PE=1 SV=2)	PF00141(peroxidase:Peroxidase)
TRINITY_DN35640_c0_g1	peroxidase A2 [Selaginella moellendorffii]	2	0	0	14	14	11	0.81	0	0	6.32	6.9	5.06	0.27	6.09333	22.4915	4.49131	0.000452852	0.00851441	yes	up	GO:0020037(molecular_function:heme binding); GO:0006979(biological_process:response to oxidative stress); GO:0005576(cellular_component:extracellular region); GO:0042744(biological_process:hydrogen peroxide catabolic process); GO:0046872(molecular_function:metal ion binding); GO:0004601(molecular_function:peroxidase activity)	K00430	E1.11.1.7	map00940(Phenylpropanoid biosynthesis)	ENOG41107DQ(S:Function unknown)	ENOG41107DQ(Peroxidase)	sp|O23237|PER49_ARATH(Peroxidase 49 OS=Arabidopsis thaliana OX=3702 GN=PER49 PE=2 SV=2)
TRINITY_DN4500_c0_g3	peroxiredoxin Q, chloroplastic [Selaginella moellendorffii]	1155	683	879	1407	2082	1681	63.98	49.58	53.34	86.71	136.78	126.11	55.6333	116.533	2.18276	1.12616	1.59702e-08	1.20685e-06	yes	up	GO:0009535(cellular_component:chloroplast thylakoid membrane); GO:0005737(cellular_component:cytoplasm); GO:0016209(molecular_function:antioxidant activity); GO:0005623(cellular_component:cell); GO:0051920(molecular_function:peroxiredoxin activity); GO:0008379(molecular_function:thioredoxin peroxidase activity); GO:0006979(biological_process:response to oxidative stress); GO:0034599(biological_pr…	K03564	BCP, PRXQ, DOT5		COG1225(O:Posttranslational modification, protein turnover, chaperones)	COG1225(alkyl hydroperoxide reductase Thiol specific antioxidant Mal allergen)	sp|Q6UBI3|PERQ_SUASA(Peroxiredoxin Q, chloroplastic OS=Suaeda salsa OX=126914 GN=PRXQ PE=2 SV=1)	PF00578(AhpC-TSA:AhpC/TSA family); PF08534(Redoxin:Redoxin); PF02630(SCO1-SenC:SCO1/SenC)
TRINITY_DN512_c1_g2	cationic peroxidase SPC4 [Selaginella moellendorffii]	5294.08	4645.97	3859.02	7894.55	9523.52	7618.74	212.09	208.72	171.95	332.39	416.37	324.92	197.587	357.893	2.06445	1.04576	5.45059e-13	1.00032e-10	yes	up	GO:0020037(molecular_function:heme binding); GO:0006979(biological_process:response to oxidative stress); GO:0005576(cellular_component:extracellular region); GO:0042744(biological_process:hydrogen peroxide catabolic process); GO:0046872(molecular_function:metal ion binding); GO:0004601(molecular_function:peroxidase activity)	K00430	E1.11.1.7	map00940(Phenylpropanoid biosynthesis)	ENOG410ZMT4(G:Carbohydrate transport and metabolism)	ENOG410ZMT4(peroxidase)	sp|Q96520|PER12_ARATH(Peroxidase 12 OS=Arabidopsis thaliana OX=3702 GN=PER12 PE=1 SV=1)	PF00141(peroxidase:Peroxidase)
TRINITY_DN14664_c0_g1	hypothetical protein SELMODRAFT_126670 [Selaginella moellendorffii]	414.1	633	383	240.68	174.99	148.96	35.59	65.75	38.93	26.03	23.67	16.16	46.7567	21.9533	0.441924	-1.17813	4.94246e-06	0.000189279	yes	down	GO:0020037(molecular_function:heme binding); GO:0006979(biological_process:response to oxidative stress); GO:0005576(cellular_component:extracellular region); GO:0042744(biological_process:hydrogen peroxide catabolic process); GO:0046872(molecular_function:metal ion binding); GO:0004601(molecular_function:peroxidase activity)	K00430	E1.11.1.7	map00940(Phenylpropanoid biosynthesis)	ENOG410YE7F(G:Carbohydrate transport and metabolism)	ENOG410YE7F(peroxidase)	sp|Q43872|PER64_ARATH(Peroxidase 64 OS=Arabidopsis thaliana OX=3702 GN=PER64 PE=1 SV=1)	PF00141(peroxidase:Peroxidase)
TRINITY_DN30005_c0_g2	hypothetical protein SELMODRAFT_235372 [Selaginella moellendorffii]	18.9	32.9	12	5.62	1	0	0.76	1.71	0.59	0.27	0.04	0	1.02	0.103333	0.12116	-3.04502	0.00106021	0.0171304	yes	down	GO:0020037(molecular_function:heme binding); GO:0006979(biological_process:response to oxidative stress); GO:0005576(cellular_component:extracellular region); GO:0042744(biological_process:hydrogen peroxide catabolic process); GO:0046872(molecular_function:metal ion binding); GO:0004601(molecular_function:peroxidase activity)	K00430	E1.11.1.7	map00940(Phenylpropanoid biosynthesis)			sp|Q9FX85|PER10_ARATH(Peroxidase 10 OS=Arabidopsis thaliana OX=3702 GN=PER10 PE=1 SV=1)
TRINITY_DN39686_c0_g1	peroxidase 2 [Selaginella moellendorffii]	8	50	16	1	1	3	0.39	2.74	0.87	0.05	0.05	0.16	1.33333	0.0866667	0.0749786	-3.73738	0.000188493	0.00417371	yes	down	GO:0020037(molecular_function:heme binding); GO:0006979(biological_process:response to oxidative stress); GO:0005576(cellular_component:extracellular region); GO:0042744(biological_process:hydrogen peroxide catabolic process); GO:0046872(molecular_function:metal ion binding); GO:0004601(molecular_function:peroxidase activity)	K00430	E1.11.1.7	map00940(Phenylpropanoid biosynthesis)	ENOG410YDBA(G:Carbohydrate transport and metabolism); ENOG410Y9ME(G:Carbohydrate transport and metabolism)	ENOG410YDBA(peroxidase); ENOG410Y9ME(peroxidase)	sp|Q9LXG3|PER56_ARATH(Peroxidase 56 OS=Arabidopsis thaliana OX=3702 GN=PER56 PE=2 SV=1)	PF00141(peroxidase:Peroxidase)
TRINITY_DN21920_c0_g2	peroxidase P7 [Selaginella moellendorffii]	14.06	19.1	16	111.31	73.11	54	2.83	4.46	3.76	24.27	16.96	11.96	3.68333	17.73	5.43884	2.4433	1.4102e-09	1.33209e-07	yes	up	GO:0020037(molecular_function:heme binding); GO:0006979(biological_process:response to oxidative stress); GO:0005576(cellular_component:extracellular region); GO:0042744(biological_process:hydrogen peroxide catabolic process); GO:0046872(molecular_function:metal ion binding); GO:0004601(molecular_function:peroxidase activity)	K00430	E1.11.1.7	map00940(Phenylpropanoid biosynthesis)	ENOG410ZMT4(G:Carbohydrate transport and metabolism)	ENOG410ZMT4(peroxidase)	sp|Q96520|PER12_ARATH(Peroxidase 12 OS=Arabidopsis thaliana OX=3702 GN=PER12 PE=1 SV=1)
TRINITY_DN617_c0_g2	peroxidase P7 [Selaginella moellendorffii]	733	901	992.09	4046	3780	2098	30.84	42.54	46.47	179.03	173.7	94.02	39.95	148.917	4.20502	2.07211	4.37951e-19	1.76825e-16	yes	up	GO:0020037(molecular_function:heme binding); GO:0006979(biological_process:response to oxidative stress); GO:0005576(cellular_component:extracellular region); GO:0042744(biological_process:hydrogen peroxide catabolic process); GO:0046872(molecular_function:metal ion binding); GO:0004601(molecular_function:peroxidase activity)	K00430	E1.11.1.7	map00940(Phenylpropanoid biosynthesis)	ENOG410YA1B(G:Carbohydrate transport and metabolism)	ENOG410YA1B(peroxidase)	sp|Q9FJZ9|PER72_ARATH(Peroxidase 72 OS=Arabidopsis thaliana OX=3702 GN=PER72 PE=1 SV=1)	PF00141(peroxidase:Peroxidase)
TRINITY_DN21936_c0_g1	ascorbate peroxidase [Pohlia nutans]	273	267	288	66	60	55	11.6	12.73	13.63	2.95	2.78	2.49	12.6533	2.74	0.24705	-2.01713	5.88343e-20	2.63105e-17	yes	down	GO:0016021(cellular_component:integral component of membrane); GO:0004601(molecular_function:peroxidase activity); GO:0020037(molecular_function:heme binding); GO:0006979(biological_process:response to oxidative stress)	K00434	E1.11.1.11	map00480(Glutathione metabolism); map00053(Ascorbate and aldarate metabolism)	COG0376(S:Function unknown)	COG0376(prolyl 4-hydroxylase)	sp|Q42564|APX3_ARATH(L-ascorbate peroxidase 3 OS=Arabidopsis thaliana OX=3702 GN=APX3 PE=1 SV=1)	PF00141(peroxidase:Peroxidase)
TRINITY_DN36739_c0_g1	peroxidase 5 isoform X2 [Selaginella moellendorffii]	68	56	57	16	8	16	3.17	2.89	2.86	0.76	0.4	0.81	2.97333	0.656667	0.25206	-1.98816	2.71011e-06	0.00011172	yes	down	GO:0020037(molecular_function:heme binding); GO:0006979(biological_process:response to oxidative stress); GO:0005576(cellular_component:extracellular region); GO:0042744(biological_process:hydrogen peroxide catabolic process); GO:0046872(molecular_function:metal ion binding); GO:0004601(molecular_function:peroxidase activity)	K00430	E1.11.1.7	map00940(Phenylpropanoid biosynthesis)	ENOG410YDTD(G:Carbohydrate transport and metabolism)	ENOG410YDTD(peroxidase)	sp|A7QEU4|PER5_VITVI(Peroxidase 5 OS=Vitis vinifera OX=29760 GN=GSVIVT00037159001 PE=1 SV=2)	PF00141(peroxidase:Peroxidase)
TRINITY_DN89221_c0_g1	uncharacterized protein LOC9631978 [Selaginella moellendorffii]	116	134	133	0	0	0	3.43	4.43	4.36	0	0	0	4.07333	0	0.00162525	-9.26512	2.5959e-14	5.97455e-12	yes	down	GO:0016021(cellular_component:integral component of membrane); GO:0008610(biological_process:lipid biosynthetic process); GO:0031177(molecular_function:phosphopantetheine binding); GO:0020037(molecular_function:heme binding); GO:0004096(molecular_function:catalase activity)				ENOG41125ZR(S:Function unknown); ENOG410YDAH(O:Posttranslational modification, protein turnover, chaperones)	ENOG41125ZR(HI0933-like protein); ENOG410YDAH(AMine oXidase)	sp|Q5UR19|YR656_MIMIV(Uncharacterized protein R656 OS=Acanthamoeba polyphaga mimivirus OX=212035 GN=MIMI_R656 PE=3 SV=1)	PF13450(NAD_binding_8:NAD(P)-binding Rossmann-like domain); PF01593(Amino_oxidase:Flavin containing amine oxidoreductase); PF01266(DAO:FAD dependent oxidoreductase); PF12831(FAD_oxidored:FAD dependent oxidoreductase); PF07992(Pyr_redox_2:Pyridine nucleotide-disulphide oxidoreductase); PF00890(FAD_binding_2:FAD binding domain); PF03486(HI0933_like:HI0933-like protein)
TRINITY_DN31040_c0_g1	hypothetical protein MARPO_0050s0029 [Marchantia polymorpha]	27	44	23	1	10	3	2.87	4.74	2.75	0.09	1.51	0.27	3.45333	0.623333	0.167084	-2.58136	0.00031959	0.0064115	yes	down	GO:0020037(molecular_function:heme binding); GO:0006979(biological_process:response to oxidative stress); GO:0005576(cellular_component:extracellular region); GO:0042744(biological_process:hydrogen peroxide catabolic process); GO:0046872(molecular_function:metal ion binding); GO:0004601(molecular_function:peroxidase activity)	K00430	E1.11.1.7	map00940(Phenylpropanoid biosynthesis)	ENOG410YDBA(G:Carbohydrate transport and metabolism); ENOG410YCC5(G:Carbohydrate transport and metabolism)	ENOG410YDBA(peroxidase); ENOG410YCC5(peroxidase)	sp|Q43735|PER27_ARATH(Peroxidase 27 OS=Arabidopsis thaliana OX=3702 GN=PER27 PE=1 SV=1)	PF00141(peroxidase:Peroxidase)
TRINITY_DN88110_c0_g1	chloroplast 2-Cys peroxiredoxin BAS1 [Hymenophyllum caudiculatum]	3	12	32	0	0	0	0.19	0.86	2.29	0	0	0	1.11333	0	0.0128784	-6.27891	4.76785e-05	0.0013098	yes	down	GO:0045454(biological_process:cell redox homeostasis); GO:0006979(biological_process:response to oxidative stress); GO:0008379(molecular_function:thioredoxin peroxidase activity); GO:0005623(cellular_component:cell); GO:0051920(molecular_function:peroxiredoxin activity)	K03386;K13279	PRDX2_4, ahpC;PRDX1	map04146(Peroxisome)	COG0450(S:Function unknown)	COG0450(Bax inhibitor)	sp|P35704|PRDX2_RAT(Peroxiredoxin-2 OS=Rattus norvegicus OX=10116 GN=Prdx2 PE=1 SV=3)	PF00578(AhpC-TSA:AhpC/TSA family); PF08534(Redoxin:Redoxin); PF10417(1-cysPrx_C:C-terminal domain of 1-Cys peroxiredoxin)
TRINITY_DN89117_c0_g1	superoxide dismutase [Cu-Zn], chloroplastic-like [Physcomitrella patens]	7	4	13	0	0	0	0.76	0.49	1.6	0	0	0	0.95	0	0.0259391	-5.26873	0.00118325	0.0187035	yes	down	GO:0004784(molecular_function:superoxide dismutase activity); GO:0046872(molecular_function:metal ion binding)	K04565	SOD1	map04146(Peroxisome)	COG2032(P:Inorganic ion transport and metabolism)	COG2032(Destroys radicals which are normally produced within the cells and which are toxic to biological systems (By similarity))	sp|O73872|SODC_DANRE(Superoxide dismutase [Cu-Zn] OS=Danio rerio OX=7955 GN=sod1 PE=2 SV=1)	PF00080(Sod_Cu:Copper/zinc superoxide dismutase (SODC))
